# Supplementary material for: Cross-species transcriptomics reveals bifurcation point during the arterial-to-hemogenic transition
Source: Commun Biol. 2023 Aug 9;6:827. doi: 10.1038/s42003-023-05190-6 (PMC10412572; doi:10.1038/s42003-023-05190-6)
Supplement: Supplementary file 4 — Supplementary Data [file 42003_2023_5190_MOESM4_ESM.xlsx]

## Sheet: Table Summary
Supplementary information includes the following items:
Table S1. scRNA-seq datasets inventory
Table S2. Highly variable homologous Genes Set (Homologous-HVGs)
Table S3. Differential expressed genes set
Table S4. GO Biological Pathways enriched by differential expressed genes set in Table S3
Table S5. Upstream regulators of differential expressed genes set in Table S3
Table S6. NicheNet singling pathways components
Table S7. Primer sequences for Real-time polymerase chain reaction (QPCR)
Table S8. Cell metadata for mouse and human ensembles

## Sheet: Table S1
Data Source	Cell Type	Stage	Sampling Location	FACS Sorting Markers	Sequencing Strategy	Species
Zhou et al., Nature., 2016 (10.1038/nature17997)	EC	E11.0	AGM	CD31+VE-Cadherin+CD41-CD43-CD45-	single-cell mRNA-Seq	Mouse
	T1 pre-HSC			CD31+CD45-CD41lowc-Kit+CD201high
	T2 pre-HSC			CD31+CD45+c-Kit+CD201high
	HSC	E12.5	Fetal Liver	Lin-Sca-1+Mac-1lowCD201+
	HSC	E14.5		CD45+CD201+CD48-CD150+
Baron et al., Nat Commun., 2018 (10.1038/s41467-018-04893-3)	EC	E10.0-E11.5	AGM	Cdh5+Gfi1-c-Kit-	Cel-seq
	HE			Cdh5+Gfi1+c-Kit-
	IAHC	E10.0-E11		c-Kit+CD31+
	IAHC	E11.0		c-Kit+
	T1 pre-HSC			c-Kit+Cdh5+CD45-
	T2 pre-HSC			c-Kit+Cdh5+CD45+
Zhu et al., Blood., 2020 (10.1182/blood.2020004801)	Endo (Wnt_low) [VE]	E10.5	AGM/somite/UV/VV	1. CD41-CD45-Kit-CD31+Runx1:GFP- 2. Ter119-CD41-CD45-Kit-CD144+ESAM+Runx1:GFP- 3. Ter119-CD45-CD31+CD144+ESAM+Kitlo/-CD41lo/mid/-Runx1:GFP- 4. Ter119-CD41lo/-CD31+CD144+ESAM+	10X Genomics Drop-based seqencing
	Endo (Wnt_high) [VE]
	Endo (Wnt_low) [AE]
	Endo (Wnt_high) [AE]
	Endo (other)
	Conflux endo [AE]
	Pre-HE [AE]
	HE			1. Ter119-CD41lo/-CD31+CD144+ESAM+ 2. Ter119-CD45-CD31+CD144+ESAM+Kitlo/-CD41lo/mid/-Runx1:GFP-
	IAC	E10.5/E11.5		1. CD31+CD144+ESAM+Kit+CD45+ 2. Ter119-CD41lo/-CD31+CD144+ESAM+ 3. Ter119-CD45-CD31+CD144+ESAM+Kitlo/-CD41lo/mid/-Runx1:GFP-
	Runx1+/+	E10.5		Ter119-CD31lo/-CD31+CD144+ESAM+
	Runx1+/-
	FL-HSC	E14.5	Fetal Liver	4. Ter119-Gr1-B220-CD3e-
Hou et al., Cell Res., 2020 (10.1038/s41422-020-0300-2)	Early AEC	E9.5-E10.0	Body/DA	Body: CD45-CD31+CD144+ DA: CD45-CD31+CD144+OG+ (Oregon Green)	STRT-seq
	Late AEC	E10.0-E11.0
	HEC	E9.5-E11.0
Manno, et al., Cell., 2016 (10.1016/j.cell.2016.09.027)	-	E11.5-E18.5	Midbrain	-	STRT-seq
Data Source	Cell Type	Stage	Sampling Location	FACS Sorting Markers	Sequencing Strategy	Species
Zeng et al., Cel Res., 2019 (10.1038/s41422-019-0228-6)	Late EC	CS13	DA	7-AAD-CD235a-	10X Genomics Drop-based seqencing	Human
	Late AEC
	Late HEC
	Late HC
	VEC	CS12-14	CH/AGM	1. CD235a-CD45-CD34+CD44+ 2. CD235a-CD45-CD34+CD44-	Modified STRT-seq
	AEC
	HEC
	HSPC	CS15	DA	CD235a-CD45+CD34+
Calvanese et al., Nature., 2022 (10.1038/s41586-022-04571-x)	VEC	CS14-15	AGM	CD31+ and/or CD34+	10X Genomics Drop-based seqencing
	AEC	CS14-15	AGM
	HEC	CS14-15	AGM
	HSC	CS14-15	AGM	CD31+CD34+CD43+CD45+CD38lowCD90+
	-	CS15	Embryo slide 7	-	10X Genomics Visium Spatial transcriptomics
Crosse et al., Cell Stem Cell., 2020 (10.1016/j.stem.2020.08.004)	GJA5+ AEC	CS16	DA	CD34+	10X Genomics Drop-based seqencing
Manno, et al., Cell., 2016 (10.1016/j.cell.2016.09.027)	-	6-11 Weeks	Midbrain	-	STRT-seq
Huo et al., Sci. immunol., 2023 (10.1126/sciimmunol.abn6429)	-	Adult	Bone Marrow/Peripheral Blood	-	10X Genomics Drop-based seqencing
Note	EC/Endo: Endothelium
	HSC: Hematopoietic stem cell
	HE: Hemogenic endothelium
	IAHC/IAC: Intra-aortic (hematopoietic) cluster
	AEC: Arterial endothelial cell
	AGM: Aorta-gonad_x0002_mesonephros
	UV/VV: Umbilical/vitelline vessels
	DA: Dorsal aorta
	CS: Carnegie stages

## Sheet: Table S2
Homo-HVGs sets
Manno et al.				EHT ensembles
mouse		human		mouse		human
Baz1a		ITM2A		Mest		GJA5
Fstl1		NEFL		Tmsb4x		RAMP2
Ddx3y		FN1		Gja4		HSPG2
Ttr		RGS5		Actb		AIF1
Nol4		SPP1		Sparc		GJA4
Zdhhc15		HBE1		Klf2		ID3
Rlim		SST		Ube2c		TFPI
Smug1		CLDN5		Sat1		EDN1
Zfp385a		EDN1		Apoe		ID1
Tiam1		SLC2A1		Gja5		CLEC14A
Syndig1l		P2RY12		Id3		TUBA1B
Slc12a2		LGALS1		Tuba1a		TMEM100
Ndst1		CRYAB		Fos		ARHGDIB
Lpin1		COL4A1		Igfbp3		VIM
Egln3		SPARCL1		Coro1a		APLNR
Ino80c		TM4SF1		Stmn2		RBP1
Npas3		EFNB3		Cdkn1c		TM4SF1
Nfe2		RGS1		Cldn5		FN1
Aldh7a1		SPON2		Jun		BGN
Has2		SRGN		Rac2		ANXA1
Slc39a6		ACTA2		Acta2		NRP2
Rprd1a		FLT1		Hspb1		HAPLN1
Heatr5a		IGFBP7		Tmem100		PRCP
Htr2c		GPR183		Nrp1		HMGB2
Abcb7		PLEK		Marcks		SPARC
Slc6a7		CRABP1		Fcer1g		TUBA1A
Trib2		TFRC		Hes1		S100A6
Gabra3		DUSP2		Dlk1		PLVAP
Ctxn3		C3		Ctsh		COTL1
Naga		CD93		Prtn3		GNG11
Zfp608		CTXN3		Sgk1		RNASE1
Ptger4		SLC6A4		Ramp2		LTBP4
C330018D20Rik		IL1B		Edn1		CORO1A
Myoz3		SAT1		Id2		IGFBP2
Cenpm		TPH2		Kcne3		CLDN5
Npc2		TAGLN		Emcn		CXCR4
Trappc8		SELE		Tm4sf1		S100A10
Synpo		TOP2A		Srgn		EFNB2
Slc16a2		PDGFRA		Plvap		ARGLU1
Smim3		CCDC3		Efna1		CYTL1
Pgf		SEMA5A		Slc2a1		PALMD
Magt1		COL4A2		Peg3		VAMP8
Nde1		SPON1		Phlda1		RGS10
Chst9		CD83		Car2		IGFBP4
Greb1		NFKBIA		Esm1		MARCKS
B4galt6		ANXA1		Cald1		RHOB
Cep120		SLC7A5		Junb		S100A16
Gipc2		MYCT1		Igfbp7		TYMS
Cd200		RGS16		Hey1		CENPF
Maged2		SNCG		Tpm4		UBE2C
Sstr1		CX3CR1		Vim		EFNA1
Dlgap5		POU4F1		Fn1		JUN
Foxa1		CHGB		Id1		COL4A1
Afap1l2		CSF1R		Lst1		CCND1
Cacna2d3		NPY		Tsc22d1		TMEM88
Il7r		SLC38A5		Procr		S100A11
Kctd12		NDUFA4L2		Phgdh		HES1
A4galt		HBZ		Crip2		PRSS23
Parvg		PDGFRB		Cbx3		CKS1B
Tagln3		ANGPT2		Serpinh1		CTNNAL1
Slitrk6		VWF		Ltb		MAP1B
Pdgfrb		APLN		Gadd45g		BIRC5
Hexb		BGN		Sox17		PLAT
Gtpbp8		NTN1		Gpx1		TOP2A
Tspo		COL1A2		Cav1		S100A4
Brwd3		SLC7A1		Cdh2		HEY1
Nckap1l		CLEC3B		S100a16		TUBB4B
Adcy2		PLXND1		Vwa1		A2M
Efcab6		S100A11		Plk2		ACTB
Phldb2		S100B		Kdr		SOX4
Trim59		ESAM		Lgals1		MTUS1
Egr1		CAV1		Vwf		RDX
L1cam		NTS		Cks2		CRIP2
1700028P14Rik		DCN		Klf6		MDK
Sart1		EDNRA		Aplnr		FOS
Lims2		SGK1		Spi1		NR2F2
Wnt7b		PLXDC1		Mpo		SRGN
Mamdc2		CENPF		Dnajb1		HAPLN3
Cul4b		EFNA1		Rgs2		LGALS1
Osmr		UBE2C		Myl9		SLC9A3R2
Nap1l3		A2M		Atf3		SPI1
Synj1		RGCC		Tagln		UNC5B
Bora		KDR		Clec1b		IGF2
Agl		CA2		Sox11		GIMAP4
Phf21b		NTRK2		Col4a1		CALD1
Egflam		FABP7		Hmgb2		ENG
Enc1		C1orf54		Prss23		SERPINH1
Celf4		PRPH		Rrm2		CD9
Cd248		LPL		Flt1		SULF1
Elovl2		TFPI		Arl6ip1		SMC4
Micu2		CYBB		Nfkbia		IL33
Gypc		ICAM2		Cdkn1a		CGNL1
Arhgef28		HIGD1B		Dusp1		KDR
Ankrd9		TREM2		Sost		SOX17
Drap1		COL3A1		Hapln1		ADGRG6
Cdc25c		NEUROD6		Adm		PROCR
Reep5		BAG3		Col18a1		AURKB
Neil2		B2M		Gng11		SOST
Pdzd4		SULF1		Gap43		COL4A2
Sox7		ESRRG		Igfbp2		ID2
Olig1		SCG2		Clec14a		IGFBP3
Timmdc1		SPARC		S100a11		CDK1
Noxred1		ZFAND2A		Col4a2		HEY2
Rit2		CSPG4		Npr3		CDH5
Gpc5		NID1		Cdc20		FILIP1
Pde12		SIPA1L2		Top2a		FLT1
Mcat		MFSD2A		Arhgdib		SYNPO
Rbm14		LAPTM5		Icam2		DDIT4
Spef2		FGFBP3		Wdr89		CD44
Efcab1		PECAM1		Hsp90aa1		CCNB1
Dnajc21		SLC12A7		Fabp5		MMP2
Apcdd1		IGFBP5		Ccnb1		PCNA
Sox21		GNG11		Sfrp2		HSP90B1
Csf1r		ADAMTS18		Maged2		CNN3
Wnt5a		ITIH5		Nkd1		MYL6
B3galnt1		CCNB1		Cenpa		EMCN
Vcam1		STMN2		Ecm1		CALM1
Rfx3		CALB1		Rbp1		JUNB
Parvb		FAM124B		Ccnd1		PYCARD
Pou4f1		TH		Bmp4		KLF2
Ctnna1		ASPM		Apold1		EPAS1
Gap43		KCNJ8		Nts		ESAM
Mtmr9		CALD1		Cenpf		ADGRL4
Syt4		MAF		Cited2		TUBB
Ccdc85b		HES6		Gsn		SMAGP
Ppargc1b		C1QC		Limch1		EEF1B2
Slc35a5		TNFAIP3		Pcdh17		IGDCC3
Dach1		LXN		Pkm		TUBB6
Fbxl3		BLVRB		Adgrg1		NFKBIA
Spry2		EGR1		Cd47		C1QTNF4
Klrg1		GATA3		Gja1		MARCKSL1
Cryl1		ARHGDIB		Tyrobp		CDC20
Slc1a3		OLIG1		Dusp6		DLL4
Tmem50b		S100A6		Cdh5		RAC2
Hmgxb3		SLCO2A1		Samsn1		TGM2
Smc4		GAP43		Nrp2		ARHGAP29
5031439G07Rik		TNC		Anxa3		KLF6
Ppp1r13b		CORIN		Lpar4		ARMCX2
Vipas39		ZFP36		Rhob		HTRA1
Fech		C1QB		Bok		F2R
Wdhd1		HEYL		Unc5b		PCDH17
Stard4		SHOX2		Alox5ap		OLFML3
Ablim3		PAX3		Serpinf1		ZFP36
Pkdrej		PDGFB		Ier3		CKS2
Paxbp1		SLC17A8		Rpgrip1		LST1
Commd6		TYROBP		Map1b		ZFP36L1
Rab43		HES5		Loxl2		ITGB1
Slitrk3		NR4A2		Ramp1		CCNB2
Kcnf1		FOXQ1		Fstl1		TPX2
Atp6v1a		BCAN		Nr2f2		LY6E
Fos		CD34		Tcf4		TUBB2B
Cldn10		PAX6		Jag1		LPAR6
Ifi44		CYP26B1		Mdk		HPGD
Angel1		LMO2		Tmem176b		B2M
Nfkbia		OTP		Itm2a		CAV1
Nkx2-9		PTN		Actg1		THY1
Snx27		S100A10		Hspg2		FSCN1
Gfod1		CDK1		Tubb6		ENTPD1
Dleu7		FCER1G		Btg2		DUT
Apex2		ARHGAP18		Htra3		TSC22D1
Scube1		ABCC9		Cmtm7		RGS5
Tnfaip2		LCP1		Eef1a1		NRP1
Cgn		CLU		Efnb2		PLK2
Esrrb		MEF2C		Lsp1		ITM2B
Bag5		ETS1		Celf2		RRM2
Plxnb3		DUSP1		Htra1		MYC
Npas4		TTYH1		Rdx		SAT1
Cdc14a		THBD		Cdk1		PMP22
Tmem255a		PTPRZ1		Prex2		SERPINE2
Setdb2		GFAP		Mmrn2		HSPA5
Alas2		GJA4		Ikzf2		EMP1
Poglut1		PHOX2B		Rhoc		TCF4
Aplf		F5		Mecom		ARL6IP1
Ska3		ISL1		Slc7a5		CD164
Gramd1c		DNAJA4		Hsp90b1		AKAP12
Irf2bpl		RRAD		Birc5		RHOC
Tpgs2		MAB21L1		Plac8		IGFBP7
Etf1		APOLD1		Ncl		HMMR
Slco1c1		PTPRB		Ubc		VWF
Mbip		AQP4		Tshz2		TUBA1C
Tmprss7		UNC5B		Fxyd6		SOX6
Nedd9		PROCR		Ly6h		MMRN2
C1galt1c1		MEIS2		Meis2		TK1
Ift80		ICAM1		Slc9a3r2		MAGED2
Riiad1		DUSP6		Ets1		HSP90AA1
Ckb		KLF4		Ddah1		PTMS
Itm2a		SIX3		Kitl		DUSP1
Clec14a		SHISA3		Timp3		GSN
Serpini1		AGT		Rrbp1		PLK1
Ppp1r1a		FEV		Igf1		CCNA2
Ccs		ARHGAP29		Cyp26b1		OCIAD2
Sult4a1		IGFBP3		Fermt2		FABP5
Adrb2		SOCS3		Cd63		SMAD6
Slc30a7		SLC18A2		Pdlim1		CTNNB1
Kpna4		RGS10		Ptpn18		FSTL1
Ctsb		TTN		Col15a1		MYB
Tnfrsf19		RASGRP3		Klf4		LAMA4
Plcxd2		CD53		Tcf15		ETS2
Tgfb3		PEG10		Tuba4a		PDLIM1
Dab2		TMEFF2		Fbn1		FLRT2
Sptssb		TCF7L2		Cebpb		NFIB
Onecut2		SNAI2		Hspa5		CD53
Pnck		EDNRB		Cotl1		NES
Sidt1		KLF2		S100a6		TNFSF10
Rps6ka6		THY1		Hbegf		COL6A2
Xrcc3		HPGDS		Tuba1b		ZWINT
Cebpd		TIE1		AU021092		TIMP3
Ednrb		ADAMTS1		Nop10		MECOM
Gfra3		LPAR6		Pmp22		MCM7
Mcm4		FRZB		Tubb4b		CALR
Mrpl9		TFF3		Dkk2		LIMCH1
Rrm2		MGLL		Cxcl12		CYP26B1
Palmd		UACA		Nid1		LIFR
Nme5		CALCA		Nr4a1		RGS3
Bgn		HMGB2		Sox7		CCDC80
Kif20a		ITGA1		Pdcd4		TSPAN13
Dis3		ADM		Mafb		HSPB1
Piezo2		ID3		Slc39a1		GTSE1
Mus81		FAM107A		Tubb2a		THSD7A
Fam189a2		NEK2		Sncg		PTPRB
Spidr		SOX18		Emb		CENPE
Arl11		CD248		Akap12		HYAL2
Pacsin2		TIMP3		Igf2		CD93
Slc25a46		LAMB1		Esam		VAMP5
Adam17		NFKBIZ		Rgs3		DAB2
Afap1l1		FOXF2		Cd81		KANK3
Edn1		IL1A		Msmo1		NPDC1
Tmem65		FSTL1		Mfap2		COL1A2
Atp7a		ROBO4		Hlf		ANGPT1
Tbc1d4		RAMP2		Gimap4		MAD2L1
Pex5l		SNCA		Ptp4a3		NCOA7
Lrrtm2		SULF2		Tmem245		APP
Nek9		APLNR		Krt18		ASPM
Capsl		LUM		Calm1		LDB2
Gpr17		SOD2		Zfp36l1		NUCKS1
Gpr88		OLIG2		Rgs18		GIMAP7
Rtca		CXCL12		Mif		ICAM2
Trappc6b		EGR2		Dlc1		CENPW
Mrpl47		SCRG1		Lama4		RUNX1T1
Arhgap31		NOTCH3		Jund		MYL9
Lamp2		SYNPR		Tmem88		MGST3
Dek		RTN1		Anxa5		FERMT3
Gla		CA12		Srm		NT5E
Supv3l1		CENPE		Egfl7		UACA
L2hgdh		KCTD12		Sox4		WWTR1
Zfp786		LEF1		Egr1		SOCS3
Ptchd1		FGF8		Dll4		ADM
Cd14		PHOX2A		Pim1		EEF1A1
Ocln		MYH9		Plxnd1		FXYD6
Mcm2		HES1		Aplp2		THBD
Rai14		SERPINE1		Ddit4		NOSTRIN
Ttc29		KCNE4		Emp3		SGK1
Fgf14		NR4A1		Lepr		FBLIM1
Sms		FOS		Mllt3		ACTG1
Mapk12		CSF1		Tspan6		CDKN3
Fezf2		SOX17		Cenpe		IER2
Cacul1		CDH5		Nkx2-3		PLXND1
Afg3l2		OLFML3		Bambi		COLEC12
Prkar2b		TMCC3		Cd38		LBH
Tlr3		DLGAP5		Epas1		SOX7
Sipa1		ATP1A2		B2m		WSB1
Ndfip1		HTR3A		Dok2		CSRP2
Scara3		TEK		Calcrl		GMFG
Fam120a		CBLN4		Prc1		ARMCX3
Lipa		LYPD1		Dync1h1		TYROBP
Sdc2		CCNB2		Rbms1		LAMB1
Zfp746		NOXRED1		Ninj1		ADGRF5
Tnfaip8l2		COL9A1		Bin2		FAM107B
Fstl5		EMX2		Tpbg		ITGA5
Sav1		ALAS2		Myo1b		DLGAP5
Sorbs3		ALCAM		Lef1		STMN1
Frs2		SOX10		Pdzk1ip1		GYPC
Fam210a		MAOB		Bgn		CTHRC1
Nuak1		VCAM1		Glul		MEIS2
Gmnn		C9orf24		Myo1c		GJA1
Dnah5		MSX1		Cxcr4		SPC25
Adamts16		NHLH1		Itm2b		CALCRL
Mc4r		RSPO2		Tspan32		ELN
Usp27x		SERPINI1		Slc16a3		JAG1
Pbk		CDO1		Ltbp4		CLSPN
Dock9		XPO4		Foxc2		MMRN1
Irx2		NEUROD1		Pam		ANP32B
Ednra		KCNJ6		Emp1		SQLE
Zfp280c		ALOX5AP		Socs3		EFEMP2
Arhgap29		FOXC1		Tubb5		LXN
Slc30a5		ALDOC		Rasgrp3		CEBPB
Emx2		NHLH2		Stab1		FOXS1
Npr3		PLK2		Zfp36l2		FKBP4
Ptk2		PCDH18		Pi16		SEMA6A
Gldc		CDC20		Mpl		RRBP1
Paqr4		LAMA4		Ly6e		DKK1
Syn3		FOSB		Hey2		CTTN
Ch25h		SMOC1		Nid2		PRC1
Cldn5		FOXD1		Fscn1		NUF2
Prkg1		HSPB1		Apln		PMEPA1
Cdkl1		PRC1		Dpysl2		TAGLN2
Nexn		KCNE3		Ptn		SMIM24
Ddx28		C3AR1		Hacd4		AURKA
Kdm3a		TAC1		Clec1a		TUBB2A
Atp6v1e2		TACR1		Cd40		SEMA3G
Ckap4		TPX2		Ccnb2		MRC2
Ezh2		ESM1		Ptms		FOXC2
Phex		RIT2		Cav2		TPM2
Cep128		LHX1		Vegfc		COL15A1
Smad1		EBF2		Psmb8		RANBP1
Dus4l		CRHBP		Bcl11a		ABLIM1
Sos2		COBLL1		Serinc3		MCAM
Gata2		SLC7A8		Dab2		LCP1
Cpt1a		EMCN		Cd93		FOSB
Polr3d		FAM20A		Hmcn1		BTG2
Mapk11		HAPLN1		Nrep		EMP2
Foxn3		CYTH3		Runx1		TPM4
Mbtps2		SLIT2		Fam167b		PHLDA1
Trmt2b		TMEM255A		Gem		KIF20B
Prdm4		F2RL2		Col5a2		ITM2A
Htr3a		GADD45B		BC028528		C1orf21
Ptpn21		CCDC78		Syce2		TAGLN
St3gal6		GUCY1A2		Dbn1		EGR1
Ppm1m		AURKA		Anp32b		GPX1
Trpv6		GATM		Tfrc		KIF20A
Psmb10		EPAS1		Isl1		SYNE2
Ranbp6		CPXM2		Abca1		MYO6
Malt1		NFIB		Flrt2		FLNA
Snx7		APOD		Hmga2		VEGFC
Sox2		TIMP1		Maged1		MCM5
Mybl1		ZC3HAV1		Myl6		MEF2C
Fgf1		MCAM		Actc1		NPR3
Fbxo11		DOCK9		Mfge8		QPRT
Pld5		PI15		Tjp1		CKAP2
Hspa12a		PRDM1		F11r		CRMP1
Bcap29		EYA1		Mmp14		S100A13
Tpmt		ROBO3		Anxa6		TEK
Slc25a37		SLC6A3		Myb		SERINC5
Fbxl7		SLIT1		Slc40a1		STXBP2
Nup153		P2RY13		Ier2		MYO10
Gria2		CDCA3		Gnai2		ZFP36L2
Tet1		TBX18		F2r		HMGCS1
Flywch2		PBK		Icam1		CENPA
Dnaaf2		CDH11		Rell1		COL23A1
Rapgef2		EBF3		Ptpn6		DAAM1
Sema5a		CTSS		Pdia6		EMP3
Dnase1l2		TFEC		Tspan13		IMPDH2
Spire1		IKZF1		Arhgap29		SOX18
Gstk1		ECE1		Ehd2		MMP14
Nrsn1		PENK		Cnn2		TPM1
Tmtc4		ANGPTL2		Prdx1		LMNA
Zdhhc9		CD36		Tubb2b		HELLS
Dzip1		BHLHE40		Itm2c		PCBD1
Rhobtb2		CD4		Cyyr1		SOX11
Gabpb2		ZIC1		Cdca8		OAZ2
Efcab11		TPPP3		Aurka		NPW
Slc39a14		PLA2G7		Odc1		SLIT3
Aldh5a1		FOXS1		Hspa8		FCGRT
Kcnq3		TNFAIP6		Spock2		C1orf54
Zfp777		SMC4		Sema6d		CKB
Sox11		FIBIN		Adgrg6		BMPR2
Ppp1r3c		BHLHE41		Gata6		PLEK
Id4		PIK3R5		Dok4		CDCA8
Lgi3		SLC1A3		Adrb2		RASIP1
Apln		CALB2		Slc6a6		TJP1
Fnip2		INHBA		Lpar6		KLF4
Map1b		TBX3		Gngt2		CELF2
St3gal1		JUNB		Cthrc1		PBK
Vcpip1		HEY1		Lmo2		CD151
Nefl		NID2		Dusp2		GGH
Golim4		PRELP		Btg1		LMNB1
Grp		CH25H		Klhl4		NASP
Sgms1		HAS2		Chd3		CD34
Slc45a4		SPRY4		Emp2		TAOK3
Sox1		ABLIM1		Skil		ELK3
Daam2		PPP1R3C		Vps8		NDC80
Slc6a3		PARP12		Mcam		SH3BP5
St8sia1		DNAJC12		Nfib		BTG1
Itih3		CELF4		Armcx2		BCAR1
Kif13a		SLCO2B1		Mfsd2a		BCAM
Dsel		PAX5		Dut		SPIN4
Ebf2		CCNA2		Ptprb		UBC
Mlc1		LMO3		Fbn2		MMP16
Acot13		SFRP5		Smc4		HNRNPH1
Srgn		CNTN2		Mpzl1		DUSP5
Nup107		RFTN1		Sh3bp5		MYCT1
Nit2		GATA2		Piezo2		LRIG3
Abi3bp		GFRA1		Pdzd2		GFOD1
Hfe		C1QL4		Palm		ADAM15
Rmnd5a		SLC38A2		Fblim1		KHDRBS3
Phc1		GABBR2		Tax1bp3		KCNK6
Htr7		RELL1		Tgfb2		CSF1R
Pcdh19		MAB21L2		Rab38		LAPTM4B
Ribc1		C10orf95		Slc39a8		CARHSP1
Etfdh		C1QTNF2		Rbm38		GINS2
Tfg		ENC1		P4ha3		MLLT11
Mast4		GPM6B		Plk1		MAF
Mgll		GAD1		Ung		SKIL
Arhgap4		KLHL1		Rasip1		SDCBP
Rimklb		GCH1		Slc3a2		EGFL7
Reep1		SERPINH1		Tgfb1i1		CLSTN3
Slc35e3		CRYBB1		Spint2		UTRN
Ranbp9		SLC16A1		Smtnl2		FAM124B
Nin		UCHL1		Bmx		PCDH12
Ranbp10		PNOC		Cgnl1		DYSF
Ccnb1		DLL4		Mmp2		PROX1
Gpr22		THBS1		Pde3a		GADD45B
Mccc2		INA		Gsg1		CENPM
Col1a2		APCDD1		Rhoj		PDIA3
Hbp1		SPOCK1		Lamb1		HEG1
Rwdd3		HTRA1		Myc		GATA3
Med15		AURKB		Hmgcs1		PLEKHA1
Cdhr3		CCL8		Egfl8		CDT1
Tmem144		CKS2		Prnp		ARL4A
Ak3		TFAP2B		Fabp4		UBE2T
Adcyap1		SFRP1		Trim47		KRT18
Rcan1		CTSK		Lrrc58		MATK
Mllt11		MMRN2		Ednrb		TINAGL1
Gpr20		PDK4		Prox1		TMCC3
Pip5k1a		HBEGF		Fam89a		MAP4K4
Rfx4		FABP4		Sptbn1		PIM3
Cdk7		STRA6		Rspo3		TSPAN18
Eml5		BUB1		Rapgef4		PTPN6
Sox4		CKAP2		Nes		PTPRC
Pigp		SCGN		Ckb		HSPA8
Flrt2		TNS3		Upp1		TXNIP
Rftn1		RELN		Golga3		DHRS3
Irak1		RCAN1		Adgrf5		QSOX1
Gab1		ID1		Grrp1		COL25A1
Pik3r1		GIMAP4		Perp		GIMAP1
Pou4f2		SLC4A1		Pbx1		HMGB3
Celsr1		RHOC		Adamts1		TIMP1
Cdca2		RGS4		Plek		DLC1
Lrat		BNC2		Lyve1		AHNAK
Prelid2		CHST2		Rgs16		TLE1
9930012K11Rik		NPPA		Pcsk5		ECE1
Acta2		GMFG		Alox12		CD200
Cnn3		CAPN6		Serpine2		PKM
Opcml		DNAJB4		Stc1		TTC28
C3ar1		RASL12		Nrarp		RGS16
Esco2		MYOF		Csrp2		CDC42EP1
Ankrd33b		SYT1		Ehd4		TMEM255B
Srbd1		ETV1		Ttyh2		DSTN
Hk1		ST18		Tspan18		ADAMTS9
Prkce		PLS3		Ypel3		HNRNPA2B1
Mdga2		RUNX1T1		Cnn3		CENPV
Pik3cg		PIK3R6		Vamp8		MSMO1
Clu		IER5		Grb10		PHGDH
Ppp1r3f		PALMD		Trp53i11		SLFN5
Rnf144a		ADA		Gfi1		ADCY4
Gal		SYT4		Plekha1		MSRB3
Cenpp		GABRA2		Gpx3		PPP1R14A
Rap1b		NDRG2		Pycard		FDPS
Ctrl		NAMPT		Fdps		GAPT
Ston2		NOSTRIN		Spc25		ZNF503
Pank1		MFGE8		Tpm1		TFPI2
Zfp13		EMP1		F10		FGFR1
Map4k5		DNAJB1		Unc119		DST
Rexo2		RAB3B		Marcksl1		FCER1G
Cpne8		IGFBPL1		Cd200		CALM2
Satb1		PEA15		Peg10		POMP
Timp3		BFSP1		Tmem204		SFRP1
Sim2		CKS1B		Hmmr		HSPA2
Odf3b		TNFAIP8L3		Nfia		CDH13
Nfkbiz		ACTN1		Enpp2		MAPKAPK3
Slc2a13		TSC22D3		Smc2		ARHGAP28
Ly6e		TNFSF15		Cd9		KCTD12
Synpo2		ELF4		Eng		PFN2
Hbegf		SASH3		Klf7		MGST1
Ermp1		CALCRL		Art4		CDCA3
Arhgap18		C5AR1		Tuba1c		SMC2
Mecp2		ENG		Tmem158		MANF
Glrb		BCL6B		Amotl1		NCKAP5
Slc18a2		PIRT		Eogt		ITPR2
Gpr183		CD9		Lipt2		SNCG
Btn2a2		REEP1		Ralb		COL11A1
Slc5a7		PLAU		Car8		UCHL1
Ccnf		LMX1A		Oaz2		CHAF1A
Sfrp2		GNGT2		Sox9		VASH1
Stap2		PFN1		Acvrl1		TAX1BP3
Alcam		AVPR1A		App		CSF3R
Col8a1		ARX		Isg15		DEK
Arap3		TEKT1		Rgcc		TSC22D3
Nr3c1		PRR11		Msx1		ARHGAP18
Sbf1		ATP10A		Tnfaip1		YBX3
St6galnac5		ID4		Cpe		SORBS2
Nalcn		KIF14		Angpt1		ACVRL1
Lmf2		PCSK1		Pmepa1		F2RL2
Crybg3		TRPC6		Dapp1		DEPDC1
Prdx4		CP		Agrn		ITM2C
Zfp687		TBC1D4		Pea15a		KIF22
Gp1bb		BIRC5		Palmd		ITGA4
Fcho2		HSPH1		Tek		BCHE
Ntm		TAGLN2		Camk2n1		ARHGEF15
Ago2		HOPX		N4bp3		CPE
Epas1		NPL		Pls3		SUSD3
Tenm1		TLR4		Lxn		SRM
Chchd6		PITPNM3		Sema3g		CFP
Thnsl2		LSAMP		Myo10		SPEF2
Ccdc39		ERG		Cdc42ep3		ANP32E
Ptpn2		MYBL1		Tmem255b		LAPTM5
Efhb		CD47		Ptpn7		SULF2
Tspyl5		VIM		Pla2g4a		RAB31
Tubgcp6		TUBB2A		Sema7a		PCDH1
Jrk		VSNL1		Filip1l		ICAM1
Pcdh12		YPEL4		Tpx2		COL5A2
Abcc9		NCAN		Ackr3		CDCA7L
Mcur1		GPCPD1		Mast4		PEA15
Dtnbp1		RPS6KL1		Abhd17a		ARID5B
Gfra1		DAB2		Ptpre		FAM43A
Cenpw		MPP1		Capg		NCL
Zfp213		TNFSF10		Gng2		RPA3
Cnksr2		COL5A2		Sema6a		SPRY1
Kcnj8		COX7A1		Aprt		ADAMTS1
Zdhhc8		FGF1		Pcdh1		FEN1
Ropn1l		TRIM59		Spry2		GAP43
Id2		OPRK1		Ebi3		THSD1
Plin3		CARD10		Ablim1		DUSP6
Myo10		MUL1		Ltbp1		TIE1
Ppp2r2b		DNER		Lmo7		ETS1
Pex5		NEUROG2		Cd34		C1QTNF6
Runx1		NSG1		Sorbs2		NR2F1
Galc		PAG1		Spp1		CCDC85B
Fhit		C1QA		Ddah2		MYH10
Mnd1		SOX3		Gpr183		NET1
Pdzd8		HSPG2		Dctpp1		NFKBIZ
Aspn		GJA5		Mal		CENPK
Yeats4		SMCO4		Tinagl1		GDPD5
Hhip		ADAM12		Hlx		PREX2
Mettl14		APOC1		Notch1		SLC38A2
Usp53		BRINP1		Cd44		CAV2
Susd3		WNT1		Pde4b		AP1S2
Marveld2		TXNIP		Nedd9		NTS
Erg		IRX4		Plat		SDF2L1
Msra		RHOB		Flt4		BUB1
Cdh6		ARL6IP1		Gadd45b		TPI1
Sytl4		PDE5A		Hs3st1		MCM3
Mrs2		SV2C		Tspan15		PDLIM5
Armcx2		CD14		Laptm5		SPATS2L
Alg12		LYVE1		Rprm		GMNN
Slc7a6os		AFAP1L1		Lpp		LTBP1
Bmp1		TTR		Arhgap31		CENPU
Slc16a12		ECM1		S100a10		CROT
R3hcc1		F3		Hsph1		PEG10
Sla		MYL4		Lifr		COL18A1
Slc12a4		DDC		Frmd4b		PCDH7
Ticam1		PTPRT		Eln		PPA1
Uhrf1		SPOCK3		Pdgfa		LOXL2
Irx1		DLK1		Wipf3		RRAS
Nrxn3		GJA1		Slc38a2		CD40
Pnoc		SLC15A3		Tspan12		TAX1BP1
Arc		CYP1B1		S1pr1		BMX
Nampt		NUF2		Ssu2		CD63
Nrde2		BTG2		Dcbld1		CSPP1
Ube2ql1		SAMSN1		Thsd7a		ZEB1
Hdac3		G0S2		Dram2		SPINT2
Ccna2		FBLN5		Nol4l		INSR
Pdzd2		GJC1		Myct1		SMTN
Enox2		SOX7		Slc29a1		PRICKLE1
Cnbp		ITGB6		Ptgis		GATA6
Ndrg1		TBX1		Cd69		PLS3
Basp1		HRC		Abhd2		TKT
Cenph		GEM		Tie1		RRM1
Trem2		PDLIM3		Dtl		NME1
Fgfbp3		STOM		Ushbp1		AFAP1L1
Cd83		MEGF6		Lsr		DNAJB1
Rnf144b		CRLF1		Map4k5		CDC42EP5
1810037I17Rik		MAD2L1		Ahnak		LRP11
Ndst3		KIF20A		Fhl2		NCAPG
Fbxo33		EPHA5		Gnb1		GGT5
Sat1		ONECUT2		Cdh13		GPR182
Rpia		SYBU		Aurkb		CYB5D2
Mdm2		ZFHX3		Cks1b		PSME1
Fam131b		TGM2		Slc7a7		ROBO4
St6galnac3		SNORD8		Tdrp		FDFT1
Syt10		RND3		Gpx7		RAPGEF5
Dpysl3		SEZ6L2		Akap13		RGS19
4430402I18Rik		PTPRC		C1qbp		DTYMK
Cdc45		TNFRSF21		Pdlim5		PTP4A3
Dpysl2		LRIG1		Cacybp		THBS1
Cartpt		EPHA2		Synpo		ARMCX6
Bbx		ELAVL2		Meis1		EVA1B
Enkd1		ADORA3		Wwtr1		BAZ2B
Nkd2		MSS51		Wfikkn1		SPTBN1
Pi4ka		DLL1		Insig1		C12orf57
Fzd3		PTGER4		Sox5		LAMC1
Atxn1		TICAM1		Pbk		NOTCH1
Scnm1		S1PR5		Calm2		TGFBR3
Tsnaxip1		PGM2L1		Fermt3		ACTN1
Dio2		GRIN2A		Dhh		RAB27B
Prkcd		LAMC1		Pxdn		HMGN3
Anxa5		DKK1		Robo4		KIF23
Ablim1		NXPH1		Nckap1		RARG
Jam3		CSPG5		Arhgef15		STAB1
Nrxn1		GLIS3		Igfbp5		TXN
Scgn		UBE2T		Agl		MAFB
Rsad2		NR2E1		Pdia4		AGTR2
Fam135b		ARHGAP9		Eva1b		FNDC3B
Cep76		LHX6		Sulf1		KIF2C
Calm2		ENKUR		Jup		NCKAP1L
Kif20b		LIX1		Tbxa2r		TEAD2
Ggact		IGSF1		Nrgn		RAD51AP1
Trpc3		MOCS1		Golm1		HLX
Cep55		TMEM100		Cd109		SH3BGRL3
Esam		CDKN1A		Myh10		DACH1
Yaf2		ANXA3		Tnfaip2		HSD17B11
Prkaa2		HEPACAM2		Tgm2		KNSTRN
Vwf		CMKLR1		G0s2		RND3
Tram1		CBLN2		Raph1		TRH
Anks3		PGF		Smad6		JAG2
Ibtk		MYO1B		Yes1		CKAP2L
Hmgb2		ROR2		Adgre5		UCP2
Ctss		FKBP5		Apbb2		PREX1
Pole3		PBX1		Lgmn		B4GALT1
Rb1		CNTN1		Efr3b		BASP1
Tshz1		COLEC12		Palld		ACTA2
St3gal4		FGF19		Crmp1		EVL
Diras2		IP6K3		Pde8a		RASGEF1B
Hps1		PLD4		C130074G19Rik		FBLN1
Wdr59		PMP22		Smad7		IER3
Depdc1a		PROX2		Gas6		CKAP4
Zbtb21		NRAP		Cmtm3		GAS6
Slc15a3		SLC6A13		Pald1		WLS
Mphosph10		REN		Pdia3		NID1
Prdm15		VAMP5		Elk3		PIEZO2
Cyb561d2		SPOCK2		Kank3		CDCA4
Tmem47		LMO1		Tk1		MLF1
Ecm1		CTSC		Adgrl4		FERMT2
Rarres2		POU4F2		Arf4		LRRC32
Snord8		ADAM28		Heg1		HMCN1
Chodl		ZNF496		Fbln2		KIAA1671
Sall3		SFRP4		Tmem176a		HIPK2
Cib2		PAPSS2		Shroom2		PARVA
Syt12		NETO2		Ccna2		AGRN
AU021092		GGT5		Kdelr2		SLC25A5
Lima1		ITGA4		Hoxa5		DNAJC9
Lama1		DBH		Tbx1		KIF4A
Qsox1		ACVRL1		Tnfaip8l1		CD37
Slc39a10		BCL11B		Ptprm		CD109
Prss35		FLI1		Spon2		GLIPR2
Prickle2		PAPPA		Gmfg		NCKAP1
Slc10a1		PLOD1		Nuak1		DSP
Cav2		KLF6		Carhsp1		PHACTR2
Mb21d2		SERPINE2		Ikzf1		FREM1
Cav1		RFX8		Nipal2		ODC1
Ak7		FGF14		Pou2f2		TRAF3IP2
Pole4		VSX1		Arl4a		EPHB4
Thsd1		IL18		Gchfr		PSRC1
Neurog2		DLL3		Kif20b		PDIA6
Tmem231		ADAMTS3		Ogt		TGIF1
Slc3a2		EDIL3		Stab2		LPP
Scaf11		SERINC5		Fam13c		FRMD4B
Il15		GAS2L2		Ckap4		NPR1
Lrrc42		B4GALT1		Ldb2		C1QBP
Ctnna2		MTUS1		Gpx8		COBLL1
Begain		TNS1		Ccne2		YAP1
Tmem91		SLIT3		Mgst3		BAMBI
Cdk1		ECEL1		Kdm5b		MIF
Rom1		LIMA1		Depdc1a		RALA
Dok1		NRARP		Itgb1		KCNMB4
Lgmn		GABRB2		Adam15		PPIB
Nfix		SH2D3C		Plgrkt		MAGI1
Zfp37		CTSB		Itga4		RBMS3
Gpr6		EBF1		Slc18a2		CYYR1
Abhd14a		RACGAP1		Amotl2		FILIP1L
Ntf3		RASIP1		Nos3		TSHZ2
Tcf7l1		ADORA2A		Pdia5		CMTM8
Nacc1		KCNK3		Dpysl3		PBX1
Skap2		VSTM4		Tanc1		CREB5
Myo1b		MXD3		Tagln2		SLC2A1
Sik2		SEL1L3		Mtmr11		RUNX1
Nkain2		ATF3		Psmb10		TMEM37
Nkain1		HMGCS1		Ccdc80		TSPAN9
Arid5b		NPAS2		Il21r		SPTAN1
Timm9		RRM2		She		FLT4
Nr2f1		PPIC		Eva1a		TSPAN11
Adamts9		ARHGEF6		Fndc3b		NAA38
Rapgef3		FGF12		Tmem37		TNIK
Sparcl1		SLC1A2		Tnnt3		MLLT3
Mif4gd		C21orf62		Ddx3y		ENC1
Hs6st2		GTSE1		Chst1		MYO1B
Ier5		SOX9		Pglyrp1		CDC42
Rtn4		ME1		Foxc1		SLC16A1
Ncald		GUCY2F		Arhgap15		TANC2
Xpo7		CENPK		Fzd10		EFCAB14
Ndrg2		CKAP2L		Rnf144a		PDGFB
Pls3		LY86		Hpgd		WFS1
Col3a1		SCN3B		Cda		CD82
Gimap4		CBX8		Snrk		PLEKHG1
Chrdl1		ELOVL2		Srgap1		CENPN
Tmeff2		SQSTM1		Col3a1		IDI1
Clvs2		CPNE8		Ctnna1		BCL6B
Aplp2		PCDH9		Dock6		PKIG
Setd7		GRM5		Manf		ISG15
Tspan13		THSD1		Fzd6		VWA1
Nln		TPM4		Bag3		DAPK3
Cpped1		TMC7		Timp1		PXDN
Nell2		AGRN		Arhgap18		CYBA
Rgs7bp		VCL		Adamts9		AAK1
Zfp804b		RCAN2		Hoxa7		ASAP2
Fadd		FAM181B		Fut8		HNRNPM
Rab31		TFPI2		Nop58		DIAPH2
AI593442		INSM1		Ammecr1		NRIP1
Vegfc		PDZD2		Ktn1		MAGEH1
Lrrc24		EFHB		Dkk1		TMEM97
2510009E07Rik		TBX2		Mef2a		ATP13A3
Fzd1		SLC7A7		Igf2r		TLE4
Obscn		SEMA3E		Tgfbi		PCDH9
Rfx2		SLC19A3		Ncf2		JUND
Tec		NEURL3		Crem		TRIM47
Arl4a		SPI1		Cdc42ep1		MYLIP
Rbp4		HPSE		Cytl1		PLXDC2
Nid2		F2RL1		Prdm1		FBN2
Plekho1		RBMS3		Nrk		DNMT1
Sema4f		NUAK2		Kdm6b		LRRC75A
Twsg1		BLNK		Hecw2		ASF1B
Txlng		FERMT2		Ets2		GALNT18
Crtac1		SLC25A41		Emilin1		SRGAP1
Slc38a3		SPAG17		St6galnac3		SYNGR1
Setbp1		GPR34		Dennd5b		SCARB2
Arhgap28		MAP7		Slc9a3r1		LAPTM4A
Cdo1		CDC20B		Cracr2b		FBN1
Fmnl3		APOE		Npdc1		PTPRM
F8		MAFB		Hsd11b2		RALB
Sirt1		ENPP2		Ptgfrn		RGCC
Glul		NDC80		Tpi1		INSIG1
Lef1		TPP1		Abcg1		GATA2
Cacng2		NFIX		Tecpr1		EIF3E
Dnajc9		TTK		Fosb		APLP2
Slc35f4		SDR42E1		Cdk6		CD81
Lrrn3		CGNL1		Gatm		CCDC34
Rce1		PCDH7		Prom1		TRAF4
Gas6		NEUROG1		Bub3		BMPER
Ss18		TMEM215		Crabp2		SLC16A3
Nrn1		DKK2		Ubb		DOCK6
Pcdh10		IRF1		St3gal5		SEC14L1
Cntn1		OMG		Foxp2		HSD11B2
Slc18a3		NAP1L3		Pde4d		DOCK9
Rps6ka5		GALNT3		Kif23		DUSP2
Tm6sf1		TIMP4		Ptchd1		SNRNP25
Msrb3		TECRL		Parvb		TMEM30A
Ppfibp1		DMRTA2		Phldb2		FZD4
Plp1		CHRNA3		Exosc2		APOE
Tfec		VSIG2		Cldn11		CRACR2B
Foxred1		NLRP3		Col23a1		ARL4D
Ptpru		FOXN4		Tfpi		IL6ST
Camk2g		SLC3A2		Ap1s2		EOGT
Dgkg		HMOX1		Ppic		KIF26A
Erlin1		HSPA12A		Sulf2		YWHAH
Snora21		SCN4B		Ccdc85a		RNASEH2B
Sorbs1		DDIT3		Cttnbp2nl		MYBL2
Sh3bp5		MGST2		Dchs1		DUSP4
Anxa7		SLC7A11		Flnb		SGCE
Slc25a4		CTRL		Creg1		IGFBP6
Chrna3		HMMR		Rassf9		PAPSS1
Ltbr		SLC5A7		Stmn1		SNAI2
Dlk1		N4BP2L1		Auts2		ORC6
Cadm2		ST6GAL2		Bcl6b		BRI3
Hmgn3		NPY1R		Npr1		KLHL4
Zmynd10		NOTUM		Flrt3		CDKN1C
Nlrp3		CYTIP		Gpr182		MYO1F
Mbp		CRTAC1		Rftn2		PLAC8
Shisa9		CAMK2N1		Hoxb8		CDCA7
Igfbp4		HTRA3		Pcdh19		PRR11
Suclg2		NSMF		Ctnnb1		DPYSL3
Mospd1		AUH		Sox6		WAS
Clcn2		SOX14		Slc45a4		MAST4
Grm2		PLIN2		Tmem47		VCAN
Tpi1		SRXN1		Mphosph8		AK1
Zkscan17		NR2F2		Lcp1		PSAP
Angpt2		SLC30A3		Dapk2		SORD
Grik1		NFKBID		Rnase6		NKX2-3
Homer2		XDH		Sox18		YES1
Alad		LRP2		Tspan2		SMAD7
Ppp1r32		MAP4K2		Smpdl3a		ADD3
Syap1		AKAP12		Prr5l		SLC27A3
Vcl		ZBTB2		Tsc22d3		MAP1LC3A
Kcnj5		LZTS1		Mcf2l		IL13RA1
Fgfr3		CHST15		Tcn2		SETBP1
Gpc4		PDZRN4		Arhgef28		CALU
Prdm6		WWTR1		Dnajb9		GPX8
Tmem186		RBFOX3		Abtb2		ZNF521
Tenm3		CCNO		Trmt112		DKK2
Litaf		OTOR		Itga6		PLOD1
Degs2		HAS1		Bcam		TSPO
Zfp407		FGF13		Dmd		ITGA8
Tox		TUBA4A		Plekhg1		PHF19
Helt		RHOV		Cd36		BCAT1
Vav1		CBR3		Cnbp		CLEC1A
Acsbg1		NDRG1		Gdpd5		ANTXR2
Tnfaip8l3		PLXNA2		Asap2		TGFB1I1
Pdzrn4		FOXM1		Zdhhc20		RAI14
Chmp2b		KIAA0040		Lgals3		TGFBR2
Grb2		KCNJ10		Ephb4		CITED2
Zc3h7a		JUN		Itga1		SRSF7
Trim47		SYNGR3		Lipa		SH3PXD2A
Ccdc68		FSTL5		Bin1		PIK3C2B
Gng3		CIT		Igdcc3		APLP1
Draxin		PDLIM1		Psme1		APOA1
S1pr3		KIAA0319		Ppfibp1		CDCA5
Gnpda2		TLR3		Reep2		GRN
Serac1		RHCG		Laptm4a		CREM
Fbxw4		HTR7		Txnip		UBE2J1
Sgcb		CXCR4		Tulp4		PPIF
Cog3		PLLP		St8sia4		MAP2K6
Tuba1b		OPCML		Met		PTPN7
Slc6a6		PTH2R		Sema4c		CAST
Slc37a2		SPTA1		Fgfr1		FURIN
Nkx6-1		TGFBR2		Qk		GIMAP8
Zfp521		GPR4		Fbxo5		GADD45A
Arhgap12		ADAMTS17		Ptgs1		S1PR1
Lrfn4		PCSK1N		Tbxas1		UBTD1
Csrnp2		KCNC2		Knstrn		GLRX
Camk2n2		STAB1		Rab11a		ITGA9
Hadh		CLEC1A		Serp2		AP2S1
Tnfrsf11b		MYC		Lyl1		FOXC1
Srgap1		CASQ2		Smtn		TROAP
Ywhah		DEPDC1B		Tox3		TMEM132A
Lrig1		GNG12		Fnbp1l		LRP6
Fig4		TTC9B		Clic4		PRDX1
Igf1		KCNN3		Mef2c		PIF1
Pygl		IRX2		Itpr3		DNPH1
Gnai2		CRISPLD1		Ywhaq		PRDM16
Epha3		FABP5		Nav1		FDX1
Ttk		DOCK6		Clu		CTTNBP2NL
Aimp2		RASGRP2		Kif22		PDIA4
Zbtb8a		BBOX1		Lamc1		SPC24
Slc25a13		CREM		Ece1		ASAP1
Aqp4		INSR		Snai1		KIF1C
Vrk2		EOGT		Napsa		DHH
Zfyve9		FHL3		Ccne1		YDJC
Recql5		HAVCR2		Rsrp1		FAM118A
Kctd1		NUPR1		Cd53		HOXB7
Nr4a1		PIFO		Osmr		VRK1
Nanos3		RGMA		Spc24		BCAP29
Zfp36l1		TRIL		Sdc1		NPM3
Mkrn3		RASEF		Fzd4		ANGPTL4
Grtp1		C1orf115		Incenp		DENND5B
Fbxl17		RXRG		Glipr2		NENF
Adamts1		FAM83D		Cmtm8		NOVA2
Fgf13		NR3C1		Slc7a8		CHCHD2
Lhx4		COL11A1		Klhl35		CLEC11A
Frem2		FAM89A		Lrp4		MYO1C
Tor1aip1		TSHR		Phlda3		SH2D3C
Lca5		PLD1		Tcaf1		ARHGEF12
Gpc3		TUBB4A		Kit		CRIM1
Ldhal6b		S1PR3		Timp2		VAT1
Ociad2		ST8SIA6		Nucks1		BUB3
Nubp2		DKK3		Cib1		SHC1
Pknox2		TK1		Zfp503		ARRB2
Nek3		EPOR		Cpxm1		LGMN
Acat1		DCX		Ccser2		PTAFR
Arsk		SLCO1C1		Gstk1		PON2
Tubb2a		RASGRP1		Endov		ATP8A1
1700025G04Rik		ITGB5		Map4k3		C4orf48
Ddx19a		PLAUR		Pfn2		SHE
Fra10ac1		DUOXA1		Lyar		KTN1
Tmem74		TPBG		Adamts5		CMTM3
Klf13		KNSTRN		Cldn10		ZEB2
Lrrc23		TMEM109		Ace		PLOD2
Enpp2		SLC16A12		Rab27b		NR6A1
Gpr162		ARMC3		Adcy4		SEMA4C
Ube2cbp		NEGR1		Arap2		MIDN
Cntn5		LPCAT1		Ppp1r16b		HNRNPA3
Mbnl3		LPAR1		Dync1i2		SYTL2
Lingo1		THSD7A		Zfp69		BACE2
Egf		KANK2		Slc31a2		CXCL12
Dbx2		BMP5		Slit3		MVD
Trh		CALHM2		Ctnnbip1		SIPA1L2
Prickle1		NES		Lypd6		EVA1A
Plk2		F13A1		Tyms		F11R
Pcdh9		SLC4A11		Uba52		ECM1
Prdm1		DACT1		Rtn1		ESM1
Pip4k2c		PHLDA1		Creb3l2		FYN
Slc10a3		TAF8		Zfp36		NID2
Mcf2		ELFN2		Slc25a5		LTA4H
Mpp1		ITPR2		Tppp3		DNAJC3
Hsd17b11		KCNIP4		Supt16		HSD17B14
Neil3		PSRC1		Swt1		CPNE2
Klhl6		TGFA		Igsf3		FRMD4A
Fignl2		GALNT18		Bcar1		EEF2
Lipg		COL2A1		Tiparp		RBFOX2
Fbxo6		NFKBIB		Rbfox2		ANXA3
Adnp2		OPN3		Lig1		RASGRP3
Rnase4		PPP2R2B		Slbp		SSBP2
Hbb-y		FAM162B		Atp13a3		NMRK1
Rfwd3		KCNJ2		Adgrl2		ADGRA2
Slc25a23		EFNB2		Cdkn3		PALM
Foxc1		FGFR3		Bnip3		TP53I11
E2f3		AVIL		Rap1b		NINL
Col25a1		ITGB7		Abi3		FLNB
Lck		ZIC5		Slc12a2		PLXNA4
Serpine2		KCNJ4		Mmd		TCN2
Smad4		AKAP3		Dysf		C1orf56
Fgf12		VAMP8		Map4k4		NAV3
Rnf217		ATP8A1		Gpm6b		UNG
Chuk		SLC25A16		Pon2		AFAP1L2
Gpr62		RAB31		Gfi1b		CCDC3
Msx2		GSG1L		Spag9		CD276
Dnajc12		CA10		Enc1		TBX3
Ccdc120		SAPCD2		Fdft1		HMGCR
Rbfox1		SLC15A2		Col4a5		CAPN2
Rtn1		GDF15		Slc16a4		EDIL3
Ankrd50		NRL		Gm2a		CCDC173
Rfc4		TEC		Arl2bp		ABL2
Ier2		TEKT3		Bcl2		SH3GL1
Cdh3		MROH6		Ebf3		CDC6
Nes		NGB		Acer2		IQGAP1
Med24		TM6SF2		Pcna		ITGAV
Aldh1l1		NKAIN4		Gadd45a		HNRNPD
Lrrc71		ITGA5		Rtn4		PPIC
Chek1		KIF23		Gjc1		FBXO5
Ank2		BBC3		Tead1		EDNRB
Rasa3		NEDD9		Cbfa2t3		NFIC
Dagla		MLC1		Nip7		DCHS1
Dnah11		MBOAT1		Luzp1		SFPQ
Mab21l2		SLC12A2		Lck		SMARCA1
Calr		DPYSL3		Bmpr2		RAD21
Smad7		OTX2		Irf6		DCXR
Suv39h1		PRDM8		Ier5		REEP5
Rab24		PID1		Serf1		KIF5B
Lemd3		ECT2		Pcdh12		QKI
Rad21		DEPDC1		Hba-x		CDCA2
Prmt8		TUBA1A		Cdca2		KITLG
Klhl1		RIMBP2		Ccdc141		CCPG1
Ccdc15		SPATA6		Flna		TSPAN6
Ccdc86		SHROOM1		Syne2		HSPH1
Gpnmb		HSF2BP		Parp1		DNAJB4
Lrp8		FAM131C		Basp1		QPCT
Parp3		CSGALNACT1		Kif2c		NOTCH3
Mef2c		PLP1		Rnd1		RHOJ
Tead4		CRH		Cmklr1		TMEM204
Sulf1		TUBB4B		Plod1		MCM6
Zic3		PPM1H		Kank4		CFLAR
Cpt2		MBNL3		Arglu1		TNFAIP8L1
Ncf4		KCTD8		Idi1		ABCA1
Stxbp6		HAPLN3		Foxo1		ARHGEF3
Smoc1		MCL1		Siva1		FAM89A
Wbp2		MCC		Ctsw		ITGA1
Dtwd2		EML3		Fth1		IRX3
Haus1		NPNT		Crabp1		TNS2
Numb		TWIST1		Tspan9		MXD3
Slc52a3		KLRK1		Hmgcr		MMD
Robo3		CDH8		Lims2		TPPP3
Dhx38		ADCY4		Fam124b		ELAVL2
Rhobtb3		PTCHD4		Entpd1		EPS8L1
Ing2		PLXNA4		Cd83		CTSZ
Barhl2		RND1		Gata3		FABP4
Tbx18		L1CAM		Rasgrp2		CLIC1
Pex13		PCDH12		Rangrf		SASH1
Qrsl1		WWC1		Parva		UBASH3B
Actn1		SCN1A		Dll1		PTK2
Nxn		PODN		Spsb1		DBN1
Pdlim1		GRB14		Son		RTN4
Scyl2		GTPBP2		Erbb2		CRABP2
Ammecr1		KITLG		Ankrd37		IPO11
Dock3		KLHDC8A		Prtg		MTHFD1
Cth		KLF10		Rbm15		HCLS1
Npc1		TCN2		Cyp51		GCA
Bcl11b		UBXN10		Il17rd		DBF4
Dnah6		SHANK1		Arid5b		LAMA5
Wdr37		TMEM106A		Sqle		DDX21
Flrt1		SMAD7		Itga5		NR4A1
Mettl3		RHBDF1		Adam12		RCBTB2
Mmgt1		SLC1A4		Gata2		PDCD4
Lman2		PCDH17		Dnaja4		AMOTL2
Pgrmc2		CD109		Ctsb		PDE8A
Blnk		EVA1B		Isyna1		AMOTL1
Rgcc		C5orf49		Utrn		PDLIM4
Sphkap		VWA1		Ccdc85b		HBEGF
Rnd1		CREG2		Zeb1		TTYH3
Dnase1		CLEC14A		Limk2		MAGED1
Fabp3		RCSD1		Ublcp1		MFAP2
Zfp647		VAT1		Csrp1		MTSS1
Slc25a15		PITPNM2		Plxna2		HERPUD1
Bcan		CDKN3		Zbtb20		PPP3CA
Il34		PLCE1		Sdcbp2		CHSY1
Ppic		KIF2C		B9d2		EHD4
Cyyr1		TMCO4		Phkg1		PSMB8
Snx25		LIN54		Usp43		PLD4
Slc25a28		LITAF		Cct8		MCM4
Pdzd7		CLSTN2		Cyba		PALD1
Akap11		LAMB2		Smtnl1		ANXA5
Otx2		CPN1		Elf1		ITGB3BP
Dmxl2		SLC36A2		Gmnn		ELFN1
Tuba1c		CCDC60		Nfat5		PTGFRN
Rab3c		CA9		Pim3		GNPTAB
Caskin2		CD300E		Noa1		EMILIN1
Mcc		MELK		Ptprd		ABI3
Pxdc1		SPC25		Ucp2		ZNF608
Il16		SYNDIG1L		Trib1		SPDL1
Nek5		LRRN3		Kcnj2		GRK5
1110032A03Rik		TJP1		Bmp2k		DHCR7
Tsc22d3		ZMYND10		Pon3		FAT4
Brinp1		VEPH1		Rcn3		SLCO3A1
Slc7a11		SEZ6L		Plk4		CD69
Tmem216		ZIC2		Apoc1		LDLR
Slc31a1		ISLR2		Rras		SC5D
Txndc11		SFMBT2		Pxdc1		CDC45
Trps1		EN1		Klf3		LYL1
Dcc		ABCA8		Aard		LUZP1
Ncf2		UCP1		Adamtsl2		EXOC3L1
Lrrtm3		BMX		Myof		FKBP9
Ralb		PCDH19		Mtss1		SYT1
Zfp236		EPHA3		Cdr2l		TSPAN12
Acsl4		CSRNP1		Dst		TMEM106C
Tsc2		ABHD15		Nhp2		ABHD17A
Zfp597		CDKN2B		Armcx4		HDDC2
Slc25a53		FRS3		Uaca		GNG2
Nrgn		RRAS		St8sia6		FOXM1
Chd1l		FOXJ1		Fam13a		WIPI1
Rspo2		HEG1		Ppp1r14a		OPTN
Vps53		IER2		Hmox1		CDK4
Kcna1		MST1R		Gimap1		EFNB1
Atm		HTR1A		Hells		MCM10
Slc14a1		SORCS1		Hmgn3		KCNN3
Rhebl1		PTPRR		Zswim6		GDF3
Tgfbr3		SMAGP		Gata1		ITSN1
Arhgap42		PPP1R14A		Reep3		DKC1
Gtf2f2		SH3BP5		Ccnjl		DDAH2
Lamc2		DHH		Alad		CCND3
Dcaf5		IQSEC2		Dstn		PSMA7
Robo2		BSG		Uchl1		HOXA10
Npl		STC2		Igfbp4		PCMTD1
Cog6		FAM183A		Msn		DAD1
Snx31		RGS19		Add2		SOX5
Pid1		KIF11		Psrc1		ARL4C
Astn2		CA8		Traf3ip3		ANKRD12
Jazf1		FZD4		Sptan1		TANC1
Slc25a19		SLC39A8		Cd82		FAM114A1
Wnt8b		ANXA11		Hoxb7		SENP7
Map6d1		SLC40A1		Hid1		TSPAN5
Alas1		TYMS		Lrp10		ALPK3
Katnal2		S100A16		Cdc6		REEP3
Grip2		LIFR		Rgl1		RASGRP2
Cc2d1a		PTCH1		Kank1		BNIP3
Lpp		ENTPD1		Irx3		GPSM3
Txk		CKAP5		Rasd1		SVIL
Poll		ASB2		Ccng2		FAM110D
Sema6a		OPHN1		Edil3		TTL
Sst		TMEM130		Azin1		TIAM1
Ugt8a		VCAN		Fkbp10		ISYNA1
Mapk4		DCT		Myo6		GOLGA4
Tcf4		ANKRD2		Nrros		HS6ST1
Crem		PIWIL1		Smagp		GAMT
Tmem30b		SPINT1		Filip1		SRSF2
Ncoa7		NEU3		Csf1		ATP8B1
Cnga1		LHFPL5		Epha4		GABARAPL1
Ptpn6		PON2		Gcnt2		RNF144B
Rhoj		ABCC8		Arrdc3		DMWD
Mrps21		CD84		Mapk12		CENPH
Reep3		BCAT1		Serping1		CPQ
Rab10		TSTD1		Xbp1		HDAC7
Irs1		TFR2		Nme1		MPZL1
Podn		EPHA7		Fkbp4		GNG12
Igf2bp2		MAP3K19		Fam43a		UBE2H
Crabp2		ACVR1C		Mageh1		CCNI
Dyrk2		F2R		Wfdc1		LIMD2
Myh9		TPM2		Tspan4		CISD3
Fbln5		HERPUD1		Tpm2		PTX3
Elk3		ANK3		Man2a1		KIF11
Ncapd2		GAS1		Prelid1		DCBLD1
Bop1		NEK10		Nostrin		ATP13A2
Pgap3		BARHL1		Plcd1		ATF3
Entpd1		ZGLP1		Lima1		PNRC1
Akr1e1		DHRS3		Cdca3		ROBO1
Ppp1r36		SATB1		Zeb2		DHCR24
Pros1		VWA3A		Lrrc8c		HCST
Bcar1		CDK6		Pnrc1		ARL15
Lox		ADARB2		Jam2		USP1
Sox5		VAT1L		Bcr		PDGFA
Atp2a2		VASP		Lypd1		KALRN
Slc9a3r2		CNR1		Tead2		FNBP1L
Dcaf15		B3GALT2		Kdm7a		LMO2
Rab9b		MC4R		Tll1		FNBP1
Snap91		AFAP1L2		Cdc42bpb		HIP1R
Myo5b		NFE2		Relb		ATP2B1
Prr14l		DDAH1		Megf6		BICD1
Ntrk1		KCNH2		Stap1		RCSD1
Dok6		BCL11A		Ptprk		HOXA5
Gpr85		ERMN		Plaur		CEP55
Mast1		ADCY9		Atp13a2		PSIP1
Ankrd29		KANK3		Pdgfd		CTNNA1
Slc17a8		SYT10		Stxbp2		SRSF3
Tceanc2		MYO5B		Zfp711		HID1
Dnmbp		SOST		Srsf3		MPRIP
Ndn		FANCA		Gfod2		CRYBG3
Actr6		SEZ6		Klf10		ACAP1
Fbxo44		IFIT2		Mxd4		LHX6
Tmem132a		SERPINF1		Wnt11		SYTL1
Incenp		IRF8		St6gal1		CRELD2
Txnip		CPE		Frmd4a		FADS2
Map3k1		MBLAC2		Rnf144b		SLBP
Ap1s3		CCDC102A		Gch1		SGCB
Nfatc2ip		HOMER2		Sgce		SMIM14
Atp8a1		BIN2		Stx1a		POLR2L
Igf2bp3		STRC		Nrip1		ME3
Ppef1		ATP8B4		Tnks1bp1		GCNT2
Iglon5		TMEM163		Shisa5		PCGF2
Meig1		CYBA		Piezo1		PEAK1
Pear1		KIRREL3		Neil3		AAMDC
Tmem168		PLK1		Efemp2		STAB2
Negr1		SCN9A		Dek		FAM171A1
Tmem176b		TMEM47		Hnrnpa3		SNRK
Hey2		CMTM8		Maff		ZFHX3
Birc2		EFHC2		Itpkb		CTTNBP2
Neurod2		KCTD21		Pfas		CAMSAP2
Amigo2		ABTB2		Msi2		CCM2L
Wls		GRIN3A		Arl4c		CXXC5
Fen1		ADAMTS4		Astn1		GBA2
Rnf44		PLSCR4		Gnai1		SNRPD1
Dkk2		EGR4		Eef2		FMNL1
Morn4		CPED1		Fryl		DDIT3
Itpk1		SLC38A11		Limd2		IQGAP2
Sema3b		KLHL3		Aspm		IRF2BPL
Axl		KLF9		Chst2		HSPA12B
Rbm15b		SNORA20		Fbln1		HERC1
Dexi		NOX4		Plekhh1		NCOA3
Zfhx3		S100A13		Actn4		ABRACL
Hspa2		MLLT11		Krtcap2		FJX1
Zfyve26		MCF2		Etl4		ANXA6
Yap1		FILIP1L		Tnfrsf19		SYMPK
Nrtn		THBS2		Nr2f1		RSL1D1
Tecr		POU2F2		Pik3r1		IER5
Cenpk		PAMR1		Yap1		SLC12A2
Adamts5		CDH18		Pcsk1n		KLF3
Usp42		ACOT7		Smim14		CMSS1
Adamts20		GREM2		Bcas3		JAM3
Plod1		ASB18		Nfe2		STAT5A
Col2a1		HOXB2		Epha2		PRDX2
Mapkapk3		SLC23A3		Cpne8		MCM2
Hk2		LTF		Etv2		STIM2
Slit1		SDC3		Kif20a		TEAD1
Elmod1		HTR2A		Gprc5a		VCL
Wnt7a		F11R		Gxylt2		PLEC
Syngr3		ITPR3		Calr		ZBTB16
Cwf19l1		NUP210		Atp2b1		N4BP3
Dnase1l1		GRIK1		Lhfpl2		PIK3IP1
Rrnad1		CEBPD		Sdc4		TTK
Spp1		GDF10		Sfrp1		TET1
Zbtb25		XYLT1		Plec		RNF19A
Emp2		OLFM1		Fjx1		KIF15
Mss51		NRXN1		Mmp11		BCL11A
Fam216a		POC1A		Git2		CCNY
Arf3		SPRY2		Dtymk		NFE2L1
Gadd45g		ANKRD29		Tipin		FMNL2
Gabra2		MPPED2		Lamb2		ATP1B1
Fam183b		PCDH8		Dkc1		IRF2BP2
Rtn3		TMEM71		Itga9		CSGALNACT1
Nova1		SGCZ		Cd151		NOVA1
Calb2		ST3GAL1		Mmp15		RBMS1
Usp54		HCST		Mtus1		TACC1
Pcgf2		PRTG		Prdx4		PPP1CC
Stx3		NFIA		Tacc2		ARRDC3
Fbxo9		SYT12		Thsd1		PDE4B
Fam163a		PFN4		Mbnl1		PTPRE
Hmga2		CTC1		Pik3ip1		HMGA2
Pcdh18		SNAP91		Amigo2		UBE2L6
Spon2		ATP1B2		Pard3		RBMS2
Prpf38a		KIF18A		Gp9		KCTD10
C1ql4		NDNF		Slc39a10		SEC62
Pdf		FCGRT		Tceal8		AFAP1
Tnfaip8		BLCAP		Kdelr3		G2E3
Sfrp5		C9orf116		Gm1673		RBMX
Tmem130		SESN3		Ophn1		PHLDB2
Fbxo47		IGSF6		Prkcb		UXS1
Tmem123		SORCS3		Phactr2		AKIP1
Caprin2		EPS8		Gdpd1		CCNL1
Gabra4		VIP		Gabarapl1		SLC38A1
Laptm5		FMNL3		Rhod		HIF3A
Pcid2		ARHGAP15		Socs2		IVNS1ABP
Atp13a5		DSEL		Galnt18		SMARCA2
Hpgd		PRSS12		Traf3ip2		BRCA1
Eogt		NRN1		Pllp		SESN3
Nqo1		AVEN		Soat1		NDFIP2
Npm3		BDH1		Slc2a13		DSEL
Hells		PANK1		Hdgf		LOXL1
Gxylt1		ENHO		Elovl5		RABGAP1
Gga3		P2RY14		Sc5d		LYN
Flcn		GCC1		Rhbdf1		KAZALD1
Iba57		FA2H		Ptprc		CLCN3
Slbp		PPP1R1A		Klhl13		HNRNPA1
Mbd6		WIPI1		Ncapg		RFTN2
Lama4		NETO1		Trim46		CEP68
Pax3		SEPSECS		Natd1		LAMB2
Col5a2		TRIM25		Sptssa		PAICS
Eno2		SLC9A7		Tfpi2		CCSER2
Snx33		SH2D5		Lrrc32		MBNL2
Ano1		SLC19A1		Thbd		NOS3
Cdip1		CAPSL		Nasp		MRC1
Miip		IFI30		Sesn3		KLHL24
Rasgrp2		EPHX3		Bcl2l11		PRTG
Cast		RTKN2		Klf13		DDX39A
Got1		SMPD3		Slit2		CHEK1
Epc1		ASCL1		Arhgap5		NETO2
Cers5		PEX5L		Foxf1		SNX9
Akt3		CD82		Sema3f		RAD51
Zfp251		CHST9		Nhsl2		SHISA5
Net1		ZFHX4		Sertad1		FADS1
Epha4		GNG3		Kifap3		CLIC4
Rab12		MIRLET7D		Tns2		RAC1
Xpot		FBXO2		Sema6c		YPEL3
Clmn		SHE		Rcc2		CTSB
Rpp38		WNT5A		Slc46a3		CCDC186
Daw1		ACER2		Sec24d		DPYSL2
Cacna2d2		F2RL3		Hat1		BMF
Maml3		RAC2		Tcf7l2		CRABP1
Sncb		RAB27B		Hk2		RGS12
App		SH3D19		Mtcl1		CHD3
Frmd4b		MYT1L		Sec62		AKAP9
Sostdc1		ZWINT		Zcchc14		CEP290
Krt1		PLAT		C1qtnf6		PTPRN2
Bcat1		LRP1B		Hoxb9		IL1B
Frat2		MYO1F		Fzd2		MDM4
Rpa1		USP53		Snrpf		CADM4
Pfkp		HDAC7		Tmem109		CD320
Liph		SEMA3A		Zfp287		TRIB2
Klhl8		LRRIQ3		Dnajc2		TEAD4
Csmd3		ITM2B		Ube2h		NYNRIN
Fa2h		ANP32E		Pfn1		ZNF467
Cpsf1		SVEP1		Nop56		PBXIP1
Nr2e1		WLS		Myo18a		TMBIM1
3425401B19Rik		KIF20B		Snn		RAB30
Hapln2		POLG		Impdh2		LTBP3
Bcl11a		PDGFC		B4galt1		MGST2
Fem1c		CHD5		Hoxc9		ZC2HC1A
Trappc11		BRINP3		Ncoa3		HOXB9
Tfb2m		PLTP		Acvr1		PRRG3
Slc16a10		MGST1		P4ha1		YPEL5
Slc38a2		ITPKB		Mcm6		LRP5
Dnah1		ELAVL4		Gas1		EIF4G2
Racgap1		GABRG2		Cttnbp2		MBOAT7
Nedd1		TRIM68		Efcc1		TGFB2
Klf6		ARC		Gpm6a		CKAP5
Trim9		GNG7		Rala		FASN
Abhd17c		ABCA1		Hoxa10		ZNF385A
Moap1		SYN3		Tmc7		ESCO2
Dram1		SOX6		Tbc1d10c		MSH6
Cryab		CRMP1		Hyal2		NQO1
Pld6		ZIC3		Nexn		BOK
Tmem242		ROBO1		Dnajc3		EHD3
Pou6f1		SYT13		G2e3		HYOU1
Cplx2		KLF15		Irf2bpl		PLD3
Snord87		KCNA4		Vangl1		RFC4
Tmem179b		FMO1		Reep1		CPNE5
Ccdc97		ZCCHC24		Arap3		APOLD1
Samsn1		PIK3CG		Fkbp14		RGS18
Klf10		FOXD2		Atxn1		IL4R
Ets1		PDE1A		Bmp1		RFK
Sgpp1		SLC5A6		Ric1		FZD6
Tdrp		GRID1		Dcaf17		CSRNP3
Dennd5b		ERBB4		Shroom3		SPRY4
Kcmf1		BHLHE22		Sh2d3c		GOLIM4
Mxd3		FOXA1		Tnfaip8		EXOC5
Tirap		FXYD6		Trp53inp1		RMI2
Top2a		LRRC34		Fus		RIN2
Arhgef6		CHRDL1		Smarca2		GALNT10
Gabrg1		ELMO1		Mgll		HNRNPDL
Acvrl1		SHC1		Itpr2		CLU
Fgf15		FBXO5		Sfpq		DEPDC1B
Tubb2b		TMEM176B		Bhlhe40		ERG
Rsph4a		RPS19		Gpc4		C14orf132
Reps2		GRIA2		Mfap5		FBXL7
Egr2		INSIG1		Oaf		FAM83D
Lamc1		PPARGC1A		Proser2		PROS1
Ttc12		CHEK2		Tmem243		GULP1
Edn3		ACTRT3		Scarf2		HNRNPU
Sema3f		SYT6		Rusc2		LMCD1
Tmem30a		SLC7A10		Eml1		TRIM2
Dock10		FREM1		Sec11c		ADGRL2
Spa17		COLEC11		Treml2		MEST
Scg2		EFCAB1		Smarca1		ITGB5
Fahd1		CACNA1F		Smarcd1		ACTN4
Osbpl1a		GYS2		Gnb4		NFE2
Mllt1		ATP13A5		Tgfbr3		GLUL
Tgif1		POSTN		Rasal2		CHST2
Dnajb9		THRSP		Enah		ARID4A
Gas2l3		HOXA10		Ppid		SPP1
Ccdc85a		GABRR1		Erp29		NR3C1
Gemin4		DPP4		Kcna5		C8orf58
Chat		GLRA1		Tgif1		SNTB2
Spata4		NOTCH2		Ttll7		SNX7
Nelfa		GLT8D2		B3gnt2		MID1
Tssk3		POU3F1		S100a4		YPEL2
Adcy6		TF		Elovl7		NFIA
Atp11c		ACBD7		Gng12		DOCK4
Wdr61		LYL1		Stap2		HOXA4
Akna		KIF15		Nfic		UGCG
Cep44		HOXA1		Hdac7		ANKRD50
Cdkn2aip		IGF1		Pfkl		IKZF1
Ly86		CSRP1		Mex3b		ORAI3
Ccnd1		MDGA1		Rgs10		SLC45A4
Sall2		PLIN5		Dnph1		HDGF
Timm21		SYNE3		Aebp1		BAZ1A
Cks2		GPR55		Dhrs3		VGLL4
Hdac9		CBLN3		Psap		PPP2CB
Thsd7a		CNN1		Sdf2l1		TCF7L1
Dennd1c		SNORD49B		Spry1		CCNF
Letm1		IGSF10		Slco2b1		BLCAP
H6pd		PTGES		Macf1		CECR2
Corin		SLPI		Calu		EML1
Slx4		NRP2		Arhgef26		KIAA1217
Rad51ap1		ZNF467		Sh3glb1		ATRX
Cox8a		CCDC89		Ranbp1		IGF1R
Ncoa2		CCND1		Psmb9		BRCA2
Sptbn1		ACSBG1		Hexb		PPM1K
Me2		KIF5C		Hip1		RNF144A
Prph		GAL3ST1		Spata6		LAMP1
Galntl6		KIF18B		Slc44a1		USHBP1
D16Ertd472e		GABRG1		Ubqln2		EPHA2
Rprd2		TROAP		Daam1		PTPN12
Camta1		RFX4		Eif4a1		MEX3A
Myrf		B4GALNT1		Racgap1		DGKH
Nfil3		ETV5		Gnl3		SHROOM1
Kif5a		AXIN2		Cpd		ZNF618
Lcp1		E2F8		Rilpl1		TNFRSF1B
Serpinf1		EZR		Snx3		DDX5
Casp6		OTUD1		Nab2		HLF
Rgl1		CADPS2		Fam171a2		NAV1
Rhod		PRKD1		Cox7a2l		FOXO1
Wdr17		GINS2		Ckap2l		FKBP7
Mybpc1		COL23A1		Fat4		ZKSCAN1
Ptprm		DYNLT3		Pcolce		EIF3L
Mapk10		CAMK2A		Plxnb1		EPHA4
Elovl4		TGFB1		Prcp		ANKRD37
Cspg4		LIMS2		Sdc3		HNRNPAB
Irs4		FILIP1		Dmpk		COL5A1
Ckap2		CALN1		Trib2		LRP10
Tfb1m		POU6F1		Cdc42ep5		IRF1
Cbln2		TMEM185B		Shcbp1		CD79B
Guk1		CDH6		Plcb1		TALDO1
Gfra2		NTRK3		Nav3		NEK7
Stab1		IL2RB		Cit		NUDT14
Matn1		SOWAHB		Arhgap30		CMTM6
Ano4		HES7		Arid5a		HMOX2
Synpr		DNASE1L3		Hcls1		CD36
Foxp2		TLR7		Card6		SLC6A6
Hibadh		ADAMTS9		Lmcd1		BAD
Fth1		C11orf87		Arhgef12		SSUH2
Tfap4		YWHAG		Map7d1		SLC25A24
Dpf3		STK10		Fev		DPEP1
Capg		NMI		Taok3		DYNC1I2
Slco5a1		HPGD		Tpd52l1		DCTPP1
Angpt1		GPLD1		Cttn		ABCG1
Slitrk4		IPPK		Adgra2		GCC2
Fam216b		MYH15		Tm6sf1		PGP
Ankrd37		NTSR2		Exoc3l		STC1
Chtf8		SNORD15A		Creb5		SKA3
Scrg1		ST3GAL5		Sncaip		GPR107
Pcdh17		TSHZ3		Cfl2		CDK6
Rab27b		SLC18A1		Mbnl2		DIAPH3
4930447C04Rik		C8orf34		Camsap2		DEF6
Myof		LAMC3		Smad1		ANO10
Pik3cd		DCDC2		Ocln		DPP8
1700029J07Rik		TRABD2B		Magi3		C1orf122
Fhdc1		SLC10A2		Wwc2		LEPROT
Crabp1		ADRA1D		Tspo		VPS13C
Pdlim3		LRRC32		Aplp1		FBXO21
Tmem232		PREX1		Acsf2		SEMA6C
Ska1		KLHL34		Sash1		TUSC3
Il27ra		SH3PXD2B		Smim1		DYNC1H1
Cldn1		HMGA2		Vsig2		SRSF5
Camkk2		CTXN2		Hoxb4		CDC42BPB
Ift81		AKTIP		Plekhg2		CCNG1
Lrrc1		SERTAD1		Tmcc3		TNRC6B
Flna		SEMA3D		Grcc10		ATAD5
Rab3b		TAL1		Pdlim7		NEIL1
Foxq1		ADCY2		Kif5b		FAM184A
BC028528		ANK1		Peak1		PCSK5
Col4a5		BTNL9		Sbf2		FANCD2
Efna5		SH2B3		Lsm2		SNRPF
Serp2		RPP25		Rai14		LASP1
Papolg		HMGCLL1		Sesn1		APBB1IP
Sybu		PKIB		Trim59		ITPKB
Fbln2		FAM216B		Nsg1		HK1
Tmem204		CENPN		Hoxd8		LEF1
Fli1		TMEM74B		Orc6		RAP2A
Rasd1		MRO		Kif1b		CNTRL
Zfp438		B3GALT1		Plekhg5		FUS
Bin2		OLIG3		Idh1		FRAS1
Col12a1		STAT6		Zfp462		MYLK
Tmem109		WNT7B		Fam135a		CLTC
Tmem229b		LUZP2		Def6		CHST15
Creb5		CTSF		Plekho1		RAPGEF2
Hdac7		HAP1		Prkce		EXOC6
Chpt1		IRF5		Tram2		ACSL3
Robo4		CYYR1		Ctsc		LYAR
Ascl1		RPL23A		Gsto1		DAB2IP
Foxf2		DIRAS2		Kif11		B3GAT2
Bmx		MERTK		Mpped2		TSPAN14
Map3k9		MCM6		Cdc42ep4		ROCK2
Trim36		ATP2B1		Plekhh3		HOXB5
Asrgl1		HECW2		Pcgf2		SKA2
Plau		PCNA		Rara		ZMYM2
Shisa3		OVGP1		Ppif		XPR1
Gprin1		CPEB3		Dlg1		MYCBP2
Lyrm4		GJB6		Hs6st2		NBEAL1
Cdk5rap2		SCAI		Heph		CADM1
Npy		CPT1A		Spats2l		BTG3
Etv5		FNDC1		Prex1		AP2A2
Vmac		RBP1		Cyfip1		PLK3
Kpna6		NAP1L5		Ptpn14		SLC25A37
Slc19a3		RSPH1		Pkd2		CCDC167
Osbpl3		IQGAP3		Glg1		SESTD1
Nmral1		NME5		Nkain3		TNFRSF21
Dmtn		STAT4		Gmpr		NISCH
Mrpl40		GRM3		Anxa1		PROM1
Snx14		OIP5		Tmem44		SLC39A4
Baiap2l1		ZBTB25		Trio		ST6GAL1
Cdca3		TMC6		Mid2		NOB1
Ado		MORC4		Plekhb1		MELK
Tspan9		CSRP2		Kif26a		GLIPR1
Pja2		EFEMP2		Tiam1		MTURN
Pde4dip		HEATR5A		Col1a2		SUN1
Kif1b		MYO1E		Rad51ap1		ITPRIPL2
Dner		GNB4		Bmp2		PHLDB1
Rab2b		HS6ST2		Mmrn1		TCF7L2
Elovl7		FECH		Zfp703		EAF2
Adamtsl4		EGFR		Prrg3		DNAJC1
Kctd8		SYT7		Pgk1		IKBIP
Was		GPR75		Exosc5		KNOP1
Gsg1l		P2RX1		Ackr1		SLC7A7
Cdkal1		ABCA6		Vegfa		FHL3
Itpr2		FMOD		Dmtn		TMC6
Lin28b		DUSP15		Capn2		FAM210B
Pabpc4l		OR51E1		Zfp281		CSE1L
Fam110a		CLSPN		Pde10a		BIN1
Tnc		MKNK2		Tbx3		CDC42BPA
Cdk14		DNAJC30		Vgll4		ARHGAP4
Enpep		NEURL4		Neo1		SSTR1
Arfip1		RILP		Zfpm2		IER5L
Tmtc1		CLEC7A		Ptk2		TRIP11
Car5b		COL6A3		Stox2		ADAMTS7
Slc38a4		HCN1		Fat1		C8orf33
Gja5		STX11		Chchd10		PRNP
Arpc1b		ERRFI1		Pik3c2a		TIMP2
Pcdh8		IQUB		Mcm7		TPT1
Best1		KIF21B		Dab2ip		USP53
Ext1		CDC25C		Pcmtd1		EPHX1
Rassf3		PTEN		Mvd		MPPED2
Enpp6		PRLR		Trp53inp2		TM7SF2
Cacnb1		SHC3		Dach1		MZT1
Ambp		PCDH15		Nup37		GLG1
Kcne4		KRT17		Clspn		LBR
Xpr1		CD320		Rasl11b		PDLIM7
Sap30		SLC6A2		Tob1		FGD5
Itm2b		C19orf54		Atrx		ADAM10
Me1		TMBIM1		Gas2l3		RARB
Lrrc10b		SPINT2		Map3k1		KANK2
Cltb		VIPAS39		Colec12		USP22
Gfer		SLC6A15		Spry4		PARVG
Carhsp1		LAMA2		Dock9		SLC4A7
Snap47		ESYT2		Fam102b		IFT81
Cd9		ZFP36L2		Rcbtb1		MAP4K3
Hfm1		SHC4		Tnni2		VANGL2
Hnrnpul1		LGMN		Efna5		TUBA4A
Lemd2		DACH1		Cytip		GADD45G
Gabra1		AMIGO2		Bzw1		TERF2IP
Gpr55		RAPGEF4		Myo1e		KMT2E
Lrrc34		GRIA3		Lurap1l		PDIA5
Fgf18		SPRY1		Rhou		TYRO3
Tmem177		PDXK		Qpct		TMOD3
Spryd3		CACNA1A		Cd302		CCNDBP1
Tmcc1		DUSP4		Gsk3b		ATP11C
Prdm8		CCDC141		Amot		PLCG1
Cdh8		SLC2A5		Nisch		CDC42EP3
Slc33a1		ITGA2B		Hebp1		DYNC1LI2
Rad51d		RAB6B		Dpy30		SDCBP2
Ccdc3		MCM3		Fam171b		SLC44A1
Mrps28		NQO1		Pdgfb		NT5DC2
Gatad2a		CREB5		Rapgef3		NINJ1
Ccna1		FRMD3		Sox13		P4HB
Slc7a3		SLC9A3R1		Itga8		SOX13
Sharpin		MSTN		Ppib		SREK1IP1
Npas1		ITGA11		Cdc42bpa		BBX
Ruvbl2		PXDC1		Gtf3a		TSPAN15
En1		YDJC		D17H6S53E		SPPL2A
Lin7a		KLHL13		Tmem51		RGL1
Ecel1		USP54		Fmnl1		ACVR2B
Trhde		CDKN2D		Armcx1		ATIC
Ubc		TMEM231		Rab6a		NMT2
Armc6		EGLN3		Slc43a3		RNASEH2A
Mfap2		MYO5C		Mtch1		TULP3
Tfap2b		SCUBE2		Tcf19		GMPR
Smpdl3a		STMN4		Reep4		GUK1
Mtmr7		DOK4		Arpc1b		TNFAIP1
F13a1		IRF2		Zfhx4		ATL2
Zfp362		NPAS3		Tnfaip6		ETV4
Rap1a		AHNAK		Ptprf		CPT1C
Klhl20		LHFPL2		Mcm3		CTXN1
Insr		LRRN2		Vcan		COX7A1
Bag2		ZFP36L1		Zfp423		MTRF1L
Lig4		RAB3A		Hoxb5		ADAM12
Shisa7		TNFRSF11B		Robo1		KLHL3
Fkbp1b		ZIC4		Enpp3		ARPC3
Rundc3b		CHRNA6		Tmcc1		CDR2L
Wdr86		FGL2		Pik3c2b		CBX1
Tk1		TRADD		Ube2l6		SLC39A3
Ahi1		PPM1J		Col27a1		PAM
Ccnl1		DPF3		Lpar1		UPP1
P2ry14		HIC1		Sla		ARHGAP9
Sertad4		KAT2A		Atox1		SLCO2A1
Syt1		ARSB		Ndc80		TGFBI
Bloc1s3		ISG15		Zc3h7a		BTK
Tceanc		DGKB		Fzr1		BTBD7
Adipor2		NOS3		Clec9a		ENAH
Gli1		TTC39B		Magi1		SLC25A4
Faah		AQP3		Serinc1		ST3GAL5
Stt3b		CHADL		Mdfi		BTNL9
Lamb1		HKDC1		Zfp532		KLHDC8B
Flt3l		WNT11		Rap2b		SELP
Homez		LONRF2		Chmp5		ATP11A
Dlx2		NRBP2		Ptpru		NPLOC4
Omg		KRT14		Lat		ST8SIA1
Nrg1		SLITRK4		Paip2b		EHD2
Prkacb		ADAMTS5		Pak1		PGM2L1
Ccdc28a		LMBRD2		S100a13		AHI1
Lrrc17		CNTN3		Pfkp		SVIP
Gcc1		PIF1		Nr5a2		GFOD2
Snrpa		DAAM2		Ddx39a		RHOBTB3
Ajap1		JAK1		Kcnq1		GNS
Lrrc28		GLA		Tln2		HOOK3
Cldn23		ELL2		Plcl1		SNCAIP
Heatr5b		ATP2B2		Tmem132a		LIMS2
Crot		PARM1		Grk5		CFAP43
Xrcc2		ASTN2		Sec23a		MXD4
Fcgrt		SCG3		Tmem26		NUDT1
Cgnl1		TMEM204		Itga3		LRCH1
Chrnb3		SNAP25		Creb3		ZSWIM6
Pla2g4e		STC1		Pros1		ARHGEF17
Phlda1		PDGFA		Hip1r		SOS1
Ncoa1		SNCAIP		Wdr12		DNAJC4
Itga8		TMEM9B		Ptgfr		CSRP1
Zbtb7b		KBTBD2		Prpf4b		INPP1
Bnc2		WSB2		Tgfbr2		EPHB6
Crim1		KHDRBS2		Endod1		SEL1L3
Tmem219		SIK3		Atp2c1		RFC3
Syt14		PLCB2		Pgm1		ST3GAL1
Gdf15		PCLO		Antxr1		GPATCH4
Zfp784		FRMD5		Dennd3		CDKN1B
Sirt2		CDH20		Mapk3		GPRC5B
Cenpf		PPP2R2C		Iqgap2		STOM
Maneal		ZNF503		Copz2		LIMA1
Iqsec3		RALYL		Ago4		SAT2
Rab28		GPR176		Phldb1		FAM53C
Tjp1		APBA1		Lamtor4		KIAA1109
Gsg1		SLC8A1		Ndrg1		NOP58
Crybb1		JAK3		Slc50a1		SLC43A3
Gp5		ATP8B1		Chst7		AGPAT2
Dnase1l3		CD164		Cnrip1		SOCS2
Cnot6		F12		Ifngr2		ZNF532
1810030O07Rik		PPFIA2		Kctd12		NME3
Dynlrb2		MDH1B		Hykk		RARRES2
Calhm2		ID2		Hsp90ab1		E2F1
Zc4h2		TXNRD3		Comt		ADAMTS6
Tpm4		ANLN		Rerg		HSPB11
Shisa6		MBD2		Pja2		APEX1
Man1c1		NELL1		Kbtbd11		RYBP
Cdkn1a		GPRC5B		Tmem59		CA8
Ncoa6		AMOTL2		Il13ra1		ELMO1
Aprt		SLC22A17		Olfm1		TSPAN2
Cd2ap		HVCN1		Clk1		PTPRS
Orc5		NKX2-2		Myl4		MEGF8
Klhl18		CREG1		Ccdc92		GPX4
Atp6v0d1		CCND3		Pelo		SNRPB
Nkd1		RAPGEF5		Laptm4b		FOSL2
Tmem88		SCG5		Mat2a		SMAD1
Stmn2		LAMA5		Lmna		BMP4
Slc7a1		IGDCC3		Snai2		APLN
Srebf1		FGFR2		Cul7		CCDC88A
Clstn2		IRX3		Mcm5		CHST7
Sun2		C7orf25		Tmem86a		SLA
Reln		S1PR1		Rnf19a		HBZ
Tmem11		ATP13A4		Prickle2		REEP4
Gdf10		SLC35F2		Sipa1l2		SNX3
Fosb		POFUT2		Fmo5		BOD1L1
Tff3		KLHL35		Grb14		AUTS2
Hpgds		CCDC80		Fbxo44		APBB2
Tomm6		IRS1		Casd1		GFM1
Fbxl12		NRXN3		Caskin2		ENPP2
Med14		VPS54		Atp9a		PLXNA2
Six3		DLG2		Dtx4		IDH2
Tac1		DZANK1		Zfp618		FAM89B
Arsb		GPNMB		Pld2		CDKN2D
Lrrn1		DOK6		Meox1		B3GNT2
Snta1		SIX4		Rgmb		MED13L
Tapt1		ZBTB24		Ostf1		SCARF1
Olfm1		DCXR		Nsdhl		FMNL3
Pgpep1		KIT		Fam174b		SPAG9
Lgals3bp		GMEB2		Cdkl1		MFNG
Mif		RSU1		Plk3		PCTP
Nr2f2		TSGA10		Tmem263		KIFAP3
Tbc1d2b		INTS5		Ccdc88a		ANKRD49
Rarg		CYSLTR1		Slc1a4		BAG3
Mcm10		NINJ1		Srsf2		SLC44A2
Cd34		RRAS2		Eif2s2		XPC
Cdk5rap1		CHL1		Pbrm1		TIMM10
4931428F04Rik		PLOD2		Ccdc34		SLC1A4
Iqca		LRRC10B		Dusp26		SGIP1
Josd1		PPIL6		Armcx3		FARP1
Suv39h2		PAX8		Samd4		CMBL
Fbxl13		LGR4		Hbp1		PCGF5
Kat2a		SLC17A6		P2rx1		GPR4
Glce		TMEM123		Nod1		ANKRD11
Ddhd1		OSTM1		Maf		MAP3K1
Rcsd1		JUP		Dnajc10		PGK1
Fam20b		CHPF		Il16		MEOX1
Mrto4		KLHL21		Tmod2		CCDC14
Snx18		VWA2		Dusp23		JMJD1C
Smco3		CNTN5		Cachd1		REL
Zcchc24		TIMP2		4921524J17Rik		DAG1
C1ql1		CDCA8		Mcc		SMC1A
Clptm1		FZD6		Ranbp2		TMEM178A
Arhgdig		FHOD1		Sypl		AGPAT1
Smad3		ABCA9		Myadm		PIM1
Coq10a		TMEM65		Snx10		STAP2
1700088E04Rik		SETD7		Dlg5		ZNF462
E2f1		CD160		Peli2		SLC1A5
Pradc1		JSRP1		Rbms3		VOPP1
Snx1		JAG1		Fam189a2		SAMSN1
Fst		TOX		Ctsz		ARHGAP26
Itgb1		SEMA5B		Gatad1		PRKDC
Mettl8		MNS1		Errfi1		SH2B3
Mthfd2		PHYHIP		Serinc5		SYNGR2
Spag17		MZT1		Rep15		ACE
Pabpn1l		TTC13		Svil		GMPR2
Ostf1		LTBP2		Slc16a2		DOK4
Slc8a1		HSPB6		Thbs1		GFI1
Gpr34		RGMB		Rassf3		CAMK1D
Nid1		PRAF2		Esco2		SLIRP
Nasp		MDGA2		Zfp9		ADAM8
Smim18		GAL		Epn2		HBP1
Sirt7		COL28A1		Tnnc1		NCKAP5L
Bag4		VSX2		Syngr1		CSTB
Zfp703		LRRC38		Uchl5		YME1L1
Cidec		SLC10A1		Syde1		APOC1
Rassf9		C15orf48		Ppp3ca		ADAM17
Ptn		ACSS1		Picalm		S1PR3
Lrriq1		DSG2		Rcan1		SERTAD1
Rhbdf2		TOB2		Dhcr7		STXBP6
Rasgrf1		CHST1		Mapt		GIPC1
Rasgrf2		RASSF3		Prickle3		TLR4
Atp2b2		ATP13A3		Pde9a		GNAI1
Rnaseh2a		EPHA4		Morf4l2		CDK2AP2
Efcab5		HS3ST5		Pts		MRI1
Fbxo4		ABCA3		Cenpq		TMEM184B
Vamp3		SEMA4D		Arhgap28		HOXA7
Tnfaip1		ZBTB7C		Fgfrl1		SLIT2
Dkkl1		ITGA9		Znfx1		STX3
Crlf1		DMKN		Irak2		MPDZ
Pls1		COL4A6		Disp1		CTSC
Ehd4		SLC18A3		Efemp1		CCT5
Mir7-1		GCSAM		Sipa1		PGF
Ptpn12		GFRA3		Fam114a1		TULP4
Tjap1		TBX20		Coro2b		ITGA6
Acta1		SFTPD		Rab34		PCBP4
Kif27		SLC47A1		Lfng		CCDC18
Pex7		GRIN2C		Fam83d		GOLGB1
Atf5		GADL1		Abhd5		ITSN2
Nbea		TPH1		Tmem98		NEDD4
Arl4c		SLCO4C1		Phip		MPP1
Neurod4		VDR		Plcd3		KCTD15
Casp8		MSRA		Gusb		TGFB1
Gata3		NOL4		Card10		MORF4L1
Pfn2		ITGB1		Tram1l1		SORT1
Ntng1		ZNF597		Coro2a		REV3L
Ppcs		DAW1		Ttc28		C16orf72
Pth1r		CRYL1		Coq10b		ZBTB8A
Zwilch		F8		Esyt1		LMO4
Porcn		SPIN4		Osbpl6		NMI
C1qb		PTGER3		Rin1		SPOCK2
Acer2		SLC8A2		Bcl3		PPP1CB
Ric3		SLC13A5		Frrs1		RB1
Sorcs2		NMNAT2		Pcdhb22		CISD1
Hoxa5		GALNT14		Bmper		CAMK1
Sorcs1		PKMYT1		Sh3pxd2b		RSRP1
Cpne9		C16orf46		Snap25		AGO3
Prdm16		SURF1		Jarid2		SETX
Spr		RGS22		Rarg		LHFPL2
Msx1		FNDC5		Cyth4		CPD
Arx		PCOLCE		Nova2		SCUBE3
Rasal3		CEBPA		Ssx2ip		MAP4K5
Krt14		ZBTB6		Rragd		SPRED1
Anxa3		ADAM32		Pld1		IGF2R
Rab6b		MMP19		Camk4		NEDD9
Rps6ka1		TRPC5		Apbb1ip		LSM4
Antxr2		RPS6KA2		Spin4		PPP1R16B
Enpp1		MKNK1		Bach1		GPRC5C
Unc13c		COLGALT2		Cct3		ERC1
Hnrnpll		NHEJ1		Agr2		TPD52L1
Gdf5		DHCR7		Cdon		EPCAM
Cybb		MMRN1		Rec8		MBNL1
Pak3		UBL3		Cep55		ASCC3
Dbf4		ZCCHC8		Bbc3		ACER3
Nap1l5		HSPB8		Fli1		GNL3
Npnt		KIAA0930		Proser1		ZBTB38
Ncapg		IL33		Lcorl		SHISA2
Zmym3		NSMCE4A		Olfml2b		LMNB2
Pon2		RGS6		Cmpk2		SMURF2
Kcnq2		EBPL		Sh3tc1		KDM5B
Pald1		CDA		Agpat4		RSU1
Mcm5		MPC1		Adam10		POU2F2
Cpt1c		GNB5		Fkbp11		ZBTB46
Cnot6l		CDS1		Fzd1		CALM3
Zbtb46		SLC25A20		Srsf7		HEPH
S100a1		TNFRSF1B		Pitpnc1		ELK4
Ckmt2		CCDC170		Xiap		EXT1
Smim19		KLHL28		Tmem184b		DSCC1
Sidt2		SMC2		Wsb1		PIK3R1
Nrbp2		GPR12		Scn8a		TAOK2
Atp2c1		ATP1B1		Prkar2b		PLCB4
Naalad2		NACC2		Stk25		FNIP2
Nek8		NPTX1		Slc31a1		MACF1
Zfp36		TMEM232		Cd2ap		CTSS
Megf11		ZCWPW1		Ppp1r9a		CLDN10
Mphosph6		SNORD45C		Clip1		ZBTB1
Nfib		KCNK5		Slc16a13		COLGALT1
Rdh13		KCNS1		Nbea		HOXB8
Kif22		CLDN1		Epsti1		AP3D1
S1pr5		TLCD2		Nucb2		BLVRB
Skida1		CSMD3		Bmf		CNIH4
2300009A05Rik		TSPYL4		Kcnmb4		MANSC1
Alox5ap		PTPRD		Ager		TMEM163
Chrna4		MGAT4C		Taok2		DRAM1
Il20rb		IFNGR1		Sgip1		DMTN
Rnf157		VWA8		Ssbp2		PHACTR4
Tacc1		LAPTM4A		Nuf2		PAK1
Spc25		NKX6-2		Olfml3		ARHGAP23
Siva1		MFAP4		Vat1		CDK17
Zmynd12		TSPAN12		Chac1		WFIKKN1
Nrip3		RECQL5		Arpc5		NFE2L2
Chl1		ZNHIT6		Mcm4		TAF7
Rab11fip5		TENM1		Wfs1		EGLN3
Cdh11		GALC		Calml4		BRD9
Sarm1		VAMP4		Tsc22d2		PRMT2
Tcirg1		SV2A		Lama1		LSS
Psmc3ip		ZNF436		Slc22a23		HSD17B12
Mapk7		RDH14		Mboat2		SH3BP4
Prmt6		APP		Abhd6		ARHGAP27
Uxt		HPCAL4		Cdc45		PTPRK
Arnt2		RGS2		Baz2b		CCDC25
Cdk2		SNX4		Trps1		SPSB1
F2r		GAS2L3		Fkbp9		SAE1
Kdm6b		RASL11A		Plod2		PPP1R18
Flnb		TPK1		Ankrd11		TECPR1
Chrna6		SKAP2		Notch3		ICAM4
Kdm4a		SVIL		Syap1		SSH1
Neurl3		BMP4		Ext1		LPIN2
Unc13a		UBC		Ckap5		MSI2
Postn		ACTN4		Rad51		RB1CC1
Slc25a34		MS4A1		Gfpt1		XRCC5
Ephx3		EVA1A		Ccnf		TFDP2
Asns		AMBP		Rcan3		EXOSC5
Rab3ip		KRT9		Baiap2l1		ANKRD40
Foxs1		PSMB11		Cmbl		YEATS4
Cttnbp2nl		FGF10		Arl6ip5		TMEM205
Gm867		TRPV4		Ntn4		PLEKHA8
Hes1		SLC10A5		Abtb1		SUN2
Ramp1		CHRNA10		Rnd3		RALGAPA2
Dag1		SAMD14		Zfp329		TSPAN4
Pde1c		CELF3		Agap3		MYO1E
Rabgap1l		CGREF1		Xpr1		AKT3
Zfhx4		FAR2		Wnk3		MAP2K1
Ankrd54		TCF4		Rpa2		PDE9A
Foxb1		RORA		Angpt2		HNRNPA0
Cacna1h		IGDCC4		Hspa12b		CHCHD7
Ndc80		ARHGAP32		Rassf5		RILPL2
Islr2		LDLR		Crlf3		STK38L
Cnn1		PDE11A		Stim2		MYADM
Nebl		FAM3C		Mia3		KIF3A
Rgs10		SEMA7A		Stx6		EIF3M
Lpcat2		PTPN5		Dctn4		RREB1
Sft2d2		LDB2		Pcdh7		JUP
Abcb10		PRKG1		Sspn		NREP
Sall1		ROBO2		Cpt1c		HOOK2
Dmc1		RAB34		Mad2l1		CDK19
Cep57		DLX2		Chd7		DDX17
Kcnab2		TYMP		Evi5		ACTC1
Spsb4		DUSP10		Copb1		CBFA2T2
Cyfip2		CD44		Arhgef7		TRIM24
Tek		OTUD5		Stard4		JPH1
Sec24a		CAMK2N2		Plau		PLA2G4A
Fam98a		LSS		Rnf185		TOP1
Fabp4		CELSR1		Col5a1		CHCHD10
Pip4k2a		ADAMTS10		Ap3s1		MAN1A1
Ncan		CMBL		Fhl3		NDUFB2
Rpl7		TXNDC12		Lig4		DSC2
Sox8		ST7L		Hoxa3		LIG1
Ctse		TACC1		Kif1c		C20orf27
Sertm1		PIK3IP1		Usp19		SPPL3
Ido1		LMO4		Cacnb3		GPC3
Tcf12		SLC7A14		Ndel1		TBXA2R
Sos1		RIPK4		Nav2		GSE1
Cd63		AIM2		Myh9		TRIP10
Pla2g7		JPH4		Tulp3		ARL5B
Mpv17l2		ITM2C		Pdk1		HOXB6
Cdk18		FBXO27		Zmat1		TBX1
Cygb		CDKL2		Ajuba		KIDINS220
Eef1d		RCBTB2		Lrrk2		PPDPF
Gja4		NCAPH		Zfhx3		CACYBP
Ezr		SOX21		Traf4		HECA
Lhfpl4		MMD		Zfp521		FCHO1
S100a6		GPD1L		Cnot6		CLIP1
Asphd1		SKA3		B230219D22Rik		YWHAQ
Tbc1d14		LRRC8C		Tcf7l1		ATP2A3
Med25		FOXA2		Ankrd12		PHF20L1
2900026A02Rik		UBAC1		Was		PIK3C2A
Pola1		GBX2		Cenpl		CYTH1
Myct1		DDIT4		Cd276		IGSF3
Smap1		ANKRD37		Smc1a		ATP1A1
Cacna2d4		ELOVL1		Dlgap4		STXBP1
Mast2		SFRP2		Ifi44		CNKSR3
Rcn3		ZNF385B		Nolc1		CYSLTR1
Mab21l1		HEPACAM		Sorbs1		NUCB2
Mvd		ENO2		Erc1		MIB1
Epha8		FAIM2		Exoc5		TUBG1
Tex261		IQCA1		Apex1		DVL3
Gpr61		GSAP		Cx3cl1		ZDHHC3
Man1a		BORA		Nr2f6		FRZB
Klhdc7a		MCM4		Dock11		MME
Rab3d		DNPEP		Ptpn12		NDRG1
Urod		SRPX		Farp1		RNPC3
Lrrc15		ACE		Terf2ip		BAIAP2
Itga2b		ACSL5		Smarcd3		ACP2
Efhc2		SYT9		Hmgb3		PCYOX1
Maob		CXCL14		Plxnb2		PINK1
Rpl3		DNAAF1		Tmem120b		MMP15
Arpp21		GLRX		Tmf1		ANO6
Cep63		ICMT		Pabpc4l		MTMR9
Fzd2		PDE3A		Ncoa7		MICU3
Jph1		MYCL		Golgb1		PTGES3
Bloc1s4		SUSD5		Birc6		PRKCB
Traf4		PER1		Tmx4		NXN
Hhat		EFCAB14		Spred1		PELI1
Vsx2		KIF24		Etv1		REST
N4bp3		RRAGC		Wdr1		KLF10
Gdpd2		SH3GLB2		Map1lc3a		CDC42SE1
C130074G19Rik		HDGF		Rnf165		ZCCHC24
Xxylt1		LRIG3		Grn		FRYL
Tnn		TBC1D32		Sash3		ZC3H8
Cdc42ep1		RAB15		Slc25a24		RASAL2
Dctpp1		ZNF217		Furin		RUFY3
Klhl3		STK17B		Dnmt1		HMBOX1
Ryr2		ZC3H12A		Man1c1		EXT2
Keap1		TMOD1		Tle1		EPN2
Plxnc1		ILDR2		Rab1a		ORAI1
Vcan		PIP5K1B		Uba7		NUMA1
Itpkc		E2F1		Tmem108		GLI3
Stau2		RGS11		Zbtb4		MCC
Dmbx1		CHGA		Igf1r		MLEC
Aldh16a1		ABCB9		Gpr143		CITED4
Rnf220		ZEB1		Tbc1d8b		COX8A
Nos3		KCND2		Fosl2		NCAPD2
Wiz		FAM114A1		Dusp22		PIP5K1C
Cd53		E2F6		Nbeal1		CCNG2
Fhod1		KCNQ3		Ssr3		FBL
Chchd10		KIF3A		Fhod1		FUT8
Sytl3		GPER1		Unc13b		PLCB2
Veph1		MORN5		Cers4		CC2D2A
Plekha2		IPMK		Elavl2		ZNF580
Hap1		TUBA1B		Mdfic		CHKA
Mad2l1		ZFPM2		Wdr76		LCOR
Cited1		NALCN		Hs6st1		DNAJB9
Wipf1		IFITM10		Atl2		CFDP1
Ddhd2		DEAF1		Clcn4		OSBPL8
Gng12		CDH13		Spire2		PNPLA8
Tmed5		DNAJC6		Mzb1		PLEKHA4
B3galt6		UCP2		Mcmbp		WNT5A
Slc6a2		NEUROD4		Obscn		FGD4
Fnta		COL27A1		Stk32c		MTHFD2
Vegfa		IKBIP		Sall4		NSRP1
Rcc1		IGSF3		Sowahc		ST6GALNAC3
Ube2d1		INTS2		Rap2a		DSN1
Sbspon		SLC20A2		Hic1		COMT
Fam171a2		CARTPT		Frat2		HOXB2
Ttbk2		GDPD5		Mpp1		RHOBTB1
Evi5		ANXA5		Clock		DEPTOR
Rpap1		NDP		Khk		OTUD1
Hsd11b1		PPP1R14C		Rnf167		NEK2
Wdr1		PON3		Lamp2		YLPM1
Ece1		ARHGAP25		Ptk7		CARD10
Tgfbi		ANKRD44		Plcg2		PJA2
Rbm12		HDAC4		Pgap1		PDS5B
Hspg2		IQGAP2		C1galt1c1		SKIDA1
Kcnk2		FADS3		Ypel5		NUDT15
Prom1		ANKRD9		Pbxip1		SNN
Hnf1a		TAOK3		Tpgs2		SBF2
Prkg2		LHFPL4		L3mbtl3		BHLHE40
Map2k1		SH3KBP1		Ncald		ETV6
Gtf3c4		PPP1R17		Asns		SMC3
Actn4		STK39		Numb		OSBPL2
Gbx2		SEMA3C		Ntng1		CASKIN2
Rapgef4		RBM38		Npas3		RC3H2
Dync1i1		GRIA4		Prmt1		CEP112
Shcbp1		ACOX3		P3h4		WDR26
Gabrg2		C3orf70		Cltc		APAF1
Ccdc88b		ASTN1		Mras		STMN3
Tlk1		FGF17		Ncapd2		KIAA2026
Pgap1		MMP16		Mb21d2		MFGE8
Mapkapk2		RAD51AP1		Orai1		RCC1
Suco		ABCA4		Axin2		BRD7
Letm2		PYCARD		Herc2		CCDC112
Cnot10		PTGS1		Crim1		LRP12
Igfbp7		SMC1B		Itsn1		CEP135
2310022B05Rik		SPATA4		Rab3a		HRAS
Gen1		SCRT2		Wnk1		SMS
Dpf2		IFFO1		Rnase1		PALLD
Emc10		GABRA4		Man1a		CHN1
Dnah9		C10orf105		Ccnl1		RHOA
Got2		EMP2		Gltp		IQCK
Hlx		SMYD4		Lhx6		EZH2
Pgbd5		POLE		Ypel2		MEIS1
Fam76a		SNRK		Ulk2		EXOSC8
Zkscan8		TTYH2		Shisa4		ELOVL6
Rrad		SNX3		Usp9x		EIF4G3
Ampd2		TMEM52		Gtpbp2		NBEA
Atp13a3		MOXD1		Slc25a35		CDYL
Maml1		TOB1		Scarf1		SIPA1L1
Nlgn1		ARFRP1		Lix1l		FUOM
Lmo1		RAI2		Kif3a		TM9SF3
Zfp689		ETF1		Ncam1		RHBDF1
Hmgcs1		TMEM229B		Pcdhb17		CDK13
Nudt3		DSP		Slc12a7		PLCG2
Cdh13		HMGCL		Fam210b		SBK1
Gins2		SLC39A11		Lgals3bp		HDAC5
Tep1		DCLRE1A		Magt1		DZIP1
She		SLC46A3		Zcchc24		STRN4
Slc22a3		CRYBA2		Alas1		OGT
Rpusd3		ENPP6		Cadps2		PLIN2
Rasef		HYLS1		Diaph2		TPBG
Lrp2		HDX		Arhgef11		GNAI2
Birc5		SAMD9L		Dhx30		CACNB3
Sptb		ENPEP		Kctd10		PLAG1
Rybp		SHISA2		Efna4		GNB4
Hes5		GADD45A		Cul9		ATP6V0A1
Camk1g		RGS17		Bnip2		NCOA2
Lpl		BCHE		Pkib		TMEM98
Lin7b		STMN3		Trim26		XIAP
Dmap1		USP51		Trim3		DPP7
Adam9		FAM219A		Cxxc4		XRCC4
Dusp16		LINGO1		Rap2c		SLC9A3R1
Ccnb2		ELOVL4		Pygb		FAR2
F5		PLIN3		Baiap2		CYTH3
Sgpl1		LIPG		Mgst2		RAC3
Hmgcs2		PTPN3		Hivep2		BCL7C
Mlh1		GABRB3		Prkd1		MPHOSPH10
Lbr		PMEPA1		Leprot		CRTAP
Gpx8		CAMKV		Sccpdh		MSL1
Ormdl2		ZDHHC24		Sh3bgrl		PTOV1
Timp2		LEKR1		Zmym2		TBC1D4
Fkbp5		IMPG2		Slc35g2		HIP1
Tnnt1		GOLM1		Lpl		GTF3A
Parp12		SLBP		Zmynd19		MCL1
Trmt44		MAFG		Nrg1		SQSTM1
Btbd19		ZNF287		Ralgps2		CREBRF
Adam10		VEGFC		Egr2		LAP3
Slc7a14		ARAP1		Map3k12		PHIP
Esm1		SUMF1		Pld3		ACOT7
Map3k12		TBC1D2B		Fam171a1		CCDC85A
Tipin		FAM167A		Add3		CAPNS1
Fmo1		CUEDC1		Mthfd2		MEF2A
Ube2e2		NELL2		S1pr4		LSR
Shroom2		AATK		Prkd3		SLC22A17
Endod1		FBXO10		Rrs1		PPM1F
Memo1		FLRT3		Ilk		SATB1
Ccl12		KLHL14		Nek6		HPRT1
Tbc1d32		GRM1		Mrps6		IFNGR1
Galnt18		QKI		Acap2		SNX27
Nr2f6		PURG		Itgav		CPNE3
Myh8		FAM214A		Pcx		BDP1
Ccnd3		PDE8A		Gulp1		PPM1L
Tyk2		ZNF697		Cd37		NOL8
Pmm1		GPX3		Stx3		PTP4A2
Kank4		ARAP3		Bub1		TPGS1
Zfp69		SLC6A1		Mprip		MBTPS1
Itgb5		LCA5L		Cyb561		ZC3H6
Cnp		C16orf89		Fam214b		KIF3B
Pdia5		MIR135A2		Fbxo10		RNF165
Aaas		NCF2		Pear1		ITGA3
P2ry13		B3GNT9		Gkap1		STRN3
Atp8b2		FGF7		Canx		MEX3D
1110065P20Rik		SLC52A3		Ankrd50		MED31
Cntn3		MYBPC3		Ubtd1		NF1
Sardh		FKBP4		Itpripl2		ID4
Edil3		ST8SIA4		Lrp8		SH3PXD2B
Rcor3		ATP9A		Gpr4		AEBP1
Icam1		EML2		Wee1		FBXO17
Atpaf2		MAP3K11		Kcnj14		INTS1
Stmn3		GDPD2		Phf21b		HNRNPH3
Hs3st3b1		DNASE2		Nrxn3		IL1R1
Srp68		CAMK2B		Psat1		SKI
Hpx		OAZ2		Scn1b		ARHGEF6
Tspan14		MAML2		Tle4		SECISBP2L
Hipk1		GABRA3		Ctnnal1		CDV3
Rrp15		C11orf65		Pan3		GRINA
Ackr2		ADCYAP1R1		Cd248		APC
Syt11		GGA2		Aff4		NHSL1
Map4k3		LGI2		Tifa		SDC3
Dqx1		MAMDC2		Cast		SYT11
Anln		SFXN5		Arhgap44		ITPR3
Csrp2		PDE4D		Jag2		CCNJ
Hcn3		PLD5		Armcx6		AGAP1
[truncated: 1,993 more rows]

## Sheet: Table S3-Mouse HE vs pre-HE
	p_val	avg_log2FC	pct.1	pct.2	p_val_adj
Gm6402	9.29198e-16	2.23935	0.177	0	2.9083e-11
Rpl37rt	1.56008e-15	2.08144	0.175	0	4.88289e-11
Gm6525	1.9939e-15	1.82134	0.19	0.009	6.24071e-11
Gm6654	5.65601e-15	1.74375	0.169	0	1.77027e-10
Gm12070	2.61484e-15	1.63815	0.172	0	8.18419e-11
Nupr1	3.96069e-42	1.61827	0.504	0.066	1.23966e-37
Gm10653	3.37221e-14	1.61774	0.16	0	1.05547e-09
Gm17821	2.04343e-09	1.3527	0.104	0	6.39574e-05
Mycn	4.78407e-68	1.23125	0.703	0.116	1.49736e-63
Nme2	1.41814e-18	1.22461	0.517	0.225	4.43863e-14
Adgrg1	1.62083e-61	1.17211	0.664	0.094	5.07304e-57
Sfrp2	2.40188e-50	1.15973	0.561	0.072	7.51765e-46
Mif	1.11668e-59	1.12669	0.95	0.941	3.49511e-55
Npm1	4.48335e-90	1.11933	0.999	0.997	1.40324e-85
Uba52	2.08587e-10	1.07868	0.965	0.809	6.52856e-06
Phgdh	1.21893e-53	1.07714	0.624	0.109	3.81513e-49
Gm10548	4.44984e-11	1.05431	0.124	0	1.39276e-06
Spi1	7.97016e-48	1.04894	0.527	0.056	2.49458e-43
Gm5766	4.95807e-12	1.04138	0.135	0	1.55183e-07
Eif5a	8.53982e-84	1.0404	0.996	0.975	2.67288e-79
Gm8730	2.75978e-17	1.03907	0.809	0.828	8.63783e-13
Dctpp1	7.11165e-49	1.03072	0.824	0.525	2.22587e-44
Runx1	1.3238e-60	1.0238	0.666	0.106	4.14337e-56
Pabpc1	1.86815e-55	0.994851	0.993	0.878	5.84711e-51
Nop10	9.71251e-51	0.953118	0.9	0.903	3.03992e-46
Cebpb	6.6175e-47	0.945714	0.546	0.069	2.07121e-42
Srm	9.30429e-38	0.903972	0.787	0.447	2.91215e-33
Set	4.34816e-63	0.900704	0.976	0.912	1.36093e-58
Ncl	5.19464e-44	0.898597	0.955	0.894	1.62587e-39
Hspe1	2.50808e-55	0.896393	0.949	0.941	7.85005e-51
Nme1	1.04675e-49	0.873458	0.926	0.816	3.27621e-45
Nhp2	4.73007e-44	0.869667	0.873	0.728	1.48046e-39
Anp32b	2.4261e-47	0.865795	0.935	0.85	7.59345e-43
Hspd1	6.63451e-41	0.856106	0.895	0.725	2.07653e-36
Cct6a	7.21616e-11	0.848484	0.122	0	2.25859e-06
Coro1a	1.69138e-45	0.840032	0.542	0.069	5.29386e-41
Ifitm1	1.16752e-35	0.835874	0.618	0.188	3.65423e-31
Gsta4	6.4445e-27	0.825186	0.696	0.353	2.01706e-22
Dut	1.59665e-31	0.819053	0.835	0.647	4.99735e-27
C1qbp	1.90691e-41	0.813807	0.87	0.613	5.96845e-37
Rpl32l	1.00412e-09	0.805535	0.108	0	3.14281e-05
Procr	1.82811e-21	0.79997	0.833	0.597	5.72179e-17
Pcna	3.13789e-20	0.799143	0.672	0.338	9.82127e-16
Nip7	7.77222e-16	0.789923	0.718	0.416	2.43263e-11
Gas5	4.4496e-11	0.786222	0.124	0	1.39268e-06
Gfi1	1.98805e-43	0.784463	0.483	0.038	6.22241e-39
Gm11517	1.48606e-10	0.769467	0.118	0	4.65121e-06
Snrpf	2.65232e-52	0.765432	0.953	0.906	8.30148e-48
Rbm38	2.65262e-36	0.762381	0.767	0.378	8.30243e-32
Gm15421	7.91797e-10	0.748171	0.109	0	2.47825e-05
Ran	2.83337e-47	0.745299	0.983	0.944	8.86817e-43
Ikzf2	1.55731e-35	0.731822	0.643	0.216	4.87422e-31
Ptma	1.94921e-85	0.717322	1	1	6.10084e-81
Siva1	1.6936e-30	0.716179	0.839	0.65	5.30081e-26
6820431F20Rik	1.88927e-10	0.714465	0.117	0	5.91323e-06
Dok2	9.57805e-33	0.694259	0.49	0.103	2.99783e-28
Paics	3.51985e-18	0.683482	0.867	0.659	1.10168e-13
Pa2g4	6.94894e-29	0.672395	0.852	0.622	2.17495e-24
H2az1	1.06928e-30	0.670657	0.994	0.988	3.34672e-26
Cdk2ap1	5.52666e-14	0.658166	0.465	0.209	1.72979e-09
Snu13	1.64801e-34	0.65654	0.913	0.828	5.15811e-30
Eif4b	3.18996e-16	0.654641	0.671	0.388	9.98427e-12
Rangrf	1.85999e-25	0.646681	0.716	0.406	5.82158e-21
Hdgf	8.21834e-28	0.630599	0.883	0.653	2.57226e-23
Tuba1b	6.3659e-18	0.626627	0.952	0.828	1.99246e-13
Apoe	5.91602e-17	0.626362	0.895	0.791	1.85166e-12
Dpy30	1.0309e-28	0.62343	0.837	0.666	3.22661e-24
Cnbp	6.71933e-39	0.623088	0.938	0.934	2.10308e-34
Ppp1r14b	1.52662e-22	0.622372	0.795	0.462	4.77818e-18
Rack1	1.0474e-61	0.620855	0.999	0.984	3.27826e-57
Tspan4	1.68169e-27	0.614863	0.749	0.419	5.26351e-23
Nop56	1.08576e-25	0.612918	0.834	0.553	3.39832e-21
Pcbp1	4.92112e-23	0.608874	0.973	0.819	1.54026e-18
Eef1b2	1.52689e-42	0.60838	0.998	0.963	4.77903e-38
Cbx3	5.71296e-13	0.608014	0.835	0.628	1.7881e-08
Serinc3	4.94612e-12	0.605743	0.64	0.397	1.54809e-07
Neurl3	1.20829e-27	0.604321	0.435	0.081	3.78184e-23
Fabp5	2.25773e-21	0.59656	0.829	0.634	7.06647e-17
Prdx6	1.52277e-31	0.595738	0.922	0.853	4.76611e-27
Syce2	4.99243e-28	0.594303	0.533	0.159	1.56258e-23
Hoxa9	6.37851e-25	0.594031	0.712	0.353	1.99641e-20
Lyz2	1.5588e-29	0.594026	0.365	0.031	4.87888e-25
Dctd	3.02312e-33	0.592645	0.548	0.147	9.46207e-29
Akt1	2.22971e-10	0.590155	0.416	0.222	6.97877e-06
Gapdh	3.16713e-34	0.589935	1	0.966	9.91281e-30
Gpx1	1.18626e-23	0.584636	0.943	0.794	3.71289e-19
Alox5ap	6.06688e-26	0.584538	0.45	0.116	1.89887e-21
Irak1	1.62427e-10	0.579995	0.335	0.147	5.0838e-06
Rcc2	6.13128e-15	0.579633	0.55	0.278	1.91903e-10
Dtymk	1.27888e-23	0.569422	0.845	0.7	4.00276e-19
Nme4	2.19802e-26	0.565619	0.605	0.25	6.87959e-22
Hmgn2	5.01542e-23	0.562323	0.976	0.869	1.56978e-18
Erdr1	1.94677e-15	0.560964	0.588	0.303	6.09321e-11
Ccnd2	3.83467e-17	0.560654	0.852	0.709	1.20021e-12
Hnrnpab	1.27053e-22	0.560296	0.981	0.841	3.97663e-18
Fkbp4	8.75671e-24	0.56029	0.887	0.703	2.74076e-19
Ldha	6.2358e-30	0.556169	0.964	0.941	1.95174e-25
Nop58	1.61864e-18	0.553669	0.727	0.472	5.06619e-14
Limd2	5.38083e-27	0.550004	0.927	0.797	1.68414e-22
Dkc1	1.41993e-22	0.548664	0.63	0.294	4.44424e-18
Nt5dc2	3.25766e-19	0.547259	0.805	0.562	1.01962e-14
Tomm5	4.56289e-21	0.544954	0.844	0.709	1.42814e-16
Bcl11a	5.48351e-25	0.544244	0.701	0.331	1.71628e-20
Fbl	2.20588e-25	0.544024	0.867	0.653	6.90419e-21
Ybx3	1.30777e-12	0.543479	0.5	0.256	4.09318e-08
Banf1	2.18427e-18	0.540194	0.919	0.706	6.83656e-14
Cacybp	6.29587e-21	0.539828	0.847	0.681	1.97054e-16
Hapln1	6.5276e-20	0.539134	0.744	0.412	2.04307e-15
Gnl3	3.66069e-22	0.533926	0.66	0.331	1.14576e-17
Bola2	2.31786e-23	0.533213	0.857	0.784	7.25468e-19
G3bp1	1.5786e-25	0.531398	0.907	0.766	4.94086e-21
Art4	2.01217e-23	0.530019	0.484	0.147	6.2979e-19
Exosc2	3.40266e-19	0.523214	0.444	0.156	1.065e-14
Serbp1	1.34348e-37	0.520711	0.985	0.944	4.20497e-33
Ranbp1	5.39718e-27	0.516746	0.924	0.959	1.68926e-22
Atp5g1	1.29503e-28	0.512937	0.929	0.909	4.05331e-24
Rps27l	6.92534e-23	0.507377	0.821	0.956	2.16756e-18
Tmem158	5.82582e-21	0.507059	0.552	0.225	1.82342e-16
Spns2	4.34528e-12	0.504466	0.315	0.116	1.36003e-07
Cycs	1.07803e-19	0.50301	0.913	0.809	3.37412e-15
Mmd	1.0845e-18	0.500918	0.772	0.488	3.39439e-14
Rnaseh2a	2.25716e-21	0.499517	0.614	0.284	7.06468e-17
Snx5	6.44523e-20	0.498636	0.835	0.6	2.01729e-15
Pbx1	2.81168e-10	0.497755	0.811	0.606	8.80028e-06
Dnmt3b	3.9065e-25	0.496055	0.493	0.138	1.2227e-20
Lgals9	2.37825e-27	0.493983	0.357	0.038	7.44367e-23
Sec11c	1.87827e-24	0.493952	0.562	0.216	5.87881e-20
Hypk	4.36055e-19	0.4938	0.83	0.584	1.36481e-14
Gtf3a	1.87125e-23	0.493776	0.632	0.288	5.85684e-19
Lyar	1.30963e-15	0.488008	0.725	0.484	4.09902e-11
Cd47	2.02685e-15	0.487907	0.659	0.406	6.34383e-11
Eef1a1	1.18702e-28	0.487248	1	1	3.71524e-24
Cox7b	9.77092e-27	0.483901	0.959	0.906	3.0582e-22
Srsf7	1.93094e-25	0.483379	0.929	0.859	6.04365e-21
Cct2	5.51483e-15	0.483012	0.877	0.675	1.72609e-10
Pdzk1ip1	2.59409e-21	0.481332	0.32	0.05	8.11923e-17
Tgm2	5.31472e-11	0.480749	0.569	0.325	1.66345e-06
Hsp90aa1	2.00286e-20	0.478306	0.965	0.944	6.26877e-16
Ung	3.43512e-16	0.475306	0.373	0.125	1.07516e-11
Nudc	1.23637e-22	0.475059	0.871	0.678	3.86972e-18
Ebna1bp2	1.20889e-17	0.474521	0.774	0.503	3.78371e-13
Tk1	1.53656e-13	0.474377	0.467	0.228	4.80928e-09
Tagln2	2.68201e-27	0.473268	0.974	0.956	8.39442e-23
Mrpl12	5.11314e-20	0.473179	0.833	0.616	1.60036e-15
Larp1	4.14217e-10	0.471833	0.308	0.128	1.29646e-05
Nap1l1	2.99423e-22	0.470472	0.943	0.866	9.37165e-18
Chchd4	1.02035e-20	0.469654	0.605	0.288	3.19358e-16
Gsto1	2.45789e-18	0.468478	0.744	0.459	7.69296e-14
Exosc5	1.33702e-19	0.468172	0.639	0.338	4.18475e-15
Krt18	3.85608e-17	0.466153	0.514	0.219	1.20691e-12
Rab38	6.58612e-29	0.465397	0.325	0.009	2.06139e-24
Srsf1	2.46069e-13	0.464782	0.847	0.628	7.70173e-09
Apex1	2.31277e-14	0.464461	0.734	0.588	7.23874e-10
Hmga2	1.02897e-18	0.464109	0.976	0.903	3.22056e-14
Tfap4	1.64122e-26	0.463299	0.422	0.088	5.13686e-22
Slc25a5	9.74165e-24	0.461875	0.98	0.931	3.04904e-19
Srsf6	3.72946e-18	0.461398	0.939	0.838	1.16728e-13
Tnfaip8	5.02253e-19	0.456597	0.676	0.372	1.572e-14
Jarid2	7.33241e-13	0.454025	0.643	0.372	2.29497e-08
Zyx	7.37342e-10	0.453467	0.702	0.45	2.30781e-05
Hoxa5	3.78045e-10	0.452014	0.347	0.156	1.18324e-05
Eif1ax	2.27672e-18	0.451849	0.849	0.706	7.12591e-14
U2af2	2.5126e-09	0.451299	0.697	0.469	7.86419e-05
Gatad1	9.21279e-15	0.450762	0.582	0.319	2.88351e-10
Psat1	5.33474e-18	0.446407	0.449	0.169	1.66972e-13
Smtnl2	1.11115e-18	0.446281	0.468	0.166	3.4778e-14
Mknk2	1.23411e-10	0.446203	0.401	0.184	3.86264e-06
Gar1	1.74153e-16	0.444217	0.764	0.534	5.45082e-12
Dnajc2	4.50714e-16	0.442061	0.758	0.531	1.41069e-11
Laptm5	1.12966e-14	0.440916	0.612	0.331	3.53574e-10
Zfp36l2	1.6919e-13	0.436103	0.63	0.356	5.29549e-09
Pabpc4	2.34074e-12	0.435	0.496	0.259	7.32628e-08
Emg1	1.12346e-17	0.434272	0.866	0.725	3.51631e-13
Atp5g3	5.48958e-11	0.432915	0.962	0.875	1.71818e-06
Uhrf1	2.19025e-10	0.431321	0.514	0.291	6.85526e-06
Ywhag	4.31724e-11	0.42584	0.627	0.372	1.35125e-06
Pmf1	7.72858e-15	0.423103	0.63	0.353	2.41897e-10
Snrpd1	1.74963e-20	0.422022	0.914	0.906	5.47617e-16
Slc7a8	9.65392e-24	0.42151	0.282	0.013	3.02158e-19
Plcg2	3.1662e-09	0.417472	0.354	0.172	9.90989e-05
Nop16	6.23116e-19	0.417439	0.615	0.3	1.95029e-14
Polr1d	5.19786e-19	0.416181	0.916	0.797	1.62688e-14
Fth1	7.17016e-27	0.415569	0.99	0.994	2.24419e-22
Ahsa1	3.34968e-16	0.415289	0.77	0.534	1.04842e-11
H3f3a	2.63723e-33	0.414743	0.999	0.997	8.25426e-29
Myb	1.39211e-26	0.413909	0.311	0.013	4.35716e-22
Nolc1	3.33174e-16	0.413034	0.628	0.334	1.0428e-11
Dnph1	1.54149e-21	0.411456	0.336	0.062	4.8247e-17
Tcof1	2.1311e-16	0.41018	0.452	0.181	6.67014e-12
Mcm5	3.26255e-11	0.410069	0.509	0.269	1.02115e-06
Dcakd	4.32198e-12	0.409918	0.722	0.481	1.35273e-07
Pebp1	3.95949e-19	0.40885	0.923	0.884	1.23928e-14
Rsl24d1	5.9283e-14	0.408257	0.79	0.594	1.8555e-09
Sumo3	1.94309e-14	0.405071	0.818	0.672	6.08168e-10
Impdh2	2.93854e-13	0.404923	0.815	0.647	9.19732e-09
Slc3a2	8.86434e-12	0.402994	0.587	0.353	2.77445e-07
Fam136a	1.80656e-14	0.400767	0.722	0.475	5.65436e-10
Naa50	1.69149e-14	0.400325	0.797	0.556	5.29421e-10
Ciao2a	1.03785e-12	0.399899	0.81	0.647	3.24838e-08
Rsl1d1	1.03706e-14	0.398901	0.798	0.581	3.2459e-10
Imp3	2.57141e-13	0.395953	0.769	0.525	8.04825e-09
Dazap2	1.0797e-11	0.395356	0.799	0.584	3.37937e-07
Uchl5	9.6783e-12	0.395345	0.768	0.553	3.02921e-07
Hlf	1.12831e-22	0.395274	0.297	0.028	3.5315e-18
Odc1	2.21663e-16	0.395127	0.582	0.278	6.93783e-12
Cdt1	1.35827e-13	0.394637	0.39	0.153	4.25125e-09
Rpl12	3.16755e-25	0.392347	0.821	0.988	9.91411e-21
Sinhcaf	6.05101e-11	0.391024	0.609	0.384	1.89391e-06
Polr2f	9.51166e-15	0.391007	0.882	0.759	2.97705e-10
Mrto4	2.34485e-13	0.389683	0.677	0.412	7.33914e-09
Pycrl	4.47905e-16	0.386068	0.609	0.306	1.4019e-11
Hmgb1	8.75383e-18	0.385196	0.984	0.988	2.73986e-13
Dnmt1	3.60087e-10	0.385113	0.545	0.303	1.12704e-05
Sod2	1.63411e-13	0.384556	0.658	0.397	5.11461e-09
Ptges3	3.12985e-13	0.384428	0.907	0.778	9.7961e-09
Gabarapl1	7.82605e-13	0.383751	0.583	0.319	2.44948e-08
Lsm6	6.79835e-13	0.383567	0.841	0.703	2.12781e-08
Tipin	2.68677e-12	0.382021	0.715	0.488	8.40933e-08
Ptp4a3	3.78001e-10	0.382003	0.699	0.466	1.1831e-05
Mcm6	1.58056e-09	0.381235	0.625	0.397	4.947e-05
Trmt112	1.63052e-13	0.380975	0.855	0.716	5.10336e-09
Nudt21	1.15992e-14	0.380661	0.857	0.7	3.63044e-10
Cdca7	2.8924e-15	0.380182	0.663	0.375	9.05292e-11
Celf2	8.07536e-13	0.380133	0.421	0.188	2.52751e-08
Llph	1.73293e-12	0.379776	0.793	0.653	5.42389e-08
Nifk	5.98991e-15	0.378973	0.584	0.319	1.87478e-10
Phb2	1.22024e-16	0.378417	0.891	0.844	3.81921e-12
Mrps36	1.33005e-16	0.378351	0.644	0.35	4.16293e-12
Sumo2	1.66798e-23	0.378217	0.976	0.978	5.22062e-19
Anp32e	4.68014e-12	0.377221	0.746	0.525	1.46484e-07
Stxbp2	3.28868e-10	0.377211	0.421	0.203	1.02932e-05
Kit	1.48901e-14	0.374975	0.347	0.109	4.66045e-10
Snrpg	9.55692e-22	0.372055	0.974	0.925	2.99122e-17
Card19	3.46534e-12	0.371992	0.597	0.356	1.08462e-07
Stmn1	8.70011e-17	0.371546	0.968	0.941	2.72305e-12
Mrpl42	1.47705e-11	0.370847	0.831	0.731	4.62303e-07
Hspa9	4.24853e-12	0.370349	0.747	0.494	1.32975e-07
Hax1	4.17919e-12	0.368515	0.598	0.331	1.30805e-07
Snrpd2	8.76312e-18	0.36802	0.926	0.928	2.74277e-13
Tpt1	1.23554e-09	0.367894	0.999	1	3.86713e-05
Rrp15	3.51521e-16	0.367803	0.592	0.312	1.10022e-11
Mcm2	1.36978e-10	0.367483	0.506	0.275	4.28726e-06
Nsun2	1.87585e-12	0.366687	0.512	0.275	5.87124e-08
Cct3	1.91954e-12	0.3656	0.855	0.731	6.00797e-08
Lsm2	1.50056e-10	0.365177	0.849	0.756	4.69659e-06
Shmt2	7.69285e-15	0.36424	0.409	0.153	2.40779e-10
Cks1b	2.30836e-10	0.363933	0.901	0.787	7.22493e-06
Ppm1g	1.08547e-11	0.362679	0.638	0.391	3.39741e-07
Dtl	4.50151e-12	0.362123	0.483	0.247	1.40893e-07
Sf3b3	1.09747e-09	0.361529	0.412	0.203	3.43496e-05
Psme3	4.18461e-13	0.361491	0.474	0.222	1.30974e-08
Itga4	1.1999e-13	0.360501	0.29	0.081	3.75557e-09
H2aj	2.42278e-12	0.360195	0.826	0.634	7.58307e-08
Rnps1	1.24759e-10	0.360025	0.856	0.637	3.90482e-06
Jpt2	9.12504e-14	0.359291	0.634	0.356	2.85605e-09
Cdk2	8.38123e-11	0.359056	0.598	0.362	2.62324e-06
Srsf2	1.23807e-16	0.358917	0.932	0.925	3.87503e-12
Bri3bp	1.35601e-14	0.35789	0.362	0.125	4.24417e-10
Nxt1	2.06654e-11	0.356527	0.623	0.391	6.46805e-07
Mrpl18	2.56989e-11	0.355704	0.824	0.659	8.04349e-07
Wdr77	1.48072e-14	0.355089	0.55	0.266	4.63451e-10
Mcm7	4.02473e-12	0.354227	0.553	0.3	1.2597e-07
Akr1c14	6.44114e-10	0.35394	0.279	0.103	2.01601e-05
Snrpb	5.69461e-18	0.353932	0.954	0.931	1.78235e-13
Kars	1.26724e-10	0.353884	0.547	0.312	3.96635e-06
Tpst2	7.34233e-13	0.353331	0.579	0.322	2.29808e-08
Tomm40	1.74135e-12	0.351891	0.747	0.519	5.45024e-08
Mat2a	8.99802e-10	0.350219	0.816	0.603	2.81629e-05
Uchl3	1.09527e-13	0.34957	0.64	0.372	3.4281e-09
Cox5a	2.49504e-16	0.349519	0.95	0.916	7.80921e-12
Mbnl1	2.53795e-12	0.349176	0.556	0.297	7.94354e-08
Pla2g4a	7.32218e-20	0.34909	0.272	0.028	2.29177e-15
Lsm3	3.08401e-11	0.348713	0.783	0.622	9.65263e-07
Mrpl15	4.55324e-10	0.347628	0.731	0.541	1.42512e-05
Tma16	2.38357e-14	0.34706	0.504	0.228	7.46033e-10
Wdr5	2.09666e-12	0.346555	0.431	0.194	6.56233e-08
Snrnp25	2.47221e-13	0.346552	0.524	0.275	7.73778e-09
Sgf29	2.21465e-12	0.345912	0.561	0.316	6.93162e-08
Ptpn6	4.0926e-18	0.345804	0.301	0.059	1.28094e-13
Nomo1	1.20241e-09	0.3444	0.264	0.097	3.76343e-05
Tomm20	1.91374e-16	0.343924	0.942	0.906	5.98982e-12
Rpp14	8.21507e-14	0.341103	0.452	0.209	2.57123e-09
Tal1	4.90239e-10	0.337686	0.455	0.238	1.5344e-05
Emc6	2.38051e-11	0.335285	0.795	0.575	7.45075e-07
Sdhd	1.74234e-11	0.334833	0.788	0.591	5.45334e-07
Timm9	4.43893e-15	0.334695	0.55	0.25	1.38934e-10
Sf3b6	6.46892e-12	0.334621	0.896	0.816	2.02471e-07
Txnl4a	1.72905e-10	0.333594	0.73	0.497	5.41175e-06
Cox8a	2.38084e-18	0.332226	0.979	0.972	7.45178e-14
Ruvbl2	2.87157e-12	0.332014	0.567	0.306	8.98772e-08
Polr2h	1.35032e-12	0.331975	0.679	0.409	4.22636e-08
Nasp	6.39326e-10	0.330734	0.797	0.613	2.00103e-05
AI467606	9.341e-19	0.328946	0.319	0.066	2.92364e-14
Spc24	6.19498e-10	0.328839	0.511	0.297	1.93897e-05
Bcas2	1.98558e-11	0.328398	0.878	0.731	6.21468e-07
Snrnp40	6.72244e-11	0.328298	0.696	0.484	2.10406e-06
Ppif	4.12851e-14	0.327027	0.38	0.144	1.29218e-09
Gsn	6.37871e-14	0.325288	0.285	0.075	1.99647e-09
Mien1	2.29289e-11	0.324102	0.658	0.425	7.1765e-07
Cdk4	2.06456e-15	0.322287	0.967	0.959	6.46187e-11
Nsa2	6.50916e-11	0.321956	0.845	0.662	2.0373e-06
Rpl27	1.59615e-18	0.319471	0.82	0.984	4.99578e-14
Spint2	2.39137e-13	0.319116	0.351	0.128	7.48474e-09
Fkbp3	2.76822e-09	0.318757	0.823	0.766	8.66424e-05
Adsl	3.60677e-13	0.31849	0.522	0.256	1.12888e-08
Ddx39b	7.10517e-10	0.317376	0.926	0.816	2.22385e-05
Cdca7l	6.0719e-13	0.317021	0.39	0.156	1.90044e-08
Btf3	5.90997e-25	0.316693	0.99	0.994	1.84976e-20
Ndufa12	1.06736e-11	0.316213	0.938	0.844	3.34072e-07
Ruvbl1	8.94638e-10	0.31519	0.641	0.416	2.80013e-05
Glo1	1.65653e-10	0.313608	0.861	0.766	5.18478e-06
Sephs2	4.74208e-12	0.313	0.515	0.269	1.48423e-07
Txn2	2.74702e-10	0.31289	0.788	0.616	8.59791e-06
Sfxn1	6.17852e-10	0.312796	0.54	0.328	1.93381e-05
Nudt5	8.46611e-11	0.312754	0.707	0.481	2.64981e-06
Gypc	7.5415e-10	0.312147	0.521	0.294	2.36041e-05
Zfp706	1.57818e-11	0.311086	0.919	0.847	4.93954e-07
Psmg1	4.3968e-12	0.310909	0.593	0.334	1.37616e-07
Ly6e	1.77886e-15	0.310283	0.249	0.041	5.56766e-11
Itgb3	3.85762e-16	0.309928	0.285	0.056	1.2074e-11
Ncbp2	1.23442e-10	0.309482	0.593	0.353	3.86363e-06
Fxn	5.96358e-12	0.308626	0.449	0.222	1.86654e-07
Taf1d	5.73177e-11	0.307349	0.711	0.466	1.79399e-06
Mrpl19	4.27035e-11	0.306524	0.527	0.278	1.33658e-06
9130401M01Rik	6.61261e-17	0.306259	0.476	0.181	2.06968e-12
Rbm3	8.65789e-14	0.306228	0.968	0.956	2.70983e-09
Naa10	1.03774e-10	0.305859	0.696	0.45	3.24803e-06
Imp4	5.24041e-10	0.305596	0.623	0.391	1.6402e-05
Rps2	2.64835e-23	0.305067	0.821	0.997	8.28908e-19
Mpp6	1.3587e-14	0.304462	0.364	0.122	4.25259e-10
Glrx5	1.43428e-09	0.304296	0.825	0.662	4.48916e-05
Fam111a	2.96601e-09	0.303855	0.478	0.275	9.28332e-05
Rae1	5.92062e-12	0.303477	0.672	0.406	1.8531e-07
Nob1	1.74602e-10	0.30339	0.495	0.269	5.46485e-06
Mrps25	1.36239e-11	0.303186	0.579	0.331	4.26413e-07
Mrps24	1.03508e-09	0.302692	0.799	0.694	3.23969e-05
Ddx39a	8.0409e-10	0.302392	0.672	0.456	2.51672e-05
Gse1	2.74886e-10	0.301237	0.263	0.091	8.60365e-06
Pbdc1	4.16533e-10	0.300619	0.718	0.522	1.30371e-05
1190007I07Rik	1.04737e-14	0.299505	0.463	0.194	3.27815e-10
Bag1	1.27659e-10	0.299315	0.806	0.591	3.99561e-06
Aimp2	4.06038e-11	0.299314	0.563	0.322	1.27086e-06
Rpl10a	1.31809e-27	0.297938	0.821	0.997	4.12551e-23
Mrfap1	2.93323e-11	0.295767	0.96	0.922	9.1807e-07
Ppa1	3.70539e-10	0.295496	0.674	0.459	1.15975e-05
Rplp1	1.0877e-26	0.294627	0.821	0.997	3.4044e-22
Rcc1	1.79542e-11	0.293084	0.365	0.156	5.61947e-07
Pfas	1.74353e-09	0.292965	0.347	0.162	5.45707e-05
Park7	8.57329e-12	0.29161	0.887	0.847	2.68335e-07
Bag2	3.41214e-14	0.290115	0.38	0.141	1.06797e-09
Psmb10	1.52084e-11	0.289682	0.409	0.188	4.76006e-07
Mrpl11	5.24766e-10	0.289675	0.718	0.503	1.64246e-05
Wdr18	1.48934e-10	0.288903	0.628	0.391	4.66148e-06
Hddc3	7.61216e-15	0.287888	0.349	0.109	2.38253e-10
Dapp1	6.5134e-16	0.286684	0.236	0.031	2.03863e-11
Rpl23a	3.52321e-20	0.284824	0.821	0.994	1.10273e-15
Sh3bp1	2.72464e-14	0.284777	0.352	0.116	8.52785e-10
Srsf3	1.63347e-12	0.284658	0.965	0.969	5.11259e-08
Rnaseh2c	5.46924e-10	0.28434	0.803	0.65	1.71182e-05
Nfe2	1.99117e-18	0.283671	0.218	0.006	6.23217e-14
Rheb	4.64811e-10	0.283569	0.888	0.766	1.45481e-05
Isg20l2	2.29302e-11	0.281913	0.33	0.125	7.17694e-07
D030056L22Rik	8.3634e-12	0.281906	0.533	0.281	2.61766e-07
Ogfrl1	6.85358e-10	0.281595	0.244	0.081	2.1451e-05
2410002F23Rik	5.21855e-10	0.28061	0.463	0.241	1.63335e-05
Hscb	4.43868e-13	0.280604	0.498	0.228	1.38926e-08
Nup85	8.78647e-12	0.279524	0.341	0.125	2.75008e-07
Meis1	4.60233e-11	0.279435	0.514	0.272	1.44048e-06
Qtrt1	1.54876e-12	0.278422	0.346	0.131	4.84748e-08
Rpl27a	6.03814e-28	0.277844	0.821	0.997	1.88988e-23
Angpt1	5.31359e-17	0.277593	0.263	0.038	1.6631e-12
Syngr2	4.44371e-11	0.276507	0.557	0.306	1.39084e-06
Ndufab1	1.41373e-10	0.275892	0.906	0.869	4.42485e-06
Pnpo	1.9327e-14	0.273857	0.321	0.091	6.04917e-10
Txn1	1.3635e-13	0.273015	0.964	0.95	4.2676e-09
Ppia	9.45094e-21	0.272949	1	1	2.95805e-16
Rpl36	1.47101e-29	0.272462	0.821	1	4.60412e-25
Hmbs	2.5843e-10	0.271368	0.529	0.284	8.08861e-06
F10	9.35719e-11	0.271217	0.412	0.188	2.92871e-06
Hoxa7	1.05179e-09	0.269124	0.45	0.231	3.29199e-05
Rrs1	2.6214e-09	0.268871	0.577	0.356	8.20473e-05
Gfer	7.6744e-12	0.268835	0.49	0.241	2.40201e-07
Cenpm	3.67422e-10	0.267317	0.356	0.159	1.14999e-05
Rap2b	1.22701e-09	0.266606	0.442	0.225	3.84042e-05
Prkab1	4.7887e-11	0.26571	0.498	0.256	1.49881e-06
Tufm	2.76508e-10	0.264967	0.398	0.181	8.65441e-06
Slc2a3	2.3138e-09	0.264233	0.261	0.097	7.24195e-05
Chchd2	2.71846e-15	0.26414	0.995	0.981	8.50852e-11
Nutf2	4.1807e-10	0.263757	0.486	0.266	1.30852e-05
Rfc5	3.05258e-11	0.263712	0.438	0.209	9.55426e-07
Wdr12	2.26192e-11	0.263349	0.553	0.3	7.07957e-07
Gusb	4.789e-10	0.262244	0.499	0.266	1.49891e-05
Rpl32	7.14813e-35	0.261797	0.821	0.997	2.23729e-30
Exosc8	2.80418e-09	0.261473	0.664	0.412	8.77679e-05
Ndufc2	1.17722e-09	0.260586	0.931	0.894	3.68457e-05
Hpf1	3.12329e-09	0.259773	0.645	0.409	9.77557e-05
Wdr43	7.13622e-10	0.257573	0.543	0.309	2.23357e-05
Cln3	2.20767e-10	0.257435	0.366	0.159	6.90977e-06
Unc119	2.9003e-12	0.257234	0.351	0.138	9.07765e-08
Plaat3	3.44544e-11	0.257112	0.437	0.209	1.07839e-06
Cinp	4.68158e-12	0.254917	0.408	0.169	1.46529e-07
Hnrnpf	3.34198e-12	0.252501	0.974	0.966	1.04601e-07
Gmfg	2.97334e-11	0.251394	0.452	0.206	9.30624e-07
Cemip2	3.66251e-18	-0.251751	0.463	0.703	1.14633e-13
Gsg1	1.40855e-14	-0.252004	0.027	0.147	4.40862e-10
Foxc2	6.95782e-16	-0.25878	0.194	0.438	2.17773e-11
Fkbp1a	1.26691e-15	-0.261708	0.996	1	3.96531e-11
Nuak1	2.6907e-10	-0.26911	0.088	0.222	8.42161e-06
Prom1	7.53718e-14	-0.269308	0.14	0.331	2.35906e-09
Zbtb20	1.38149e-10	-0.269366	0.087	0.222	4.32394e-06
Tead1	1.28385e-16	-0.270365	0.058	0.228	4.01834e-12
Plekha1	1.30997e-11	-0.272779	0.105	0.262	4.10007e-07
Tulp4	2.9005e-09	-0.272997	0.172	0.322	9.07827e-05
Nrk	1.98039e-16	-0.274346	0.031	0.169	6.19843e-12
Calr	2.14688e-11	-0.276136	0.94	0.931	6.71953e-07
Gcnt2	1.512e-10	-0.276816	0.051	0.166	4.73241e-06
Gnaq	4.12068e-10	-0.277707	0.228	0.394	1.28973e-05
Jup	9.332e-10	-0.277716	0.294	0.456	2.92082e-05
Plat	3.14676e-20	-0.281381	0.043	0.222	9.84904e-16
Gnai2	5.33264e-16	-0.28139	0.965	0.95	1.66906e-11
Reep3	4.72205e-10	-0.291251	0.323	0.488	1.47795e-05
Dhh	4.48508e-13	-0.294507	0.081	0.241	1.40378e-08
Slc25a4	9.4626e-11	-0.294523	0.928	0.953	2.9617e-06
Tbxa2r	6.7418e-12	-0.294877	0.074	0.212	2.11012e-07
Pea15a	1.38047e-12	-0.294958	0.584	0.703	4.32072e-08
Atp1a1	2.18946e-09	-0.296097	0.562	0.662	6.85281e-05
Pdzd2	1.60028e-10	-0.296217	0.084	0.216	5.00872e-06
Septin10	2.97941e-10	-0.298344	0.154	0.303	9.32524e-06
Ly96	2.96854e-16	-0.30211	0.06	0.219	9.29123e-12
Hey2	5.23797e-20	-0.302581	0.141	0.406	1.63943e-15
Rasip1	6.61175e-13	-0.3053	0.403	0.594	2.06941e-08
Ccser2	8.28127e-12	-0.305785	0.194	0.369	2.59195e-07
Ccnjl	3.04433e-10	-0.307366	0.192	0.347	9.52844e-06
Alox12	1.19363e-17	-0.307392	0.046	0.212	3.73595e-13
Ndufa3	3.13005e-10	-0.309813	0.881	0.916	9.79675e-06
Hbb-bh1	4.69733e-13	-0.312026	0.12	0.294	1.47022e-08
Sema6d	5.95187e-14	-0.312032	0.139	0.328	1.86287e-09
Rbfox2	1.47603e-11	-0.312655	0.306	0.478	4.61983e-07
Clip1	2.36401e-10	-0.312907	0.125	0.266	7.39911e-06
Pde8a	1.88299e-24	-0.31466	0.045	0.247	5.89358e-20
Selenof	2.63726e-10	-0.314745	0.881	0.916	8.25435e-06
Hba-x	4.12608e-13	-0.31483	0.099	0.262	1.29142e-08
S1pr1	4.60526e-12	-0.314945	0.339	0.525	1.4414e-07
Tubb2b	5.07181e-11	-0.315603	0.12	0.272	1.58743e-06
Klhl4	1.09936e-11	-0.317554	0.328	0.522	3.4409e-07
Gimap4	1.78627e-10	-0.318447	0.128	0.278	5.59083e-06
Gabarap	7.12141e-12	-0.318721	0.935	0.919	2.22893e-07
Phldb2	3.18823e-20	-0.319168	0.051	0.238	9.97884e-16
Ublcp1	1.53236e-10	-0.319431	0.15	0.303	4.79614e-06
Nfia	4.11779e-15	-0.321193	0.062	0.225	1.28883e-10
Pdgfd	1.40478e-12	-0.32174	0.071	0.212	4.39683e-08
Col4a1	4.87118e-24	-0.323692	0.815	0.897	1.52463e-19
Tnfaip1	1.08e-15	-0.324177	0.232	0.456	3.38029e-11
Bcr	2.60338e-09	-0.324503	0.123	0.262	8.14833e-05
Acvrl1	1.53073e-14	-0.325629	0.248	0.466	4.79103e-10
Pdlim5	1.89506e-15	-0.326067	0.171	0.388	5.93136e-11
Cdc42ep3	9.48332e-12	-0.327247	0.068	0.203	2.96818e-07
Tspan2	2.53607e-11	-0.32834	0.261	0.447	7.93763e-07
Soat1	1.56872e-12	-0.329455	0.149	0.319	4.90995e-08
Fbn1	1.33867e-15	-0.33228	0.364	0.6	4.18989e-11
Rell1	1.16498e-16	-0.333009	0.12	0.319	3.64629e-12
Sptbn1	3.79404e-13	-0.334561	0.609	0.738	1.1875e-08
Serpinb6a	2.5394e-11	-0.334582	0.191	0.356	7.94807e-07
Slc31a2	1.01688e-10	-0.33596	0.21	0.375	3.18273e-06
Xbp1	1.58792e-09	-0.336655	0.362	0.497	4.97002e-05
Stab1	2.86764e-18	-0.336811	0.181	0.434	8.97542e-14
Myl6	3.57565e-18	-0.33979	0.999	0.994	1.11914e-13
Tmem255a	7.06268e-18	-0.339813	0.033	0.181	2.21055e-13
Notch1	2.13108e-11	-0.340462	0.308	0.491	6.67006e-07
Kifap3	2.70397e-09	-0.340713	0.233	0.384	8.46317e-05
Tubb2a	5.20254e-12	-0.345662	0.127	0.288	1.62834e-07
Ap1s2	4.6062e-16	-0.347375	0.097	0.278	1.44169e-11
Map1lc3b	1.00949e-12	-0.347834	0.898	0.891	3.15959e-08
B2m	4.59721e-13	-0.350928	0.952	0.959	1.43888e-08
Actg1	3.66213e-16	-0.35159	0.999	1	1.14621e-11
Arf5	1.88656e-12	-0.351963	0.888	0.953	5.90474e-08
Rpl35	1.96716e-13	-0.352713	0.821	1	6.15701e-09
Spata6	2.37228e-10	-0.353735	0.292	0.441	7.425e-06
Morf4l1	4.44506e-18	-0.353787	0.964	0.981	1.39126e-13
Pon2	7.89828e-11	-0.356537	0.694	0.75	2.47208e-06
Syne2	9.37581e-11	-0.357721	0.159	0.316	2.93453e-06
Yes1	5.96192e-10	-0.358304	0.192	0.338	1.86602e-05
Hspg2	4.99791e-14	-0.35934	0.566	0.738	1.5643e-09
Apbb2	5.22747e-22	-0.360111	0.056	0.256	1.63615e-17
Armcx2	5.10897e-10	-0.362387	0.467	0.594	1.59906e-05
Col4a2	6.76473e-26	-0.365183	0.684	0.847	2.11729e-21
Septin7	5.89889e-10	-0.366949	0.854	0.887	1.84629e-05
Mfap2	5.30587e-10	-0.368512	0.716	0.747	1.66068e-05
Ccdc80	5.70717e-20	-0.368932	0.15	0.394	1.78629e-15
Zfp36l1	6.49331e-15	-0.370144	0.615	0.744	2.03234e-10
Rapgef4	2.60385e-19	-0.372984	0.055	0.234	8.1498e-15
Jag1	1.24645e-14	-0.373093	0.295	0.547	3.90126e-10
Tcaf1	3.3079e-16	-0.373908	0.123	0.309	1.03534e-11
mt-Nd2	2.52622e-09	-0.374213	0.813	0.963	7.9068e-05
Azin1	5.28202e-10	-0.375246	0.49	0.616	1.65322e-05
Bgn	5.18623e-10	-0.376137	0.128	0.272	1.62324e-05
Cnn3	5.35091e-16	-0.377816	0.886	0.9	1.67478e-11
Filip1l	7.76672e-13	-0.378274	0.081	0.231	2.43091e-08
Itm2b	2.27869e-13	-0.379429	0.958	0.972	7.13207e-09
Selenow	1.92606e-15	-0.380133	0.927	0.981	6.02837e-11
Igfbp7	1.74533e-17	-0.382519	0.03	0.172	5.4627e-13
Crem	2.24072e-14	-0.38319	0.175	0.366	7.01324e-10
Cd40	5.56123e-24	-0.383383	0.091	0.338	1.74061e-19
Rnf7	1.11657e-11	-0.384374	0.883	0.916	3.49477e-07
Atox1	1.26282e-10	-0.387749	0.902	0.953	3.95249e-06
Sypl	3.45603e-10	-0.389316	0.79	0.809	1.0817e-05
Mageh1	1.35995e-15	-0.389437	0.166	0.369	4.25651e-11
Mt3	9.33068e-13	-0.390853	0.053	0.184	2.92041e-08
Cdh5	5.12042e-33	-0.391564	0.934	0.969	1.60264e-28
Tmem88	3.89088e-17	-0.391632	0.216	0.444	1.21781e-12
Dkk2	4.03873e-18	-0.392133	0.127	0.353	1.26408e-13
Ier2	1.29984e-09	-0.393171	0.813	0.825	4.06838e-05
Slc6a6	1.70157e-17	-0.393944	0.618	0.775	5.32573e-13
App	4.17759e-18	-0.395463	0.429	0.666	1.30754e-13
Dab2	2.04892e-29	-0.395493	0.05	0.294	6.41291e-25
Tmed9	4.6277e-16	-0.400064	0.873	0.897	1.44842e-11
Serpinf1	3.66084e-14	-0.402195	0.862	0.887	1.14581e-09
Eogt	4.45803e-16	-0.403681	0.123	0.312	1.39532e-11
Plac1	3.09523e-09	-0.404004	0.149	0.288	9.68776e-05
Cavin3	2.69451e-16	-0.405703	0.958	0.938	8.43356e-12
Tm9sf3	2.43214e-13	-0.406099	0.703	0.778	7.61237e-09
Lifr	2.14448e-18	-0.408921	0.187	0.425	6.71199e-14
Tmem167	9.06651e-12	-0.410551	0.833	0.891	2.83773e-07
Csnk1a1	3.80999e-14	-0.411238	0.86	0.894	1.19249e-09
BC028528	3.25233e-14	-0.412597	0.181	0.366	1.01795e-09
Adora2a	6.59819e-12	-0.417082	0.205	0.375	2.06517e-07
Emp2	1.28269e-30	-0.417221	0.026	0.241	4.01469e-26
Hbb-y	5.29519e-14	-0.418888	0.418	0.591	1.65734e-09
Fxyd5	4.65401e-10	-0.420871	0.625	0.688	1.45666e-05
Kctd10	5.5507e-10	-0.421653	0.396	0.506	1.73731e-05
Rgs3	1.39046e-14	-0.424121	0.429	0.625	4.352e-10
Spag7	1.53569e-14	-0.425892	0.583	0.719	4.80657e-10
Glmp	2.85097e-10	-0.426742	0.548	0.65	8.92325e-06
Psap	1.74289e-12	-0.429651	0.72	0.8	5.45507e-08
Hotairm1	2.5517e-15	-0.430064	0.093	0.259	7.98657e-11
Bambi	1.26547e-09	-0.430437	0.565	0.656	3.96081e-05
Selenok	5.5478e-18	-0.430703	0.878	0.9	1.73641e-13
Bvht	4.70921e-20	-0.431276	0.14	0.372	1.47393e-15
Pecam1	8.36548e-28	-0.435007	0.779	0.919	2.61831e-23
St6galnac3	1.12317e-14	-0.435691	0.176	0.372	3.5154e-10
Ppp1r2	7.32415e-10	-0.436389	0.663	0.7	2.29238e-05
Txndc5	2.59835e-10	-0.444448	0.639	0.703	8.13258e-06
Cd81	3.05922e-17	-0.444609	0.96	0.969	9.57504e-13
Timp1	3.46752e-32	-0.446663	0.036	0.272	1.0853e-27
Fzd4	2.34818e-17	-0.446989	0.149	0.356	7.34958e-13
Krtcap2	3.77859e-25	-0.447904	0.97	0.981	1.18266e-20
Anxa6	1.82014e-20	-0.449393	0.335	0.6	5.69687e-16
Fndc3a	4.28491e-13	-0.450202	0.321	0.494	1.34113e-08
Rcn3	1.11336e-10	-0.450697	0.618	0.703	3.48472e-06
Tcf4	1.39404e-11	-0.453152	0.467	0.597	4.36319e-07
Arhgap29	3.36349e-14	-0.454639	0.328	0.519	1.05274e-09
Clec14a	1.87358e-19	-0.455387	0.743	0.894	5.86411e-15
Afdn	1.18988e-13	-0.456237	0.323	0.509	3.72422e-09
Epb41l2	1.37294e-11	-0.456668	0.208	0.362	4.29717e-07
Rbms1	1.61529e-12	-0.456894	0.524	0.656	5.05569e-08
Gata6	4.21394e-23	-0.45728	0.175	0.447	1.31892e-18
Rps6ka3	1.2777e-14	-0.458588	0.297	0.475	3.99909e-10
Tsg101	4.50846e-11	-0.458725	0.658	0.713	1.4111e-06
Calm1	2.70895e-28	-0.460824	0.998	0.997	8.47873e-24
Hmgn3	1.29824e-14	-0.462736	0.412	0.594	4.06337e-10
Prdx4	3.70583e-14	-0.463859	0.866	0.891	1.15989e-09
Fus	1.43727e-11	-0.464472	0.801	0.866	4.49852e-07
Akap12	1.67788e-18	-0.467687	0.097	0.3	5.2516e-14
Ogt	3.6193e-10	-0.467923	0.538	0.637	1.1328e-05
Atraid	7.20816e-13	-0.468226	0.37	0.522	2.25608e-08
Sema3g	5.74994e-20	-0.468631	0.164	0.394	1.79967e-15
Rbm39	1.54649e-23	-0.468749	0.926	0.966	4.84035e-19
Plagl1	3.4305e-17	-0.471245	0.613	0.778	1.07371e-12
Creb3l2	7.37514e-15	-0.474122	0.164	0.353	2.30835e-10
Exoc3l4	1.63803e-15	-0.47457	0.278	0.494	5.12688e-11
Eva1b	2.44683e-12	-0.477071	0.66	0.716	7.65835e-08
Adam15	8.90192e-13	-0.477506	0.324	0.494	2.78621e-08
Cyp26a1	6.44478e-18	-0.477644	0.102	0.303	2.01715e-13
Cldnd1	1.30793e-11	-0.479451	0.478	0.594	4.09368e-07
Tspan12	3.65468e-24	-0.480039	0.098	0.334	1.14388e-19
Nfib	1.7435e-26	-0.481128	0.318	0.637	5.45697e-22
Arhgap5	5.52032e-18	-0.481528	0.136	0.338	1.72781e-13
Clec1a	1.88993e-25	-0.482219	0.065	0.288	5.91528e-21
Cmtm8	4.31806e-12	-0.483246	0.459	0.584	1.35151e-07
Arl6ip1	7.06401e-13	-0.485	0.852	0.903	2.21096e-08
Dram2	1.9476e-16	-0.485086	0.465	0.644	6.09579e-12
Itga5	2.72746e-15	-0.485303	0.313	0.503	8.53667e-11
Acot9	1.80832e-14	-0.485373	0.292	0.481	5.65987e-10
Ly6h	5.94636e-12	-0.48553	0.223	0.394	1.86115e-07
Bnip2	1.23414e-15	-0.485815	0.644	0.741	3.86273e-11
Ckap4	5.48955e-17	-0.486301	0.515	0.691	1.71817e-12
mt-Co2	4.2095e-15	-0.490382	0.813	0.994	1.31753e-10
Ftl1-ps1	1.96575e-11	-0.491141	0.165	0.322	6.1526e-07
AU021092	2.17011e-16	-0.492424	0.19	0.409	6.79223e-12
Cd38	2.58542e-13	-0.493039	0.44	0.6	8.09211e-09
Cav2	2.80453e-24	-0.49392	0.151	0.422	8.77791e-20
Ctsb	1.68194e-10	-0.493975	0.666	0.706	5.2643e-06
Cyyr1	8.87475e-26	-0.494066	0.078	0.312	2.77771e-21
Gpx7	1.02765e-14	-0.497901	0.243	0.444	3.21643e-10
Rala	1.116e-13	-0.49863	0.494	0.622	3.49295e-09
Smad7	8.05668e-12	-0.499737	0.324	0.484	2.52166e-07
Ctsd	2.27985e-12	-0.500047	0.542	0.662	7.13569e-08
Rtn4	4.2457e-21	-0.505383	0.774	0.853	1.32886e-16
Sec62	8.69969e-18	-0.506531	0.816	0.872	2.72291e-13
Ddah2	3.72109e-16	-0.507303	0.658	0.772	1.16466e-11
Dusp6	1.38384e-13	-0.50925	0.408	0.575	4.33127e-09
Gm10250	1.52863e-12	-0.512298	0.124	0.281	4.78447e-08
Hey1	7.35365e-14	-0.515878	0.582	0.719	2.30162e-09
Hsp90b1	3.26978e-20	-0.517867	0.926	0.941	1.02341e-15
Luzp1	3.50959e-16	-0.518121	0.526	0.675	1.09847e-11
Esam	1.67572e-27	-0.518159	0.927	0.959	5.24484e-23
Ppib	1.90839e-23	-0.518341	0.89	0.944	5.97306e-19
Myl12a	4.63402e-29	-0.521276	0.99	0.991	1.4504e-24
Eng	8.48606e-16	-0.522542	0.639	0.762	2.65605e-11
Cd93	3.22331e-22	-0.523367	0.682	0.809	1.00886e-17
mt-Nd4	3.76271e-20	-0.523853	0.816	0.991	1.17769e-15
Atp2b1	3.6457e-11	-0.530768	0.706	0.781	1.14107e-06
Pdia6	6.23856e-24	-0.532604	0.934	0.938	1.95261e-19
Arf4	4.7207e-27	-0.535365	0.947	0.944	1.47753e-22
Heg1	8.23956e-20	-0.537493	0.158	0.378	2.5789e-15
Tspan13	4.97338e-15	-0.537761	0.694	0.762	1.55662e-10
Clic1	4.52974e-28	-0.54177	0.914	0.972	1.41776e-23
Nckap1	1.50629e-18	-0.542618	0.179	0.394	4.71454e-14
Lgmn	1.5623e-20	-0.542776	0.185	0.422	4.88984e-16
Pls3	2.69404e-23	-0.542973	0.221	0.484	8.43209e-19
Ebf1	1.14944e-25	-0.546303	0.1	0.344	3.59762e-21
Ammecr1	4.82401e-13	-0.546965	0.264	0.425	1.50987e-08
Ecm1	2.51504e-22	-0.552049	0.376	0.65	7.87183e-18
Klf3	5.89187e-14	-0.553511	0.275	0.444	1.8441e-09
Auts2	5.83071e-13	-0.555743	0.38	0.522	1.82495e-08
Plpp3	2.42917e-34	-0.555916	0.048	0.306	7.60305e-30
Sox11	1.13971e-24	-0.556847	0.138	0.406	3.56719e-20
Gngt2	5.54686e-18	-0.558682	0.572	0.728	1.73611e-13
Rcn2	1.42597e-16	-0.559076	0.712	0.778	4.46314e-12
Dlc1	4.57709e-22	-0.56172	0.127	0.362	1.43258e-17
Rpl15-ps6	9.23387e-14	-0.563809	0.38	0.531	2.89011e-09
Cd200	7.92141e-26	-0.564052	0.084	0.319	2.47932e-21
Son	5.14293e-25	-0.565355	0.914	0.956	1.60968e-20
Asap2	1.42315e-16	-0.566115	0.413	0.588	4.45432e-12
Cd59a	1.09895e-14	-0.566383	0.404	0.572	3.4396e-10
Btg1	1.54594e-12	-0.56649	0.644	0.731	4.83864e-08
Gm10925	6.58608e-26	-0.566572	0.816	0.997	2.06138e-21
Cd34	6.9519e-28	-0.567092	0.928	0.944	2.17587e-23
Gap43	4.94797e-12	-0.567481	0.267	0.431	1.54866e-07
Gja5	1.85508e-51	-0.569595	0.591	0.931	5.80621e-47
Tax1bp3	1.87784e-23	-0.570019	0.711	0.825	5.87744e-19
Tspan6	2.31856e-22	-0.570162	0.917	0.938	7.25686e-18
Dbn1	5.09798e-23	-0.57133	0.391	0.653	1.59562e-18
Skil	7.55521e-15	-0.573751	0.387	0.566	2.3647e-10
Crip2	1.54861e-35	-0.574768	0.943	0.975	4.84699e-31
4921524J17Rik	5.27718e-14	-0.575522	0.496	0.628	1.65171e-09
Rhoc	1.184e-18	-0.5806	0.686	0.787	3.70579e-14
Serpinh1	1.1796e-34	-0.585548	0.969	0.984	3.69203e-30
Isl1	2.52624e-22	-0.589115	0.195	0.466	7.90687e-18
Mast4	8.85746e-18	-0.589974	0.465	0.641	2.7723e-13
Ktn1	3.04343e-20	-0.595727	0.663	0.794	9.52563e-16
Mecom	3.4234e-23	-0.599851	0.711	0.853	1.07149e-18
Tmsb4x	1.11051e-58	-0.601348	1	1	3.47579e-54
Pde3a	3.48225e-19	-0.603613	0.167	0.384	1.08991e-14
Ubb	1.43777e-42	-0.605384	0.924	0.997	4.50009e-38
Itm2c	1.88089e-19	-0.606897	0.598	0.753	5.887e-15
Arl6ip5	9.97032e-20	-0.614048	0.625	0.75	3.12061e-15
Ddit4	1.5125e-20	-0.614761	0.272	0.516	4.73396e-16
Hspa5	4.65709e-26	-0.617062	0.901	0.928	1.45762e-21
Maged1	2.43689e-26	-0.618567	0.424	0.697	7.62722e-22
Palld	2.91952e-23	-0.623739	0.161	0.403	9.13781e-19
Tpm4	6.70142e-29	-0.623833	0.923	0.953	2.09748e-24
Ralb	2.15066e-21	-0.624489	0.676	0.781	6.73134e-17
Dad1	2.74101e-30	-0.626507	0.89	0.95	8.57909e-26
Id1	3.4302e-19	-0.627898	0.732	0.856	1.07362e-14
Eno1	5.75075e-24	-0.631228	0.756	0.887	1.79993e-19
Gm10076	1.28091e-19	-0.631473	0.798	0.916	4.00912e-15
Chd3	2.45385e-26	-0.637558	0.444	0.7	7.68031e-22
Htra1	4.59774e-24	-0.638172	0.166	0.441	1.43905e-19
St3gal5	1.52576e-30	-0.639127	0.217	0.547	4.77548e-26
Nudt4	1.0251e-19	-0.639924	0.476	0.65	3.20846e-15
Plpp1	7.45812e-30	-0.643058	0.14	0.425	2.33432e-25
Pi16	1.0528e-20	-0.643418	0.227	0.469	3.29515e-16
Itm2a	2.67626e-14	-0.644828	0.675	0.762	8.37642e-10
Sost	2.09658e-19	-0.650811	0.422	0.647	6.56209e-15
Fermt2	2.03739e-26	-0.662208	0.336	0.609	6.37684e-22
Tceal9	2.7618e-32	-0.663446	0.918	0.956	8.64417e-28
Reep5	5.80237e-27	-0.665958	0.623	0.784	1.81608e-22
Rps27	3.807e-50	-0.668658	0.821	1	1.19155e-45
Csrp2	1.07059e-26	-0.670364	0.823	0.881	3.35085e-22
Mfge8	1.20199e-24	-0.672452	0.547	0.747	3.76212e-20
Meis2	1.41306e-23	-0.685714	0.494	0.713	4.42274e-19
Tsc22d1	7.52678e-24	-0.686157	0.934	0.941	2.35581e-19
Pdia4	7.1048e-26	-0.686628	0.644	0.797	2.22373e-21
Slc9a3r2	3.05151e-22	-0.686904	0.515	0.703	9.55093e-18
Laptm4a	8.30734e-38	-0.686923	0.927	0.95	2.60012e-33
Tm6sf1	4.82642e-26	-0.688671	0.588	0.744	1.51062e-21
Rdx	2.11098e-31	-0.693779	0.922	0.941	6.60715e-27
Sox17	5.73723e-35	-0.694634	0.495	0.838	1.7957e-30
Dusp1	1.49857e-16	-0.696284	0.428	0.619	4.69039e-12
Prss23	6.56623e-24	-0.699587	0.17	0.447	2.05516e-19
Selenom	2.0495e-20	-0.714126	0.356	0.566	6.41474e-16
Tcim	4.08311e-37	-0.714147	0.092	0.4	1.27797e-32
Ubc	4.8171e-25	-0.726855	0.826	0.891	1.50771e-20
Cav1	6.30973e-57	-0.742096	0.115	0.578	1.97488e-52
Aplp2	8.48608e-40	-0.760687	0.674	0.891	2.65606e-35
Btg2	3.1785e-18	-0.761202	0.417	0.625	9.9484e-14
Ctsl	1.92977e-30	-0.767561	0.792	0.912	6.03999e-26
F11r	5.34339e-35	-0.769038	0.552	0.797	1.67243e-30
Mmp14	2.41336e-33	-0.769656	0.418	0.709	7.55357e-29
Ehd4	1.55956e-34	-0.778333	0.548	0.791	4.88128e-30
Asb4	3.45822e-38	-0.779781	0.135	0.478	1.08239e-33
Lpar4	7.0293e-25	-0.780583	0.252	0.522	2.2001e-20
mt-Cytb	2.19042e-46	-0.790914	0.816	0.994	6.85579e-42
Mall	5.4323e-35	-0.792715	0.159	0.481	1.70026e-30
Pmp22	2.86589e-52	-0.794438	0.077	0.459	8.96994e-48
Egfl7	7.84939e-48	-0.797406	0.929	0.975	2.45678e-43
Plk2	9.37171e-30	-0.808085	0.533	0.784	2.93325e-25
Hmcn1	5.36224e-46	-0.812888	0.115	0.488	1.67833e-41
Lgals1	1.68319e-15	-0.813076	0.764	0.819	5.2682e-11
Mphosph8	3.1678e-18	-0.813166	0.543	0.678	9.9149e-14
Anxa5	1.0992e-38	-0.822644	0.699	0.872	3.44039e-34
Ddah1	4.02578e-28	-0.829343	0.33	0.597	1.26003e-23
Icam2	3.32165e-41	-0.830331	0.845	0.95	1.03964e-36
Plvap	2.57395e-55	-0.835164	0.937	0.984	8.05622e-51
Rhob	4.3805e-31	-0.835701	0.556	0.797	1.37105e-26
Ramp2	1.68035e-48	-0.83808	0.975	0.997	5.25933e-44
Nrp1	4.94042e-45	-0.84352	0.861	0.963	1.5463e-40
Oaz2	1.47714e-33	-0.845061	0.624	0.806	4.62331e-29
Camk2d	2.33704e-34	-0.846819	0.396	0.688	7.3147e-30
Edn1	1.00901e-20	-0.84697	0.416	0.656	3.15811e-16
Npr3	1.41806e-39	-0.847737	0.238	0.625	4.43837e-35
Ctsh	8.34743e-34	-0.859296	0.69	0.9	2.61266e-29
Igfbp2	4.05002e-32	-0.866861	0.542	0.791	1.26761e-27
Gm9844	3.08913e-36	-0.873518	0.337	0.641	9.66867e-32
Pdia3	1.07856e-51	-0.874219	0.859	0.956	3.37579e-47
mt-Co1	1.73928e-56	-0.911574	0.816	0.997	5.44377e-52
S100a11	1.77585e-41	-0.911589	0.939	0.966	5.55825e-37
Limch1	1.6263e-37	-0.915046	0.306	0.659	5.09015e-33
Id2	1.54093e-35	-0.921542	0.522	0.822	4.82297e-31
Ehd2	2.42692e-48	-0.930498	0.201	0.594	7.59601e-44
Rrbp1	1.05907e-41	-0.935818	0.772	0.891	3.31478e-37
Id3	5.59333e-54	-0.93617	0.917	0.981	1.75066e-49
Stmn2	7.35802e-16	-0.937334	0.485	0.678	2.30299e-11
Ccn1	1.64192e-12	-0.978444	0.325	0.491	5.13906e-08
Peg3	2.32605e-34	-0.991764	0.422	0.706	7.28029e-30
Ecscr	6.55538e-66	-0.996221	0.89	0.981	2.05177e-61
Marcks	5.77262e-57	-1.01963	0.758	0.95	1.80677e-52
Maged2	1.28305e-51	-1.03319	0.751	0.922	4.01583e-47
Rpl10-ps3	2.70687e-18	-1.03577	0.529	0.653	8.47222e-14
Prex2	1.57795e-50	-1.04401	0.31	0.734	4.93883e-46
Tuba1a	7.30009e-48	-1.08224	0.732	0.928	2.28486e-43
Depp1	2.52579e-27	-1.08732	0.096	0.353	7.90547e-23
Sparcl1	4.58136e-57	-1.09321	0.189	0.684	1.43392e-52
Cldn5	1.28864e-60	-1.09928	0.911	0.972	4.03331e-56
Tmsb10	3.54227e-112	-1.11199	1	1	1.10869e-107
mt-Co3	1.17455e-79	-1.11297	0.816	0.991	3.67621e-75
Gja4	6.24307e-58	-1.12453	0.741	0.975	1.95402e-53
Anxa2	7.68603e-45	-1.12751	0.493	0.834	2.40565e-40
Tm4sf1	7.9882e-39	-1.12982	0.3	0.669	2.50023e-34
Sox4	5.99151e-49	-1.13465	0.783	0.919	1.87528e-44
Anxa3	3.32371e-62	-1.13851	0.329	0.8	1.04029e-57
Mest	1.68195e-61	-1.15366	0.73	0.963	5.26434e-57
Emcn	5.38095e-55	-1.16883	0.661	0.903	1.68418e-50
Kdr	6.52155e-58	-1.19795	0.555	0.856	2.04118e-53
Flt1	6.28931e-59	-1.21366	0.529	0.85	1.96849e-54
Meg3	1.05494e-26	-1.27042	0.311	0.606	3.30185e-22
Cavin2	1.45385e-51	-1.2709	0.287	0.713	4.55039e-47
Sparc	3.33855e-85	-1.37527	0.928	0.988	1.04493e-80
Malat1	5.45166e-52	-1.40772	0.912	0.978	1.70632e-47
Efna1	3.4035e-80	-1.52205	0.486	0.919	1.06526e-75
Tmem100	5.75594e-88	-1.56758	0.201	0.812	1.80155e-83
Igfbp3	1.90952e-85	-1.64703	0.165	0.741	5.97661e-81
Sat1	2.68571e-82	-1.66255	0.813	0.981	8.406e-78
Cald1	3.67762e-86	-1.75271	0.434	0.9	1.15106e-81

## Sheet: Table S3-Mouse EC vs pre-HE
	p_val	avg_log2FC	pct.1	pct.2	p_val_adj
Gm17821	8.75013e-39	4.58751	0.478	0	2.7387e-34
Igf2	1.90235e-45	4.58211	1	0.897	5.95416e-41
Gm6402	5.98734e-88	4.17208	0.989	0	1.87398e-83
Rpl37rt	3.82329e-89	3.99477	1	0	1.19665e-84
ERCC-00130	2.23662e-15	3.81437	0.189	0	7.00041e-11
A630089N07Rik	7.85353e-38	3.73079	0.467	0	2.45808e-33
ERCC-00002	2.23662e-15	3.72293	0.189	0	7.00041e-11
Gm6525	2.48657e-69	3.54696	0.833	0.009	7.78273e-65
Gm6654	2.08851e-67	3.53133	0.789	0	6.53683e-63
Eln	2.46581e-24	3.30006	0.522	0.088	7.71773e-20
Gm10653	2.56799e-66	3.15871	0.778	0	8.03755e-62
Gm12070	6.18163e-73	3.14703	0.844	0	1.93479e-68
ERCC-00096	2.23662e-15	3.08843	0.189	0	7.00041e-11
Nme2	7.19535e-52	2.7944	0.956	0.225	2.25207e-47
Cpne8	1.18485e-48	2.77717	0.767	0.072	3.70846e-44
Gm10548	7.81142e-59	2.68736	0.7	0	2.4449e-54
Uba52	6.68157e-22	2.59931	0.978	0.809	2.09127e-17
Grk4	2.75908e-13	2.47257	0.211	0.013	8.63566e-09
Cct6a	4.44255e-63	2.4525	0.744	0	1.39047e-58
Gm5766	9.65884e-57	2.43292	0.678	0	3.02312e-52
H19	2.3497e-31	2.42306	1	1	7.35431e-27
Fbln5	1.82773e-17	2.39899	0.433	0.084	5.72062e-13
Mgp	4.04007e-22	2.38708	0.344	0.019	1.2645e-17
Fbln2	3.87941e-21	2.3334	0.533	0.122	1.21422e-16
Washc4	1.26415e-34	2.32031	0.778	0.172	3.95665e-30
A130077B15Rik	2.23652e-15	2.30006	0.189	0	7.00008e-11
Gm10845	6.04974e-25	2.26363	0.311	0	1.89351e-20
Gas5	4.43742e-63	2.25337	0.744	0	1.38887e-58
Ltbp4	4.92629e-17	2.13751	0.678	0.35	1.54188e-12
Gm11517	1.41525e-46	2.08481	0.567	0	4.42959e-42
Epas1	9.24852e-19	2.0673	0.822	0.55	2.8947e-14
Tie1	8.41284e-33	2.06505	0.956	0.8	2.63314e-28
Gm15421	8.74727e-58	2.04987	0.689	0	2.73781e-53
Ddx17	3.72762e-33	2.04896	0.856	0.381	1.16671e-28
Ctnnb1	2.41204e-37	2.01656	0.967	0.881	7.54944e-33
Akt1	7.49016e-32	2.01228	0.756	0.222	2.34434e-27
Sox18	1.87882e-28	2.00862	0.889	0.338	5.8805e-24
Rab33b	4.34378e-32	1.98734	0.622	0.091	1.35956e-27
6820431F20Rik	6.90604e-60	1.98282	0.711	0	2.16152e-55
Ogdh	6.4324e-26	1.97522	0.733	0.247	2.01328e-21
Zc3h11a	8.4812e-41	1.97517	0.644	0.053	2.65453e-36
Ttyh3	7.27705e-25	1.96695	0.789	0.278	2.27764e-20
Agrn	1.90432e-32	1.95228	0.833	0.312	5.96032e-28
Nip7	1.53141e-16	1.92864	0.756	0.416	4.79317e-12
Sptan1	5.87119e-27	1.91714	0.811	0.391	1.83762e-22
Mir682	9.67023e-57	1.90936	0.678	0	3.02668e-52
Cxcr2	3.31919e-32	1.89037	0.4	0	1.03887e-27
Fstl1	5.875e-27	1.87079	0.989	0.931	1.83882e-22
Nedd4	1.26512e-36	1.83652	0.978	0.9	3.9597e-32
Erdr1	6.28222e-18	1.8115	0.689	0.303	1.96627e-13
Scd2	4.76139e-25	1.80868	0.878	0.641	1.49027e-20
Plxnd1	1.13755e-36	1.80675	1	0.716	3.56043e-32
Fn1	3.4723e-17	1.79364	0.978	0.928	1.0868e-12
Kpnb1	2.42152e-24	1.79091	0.767	0.369	7.57911e-20
Gnas	8.70385e-40	1.79005	1	0.981	2.72422e-35
ERCC-00074	2.23662e-15	1.78891	0.189	0	7.00041e-11
Slc7a14	6.30806e-35	1.7796	0.444	0.003	1.97436e-30
Mmp2	7.69672e-29	1.76905	0.944	0.6	2.409e-24
Rpl32l	9.67106e-57	1.76573	0.678	0	3.02695e-52
Pde2a	4.73094e-19	1.74226	0.333	0.028	1.48074e-14
Podxl	3.18295e-25	1.71624	0.689	0.203	9.96233e-21
Prnd	5.34402e-16	1.70169	0.211	0.003	1.67262e-11
Pbld1	2.77533e-31	1.70056	0.389	0	8.68649e-27
Mmrn2	1.5984e-19	1.69871	0.944	0.859	5.00283e-15
Hdac7	5.02769e-26	1.69653	0.789	0.375	1.57362e-21
Pabpc1	3.07591e-32	1.68248	0.978	0.878	9.62728e-28
Lamb1	3.44007e-24	1.67043	0.8	0.403	1.07671e-19
Pabpn1	3.20917e-27	1.66755	0.733	0.238	1.00444e-22
Rnasek	1.68334e-47	1.66478	0.589	0.003	5.26867e-43
Dennd5a	3.02704e-27	1.65554	0.756	0.262	9.47435e-23
Ctnnd1	4.6789e-27	1.64904	0.767	0.3	1.46445e-22
Eif4g2	2.34381e-27	1.6466	0.978	0.887	7.33588e-23
Pxdn	2.51152e-17	1.64235	0.678	0.369	7.86081e-13
Ptbp1	1.59363e-18	1.64103	0.778	0.544	4.9879e-14
Mir703	7.8525e-38	1.63637	0.467	0	2.45775e-33
Dclre1c	6.9794e-37	1.6351	0.456	0	2.18448e-32
Synpo	1.01328e-13	1.62417	0.556	0.253	3.17147e-09
2900097C17Rik	1.38512e-45	1.61984	0.556	0	4.33529e-41
Cav1	2.89892e-13	1.60976	0.722	0.578	9.07334e-09
Cdk2ap1	4.31039e-22	1.60749	0.7	0.209	1.34911e-17
Kif3a	6.70641e-11	1.59559	0.5	0.209	2.09904e-06
Ptprb	9.65338e-15	1.59035	0.778	0.647	3.02141e-10
Sod1	8.74288e-16	1.5903	0.922	0.753	2.73643e-11
Tor4a	1.05059e-22	1.58673	0.411	0.041	3.28824e-18
Golm2	2.15661e-16	1.5838	0.533	0.156	6.74998e-12
Nid1	8.7342e-24	1.58067	0.856	0.619	2.73372e-19
Hnrnph1	6.81771e-25	1.56126	0.911	0.791	2.13388e-20
Ctdsp2	3.75133e-27	1.55767	0.7	0.197	1.17413e-22
Mpv17l	2.16869e-13	1.55456	0.222	0.016	6.78779e-09
Gtf2i	1.74098e-19	1.54684	0.733	0.409	5.44911e-15
Irak1	6.86049e-27	1.54645	0.656	0.147	2.14726e-22
Mprip	6.05598e-23	1.5458	0.711	0.275	1.89546e-18
Dock6	2.31637e-21	1.54427	0.722	0.316	7.25e-17
Mcl1	5.56506e-22	1.54179	0.789	0.494	1.74181e-17
Fgd5	3.14416e-21	1.52966	0.678	0.281	9.8409e-17
Nrep	1.79981e-23	1.52569	0.9	0.662	5.63323e-19
Grb10	1.14805e-26	1.52452	0.922	0.659	3.59327e-22
Nrp2	4.22967e-13	1.52342	0.322	0.059	1.32384e-08
Pecam1	7.5051e-29	1.50886	0.978	0.919	2.34902e-24
Eif4b	4.4851e-19	1.50012	0.711	0.388	1.40379e-14
Col18a1	2.18162e-23	1.49144	0.989	0.947	6.82824e-19
Ybx3	5.3755e-23	1.48979	0.711	0.256	1.68248e-18
Sulf2	1.64674e-22	1.48972	0.544	0.112	5.15413e-18
Serinc3	1.00413e-18	1.48918	0.8	0.397	3.14281e-14
Sf1	2.41315e-20	1.48497	0.778	0.434	7.55293e-16
Col5a2	1.33467e-15	1.47888	0.8	0.522	4.17738e-11
Ephb4	3.09122e-22	1.47366	0.733	0.303	9.67521e-18
Add1	5.65587e-15	1.47144	0.667	0.419	1.77023e-10
Cavin1	3.83703e-14	1.46616	0.711	0.397	1.20095e-09
Uba1	2.27082e-19	1.45746	0.778	0.537	7.10743e-15
Lrrc58	2.81976e-23	1.45412	0.956	0.803	8.82556e-19
Hnrnpa0	8.56796e-23	1.44606	0.833	0.569	2.68169e-18
Myh9	3.27399e-12	1.4435	0.656	0.356	1.02473e-07
Rps6-ps4	2.23662e-15	1.44034	0.189	0	7.00041e-11
Slc38a2	4.42828e-22	1.44017	0.856	0.631	1.38601e-17
Tspan18	2.52839e-15	1.4371	0.789	0.691	7.9136e-11
Larp1	1.46581e-27	1.43684	0.644	0.128	4.58785e-23
Galnt2	9.64365e-40	1.4321	0.489	0	3.01836e-35
Nisch	3.56751e-17	1.42644	0.8	0.691	1.1166e-12
Arap3	6.55672e-20	1.42489	0.7	0.303	2.05219e-15
Vim	2.07799e-30	1.42254	1	0.988	6.50391e-26
ERCC-00113	2.23662e-15	1.42045	0.189	0	7.00041e-11
Flna	7.73499e-18	1.41419	0.756	0.5	2.42097e-13
Ube2r2	8.96254e-20	1.4098	0.822	0.522	2.80518e-15
Spns2	5.47859e-20	1.40664	0.511	0.116	1.71474e-15
Ctnna1	9.88685e-17	1.40237	0.778	0.578	3.09448e-12
Plagl1	3.1289e-16	1.40229	0.878	0.778	9.79314e-12
Mknk2	7.11199e-22	1.39915	0.633	0.184	2.22598e-17
Zfp362	4.58506e-22	1.39623	0.567	0.128	1.43508e-17
Irf2bp2	2.44836e-14	1.39584	0.556	0.209	7.66313e-10
Man1c1	1.44359e-26	1.39249	0.567	0.094	4.51828e-22
Snrk	8.13937e-13	1.39057	0.644	0.409	2.54754e-08
Ube2v1	1.76769e-33	1.39026	0.622	0.069	5.53269e-29
Trip12	7.89076e-19	1.38579	0.722	0.4	2.46973e-14
Fam89b	1.98234e-40	1.38492	0.533	0.009	6.20452e-36
Cd34	1.6436e-13	1.37852	0.889	0.944	5.1443e-09
Irf6	5.10635e-10	1.36783	0.344	0.103	1.59824e-05
Git1	8.20432e-20	1.36751	0.611	0.194	2.56787e-15
Abl1	1.10687e-23	1.36729	0.578	0.128	3.46438e-19
Col4a1	6.7271e-12	1.36454	0.956	0.897	2.10552e-07
Pcna	1.15332e-10	1.36443	0.633	0.338	3.60977e-06
Eif4h	1.35525e-21	1.36287	0.889	0.738	4.2418e-17
Arid1a	1.41935e-13	1.36246	0.667	0.403	4.44243e-09
Tcf7l1	1.74733e-19	1.36094	0.556	0.141	5.46896e-15
Selenon	4.309e-21	1.35666	0.567	0.141	1.34867e-16
Ski	1.76205e-16	1.35559	0.644	0.297	5.51505e-12
Tek	1.72772e-14	1.35506	0.811	0.678	5.4076e-10
P4hb	1.49874e-21	1.34737	0.9	0.781	4.69089e-17
Arid2	1.71889e-12	1.34234	0.556	0.256	5.37994e-08
Ldb1	1.02119e-13	1.3423	0.622	0.269	3.19622e-09
Gm7609	1.57617e-14	1.33658	0.178	0	4.93325e-10
Tgfbr2	3.82452e-14	1.33608	0.533	0.2	1.19704e-09
Caprin1	2.30175e-19	1.33478	0.833	0.637	7.20425e-15
Rcc2	4.10406e-17	1.33069	0.656	0.278	1.28453e-12
Col4a2	3.19616e-17	1.32854	0.944	0.847	1.00037e-12
Ddb1	3.40285e-18	1.32549	0.811	0.559	1.06506e-13
Macf1	5.63509e-17	1.32511	0.733	0.45	1.76373e-12
Midn	1.79678e-10	1.32393	0.6	0.303	5.62375e-06
Stab1	2.46017e-13	1.32322	0.733	0.434	7.70008e-09
Ssbp3	5.52338e-12	1.32139	0.678	0.384	1.72876e-07
She	9.63582e-17	1.31987	0.744	0.506	3.01592e-12
Wbp1l	3.43116e-15	1.318	0.678	0.375	1.07392e-10
Hdlbp	9.8325e-11	1.31269	0.667	0.494	3.07747e-06
Sec31a	1.14959e-16	1.31268	0.656	0.297	3.5981e-12
Prpf8	2.37236e-16	1.30972	0.533	0.184	7.42524e-12
Sf3b3	4.4631e-13	1.30909	0.511	0.203	1.39691e-08
Itgb1	2.80526e-24	1.30777	0.956	0.838	8.78018e-20
Adnp	2.99373e-30	1.30749	0.389	0.003	9.37009e-26
Pgk1	1.91179e-14	1.30668	0.644	0.275	5.9837e-10
Epb4l2	3.31767e-32	1.30574	0.4	0	1.0384e-27
Slk	1.33729e-13	1.29936	0.556	0.244	4.18558e-09
Khsrp	3.39106e-21	1.29911	0.544	0.119	1.06137e-16
Lasp1	1.53305e-14	1.28828	0.656	0.338	4.7983e-10
Notch4	9.13826e-14	1.28375	0.744	0.4	2.86019e-09
Cand1	1.49363e-15	1.28268	0.578	0.225	4.6749e-11
Hnrnpu	7.51636e-21	1.28111	0.878	0.753	2.35254e-16
Timm23	2.47847e-31	1.28026	0.511	0.034	7.75736e-27
Adgre5	2.46429e-14	1.27781	0.633	0.3	7.71298e-10
Nckap5l	1.52082e-23	1.27507	0.578	0.106	4.76002e-19
Tmem69	1.58822e-18	1.27021	0.311	0.022	4.97096e-14
Ptma-ps2	7.74134e-26	1.26009	0.322	0	2.42296e-21
Ppp1r14b	6.05343e-12	1.25851	0.733	0.462	1.89466e-07
Sox13	1.42098e-12	1.2565	0.533	0.212	4.44752e-08
Cdc42bpb	1.85429e-20	1.24787	0.611	0.188	5.80375e-16
Wdr26	1.17407e-14	1.24367	0.667	0.356	3.67472e-10
Cemip2	2.47131e-14	1.23968	0.889	0.703	7.73497e-10
Nek9	1.37148e-22	1.23835	0.511	0.091	4.2926e-18
Trim28	1.47679e-21	1.23688	0.878	0.641	4.6222e-17
Tgm2	1.05938e-09	1.2333	0.578	0.325	3.31576e-05
Fzd6	1.15636e-13	1.22965	0.511	0.178	3.61929e-09
Adam10	2.7999e-18	1.22859	0.8	0.553	8.76339e-14
1110038B12Rik	1.13511e-41	1.22799	0.511	0	3.55279e-37
Smurf2	1.11588e-18	1.22597	0.544	0.15	3.49258e-14
Sh3pxd2b	2.16629e-20	1.22519	0.589	0.162	6.78028e-16
Ywhaz	3.92294e-20	1.22449	0.911	0.816	1.22784e-15
Luc7l2	4.82741e-11	1.22447	0.856	0.644	1.51093e-06
Vps25	8.84659e-33	1.22346	0.511	0.031	2.76889e-28
Phc2	9.47533e-18	1.21664	0.567	0.181	2.96568e-13
Snhg1	6.13995e-36	1.21303	0.444	0	1.92174e-31
Mbtps1	1.4243e-18	1.21133	0.578	0.175	4.45792e-14
Eif4g1	2.28882e-14	1.21036	0.767	0.531	7.16377e-10
Nos3	2.45951e-10	1.20456	0.622	0.384	7.69802e-06
Niban2	1.65486e-13	1.20437	0.6	0.262	5.17954e-09
Exosc2	6.06387e-14	1.20386	0.5	0.156	1.89793e-09
Tnfaip1	8.36679e-11	1.20372	0.656	0.456	2.61872e-06
Ptprm	3.85527e-13	1.20042	0.567	0.238	1.20666e-08
Lepr	1.23786e-23	1.20041	0.356	0.016	3.87437e-19
Ccm2l	5.60772e-15	1.19826	0.533	0.178	1.75516e-10
Golm1	2.09579e-11	1.19704	0.411	0.138	6.55961e-07
Prrc2b	4.27287e-15	1.19582	0.644	0.356	1.33736e-10
Tug1	8.74898e-39	1.19334	0.478	0	2.73834e-34
Hnrnpab	1.25635e-19	1.1932	0.922	0.841	3.93224e-15
Armcx4	1.92816e-11	1.18592	0.667	0.425	6.03494e-07
Pcbp1	6.46573e-22	1.18335	0.933	0.819	2.02371e-17
Cs	1.7961e-12	1.18321	0.644	0.431	5.62161e-08
Rin1	2.92682e-20	1.18219	0.322	0.019	9.16065e-16
Api5	2.23429e-12	1.18108	0.6	0.344	6.99309e-08
Taf9	8.81427e-36	1.18075	0.456	0.003	2.75878e-31
Cct2	3.61926e-12	1.17941	0.744	0.675	1.13279e-07
Paics	1.11281e-14	1.17718	0.778	0.659	3.48297e-10
Ivns1abp	7.90021e-10	1.17354	0.656	0.516	2.47269e-05
Stt3b	1.96531e-13	1.17095	0.622	0.328	6.15121e-09
Chaserr	5.34355e-35	1.17013	0.433	0	1.67248e-30
Shank3	7.64432e-30	1.17002	0.422	0.013	2.3926e-25
Pnp	2.13549e-13	1.16907	0.789	0.625	6.68387e-09
Sppl3	1.13154e-19	1.16807	0.622	0.181	3.5416e-15
Ywhag	2.57611e-12	1.16772	0.633	0.372	8.06297e-08
Pdgfb	2.75786e-16	1.16367	0.5	0.134	8.63183e-12
Sh2d3c	2.3967e-13	1.16096	0.356	0.075	7.50142e-09
5930403L14Rik	6.05166e-25	1.16014	0.311	0	1.89411e-20
Flt4	5.48762e-17	1.15741	0.544	0.159	1.71757e-12
Fblim1	2.49195e-10	1.15519	0.689	0.472	7.79957e-06
Jup	1.04363e-10	1.15501	0.656	0.456	3.26647e-06
Eng	7.54078e-14	1.15354	0.878	0.762	2.36019e-09
Dnmt3a	1.16534e-11	1.15332	0.656	0.369	3.64738e-07
Foxo1	4.29646e-12	1.15135	0.544	0.262	1.34475e-07
Igf2r	1.11869e-09	1.14917	0.656	0.378	3.5014e-05
Cdh5	3.37749e-12	1.14844	1	0.969	1.05712e-07
U2af2	1.25732e-10	1.14711	0.733	0.469	3.93527e-06
Eef1a1	1.86227e-39	1.14601	1	1	5.82871e-35
F2r	1.17498e-10	1.14538	0.867	0.794	3.67756e-06
Atp2a2	2.71644e-12	1.14435	0.6	0.319	8.50218e-08
Fam168b	4.9444e-18	1.14169	0.6	0.194	1.54755e-13
Maged1	3.54216e-17	1.1393	0.9	0.697	1.10866e-12
Col23a1	3.22553e-16	1.13722	0.4	0.072	1.00956e-11
App	2.15286e-15	1.13422	0.822	0.666	6.73823e-11
Trim25	1.10686e-14	1.13387	0.478	0.141	3.46436e-10
Pald1	4.49194e-11	1.12941	0.411	0.141	1.40593e-06
Llgl1	9.11901e-17	1.12747	0.533	0.15	2.85416e-12
Calu	8.78587e-13	1.12622	0.756	0.65	2.74989e-08
Cbx6	2.99823e-09	1.11811	0.456	0.184	9.38417e-05
Hif3a	1.84396e-19	1.11713	0.389	0.047	5.7714e-15
Glud1	2.17115e-11	1.11549	0.611	0.384	6.7955e-07
Cltc	1.4734e-14	1.11536	0.756	0.559	4.61159e-10
Rack1	7.92257e-25	1.11512	1	0.984	2.47968e-20
Gramd1a	2.17396e-14	1.11492	0.578	0.247	6.80427e-10
Glyr1	4.21749e-10	1.11415	0.578	0.35	1.32003e-05
Spin1	2.48403e-12	1.11314	0.611	0.319	7.77475e-08
Col15a1	1.0167e-10	1.1131	0.322	0.072	3.18217e-06
Ppp2r1a	1.6818e-09	1.11224	0.678	0.597	5.26387e-05
Wdr82	2.89451e-13	1.11183	0.511	0.184	9.05954e-09
Cpd	2.12592e-09	1.11149	0.611	0.441	6.65393e-05
Tmem184b	4.07634e-15	1.11115	0.6	0.25	1.27585e-10
Adgrl1	1.18888e-15	1.11062	0.544	0.159	3.72108e-11
Ece1	5.54775e-14	1.10731	0.756	0.512	1.73639e-09
Bgn	2.65329e-09	1.10335	0.544	0.272	8.30454e-05
Map4	6.21784e-14	1.10177	0.578	0.25	1.94612e-09
Ccni	1.30401e-12	1.09712	0.722	0.531	4.08143e-08
Cldn25	2.73524e-22	1.09665	0.278	0	8.56104e-18
Cyp2e1	6.12438e-16	1.09274	0.256	0.016	1.91687e-11
Ddx3x	1.48998e-14	1.09188	0.8	0.684	4.66348e-10
Nav1	2.10513e-11	1.09116	0.522	0.247	6.58884e-07
Elk3	4.1426e-13	1.09001	0.833	0.744	1.29659e-08
Thbd	4.30703e-12	1.08628	0.378	0.094	1.34806e-07
Zfp975	7.05379e-21	1.08625	0.322	0.016	2.20777e-16
Nr2f2	2.1825e-14	1.07956	0.344	0.056	6.831e-10
Adgra2	2.94642e-16	1.07867	0.556	0.169	9.222e-12
Usp7	2.248e-11	1.07827	0.444	0.156	7.03601e-07
Ppp2cb	2.81735e-13	1.07675	0.556	0.197	8.81802e-09
Surf4	6.04967e-10	1.07574	0.678	0.55	1.89349e-05
Fam120a	3.23109e-10	1.07559	0.589	0.347	1.0113e-05
Hcfc1	1.30907e-10	1.07478	0.489	0.209	4.09725e-06
Chd4	1.30418e-11	1.07436	0.744	0.609	4.08196e-07
Tmem134	3.92958e-33	1.07243	0.411	0	1.22992e-28
Tspan14	5.30268e-12	1.07194	0.733	0.544	1.65969e-07
Npr1	4.25977e-10	1.06732	0.6	0.338	1.33327e-05
Mapkapk2	4.45532e-16	1.06364	0.5	0.147	1.39447e-11
Csnk1g2	3.33933e-13	1.06349	0.6	0.284	1.04518e-08
Marveld1	1.04116e-13	1.06158	0.411	0.1	3.25874e-09
Arhgef2	1.47222e-11	1.06133	0.6	0.306	4.60789e-07
Tpt1	3.02656e-16	1.05789	1	1	9.47283e-12
Taok2	1.625e-10	1.05721	0.556	0.259	5.08608e-06
Hs6st1	2.25719e-16	1.05384	0.389	0.066	7.06478e-12
Cnot1	1.49758e-12	1.0524	0.556	0.25	4.68728e-08
Akap2	1.54801e-11	1.0504	0.356	0.094	4.84512e-07
Ripor1	1.90018e-12	1.04948	0.467	0.162	5.94738e-08
Cyfip1	3.90027e-12	1.04423	0.656	0.4	1.22075e-07
Trim35	6.97866e-10	1.04185	0.522	0.266	2.18425e-05
Vash1	1.65411e-24	1.04171	0.378	0.019	5.17721e-20
Bcar1	6.69246e-13	1.03852	0.5	0.184	2.09467e-08
Arhgef1	1.03593e-10	1.03789	0.656	0.409	3.24237e-06
Col3a1	1.23241e-09	1.03771	0.267	0.056	3.85731e-05
Yap1	1.42038e-11	1.03719	0.578	0.297	4.44566e-07
Wipf2	1.69366e-12	1.03515	0.3	0.05	5.30098e-08
Gnaq	2.97651e-09	1.0345	0.611	0.394	9.31618e-05
Cttn	8.83174e-10	1.03317	0.622	0.388	2.76425e-05
Actr1a	2.83521e-10	1.03238	0.6	0.369	8.87391e-06
Ilf3	9.66234e-10	1.03207	0.556	0.309	3.02422e-05
Naa60	2.77597e-10	1.03079	0.422	0.162	8.68849e-06
Zfp267	2.33603e-18	1.03035	0.367	0.044	7.31155e-14
Cherp	1.54558e-15	1.02813	0.422	0.097	4.83751e-11
Pdcd6ip	2.15955e-10	1.02625	0.589	0.356	6.75917e-06
Dag1	1.80817e-11	1.02587	0.578	0.269	5.6594e-07
Snn	3.54419e-10	1.02293	0.656	0.397	1.1093e-05
Tardbp	6.87821e-11	1.02261	0.711	0.644	2.15281e-06
Tspan9	1.12118e-13	1.02198	0.678	0.391	3.50919e-09
Ube4b	1.15567e-13	1.0199	0.489	0.156	3.61715e-09
Lcmt2	8.15829e-16	1.01981	0.267	0.019	2.55346e-11
Tmem131	2.54605e-14	1.01959	0.411	0.097	7.96888e-10
St6gal1	1.29079e-09	1.01945	0.478	0.203	4.04004e-05
Ubap2	8.05021e-10	1.0171	0.533	0.291	2.51963e-05
4833439L19Rik	1.511e-10	1.01696	0.578	0.319	4.72929e-06
Gm12657	2.77568e-31	1.01685	0.389	0	8.68759e-27
Smad5	8.43669e-10	1.0168	0.433	0.169	2.6406e-05
Notch3	1.50765e-10	1.01622	0.433	0.147	4.7188e-06
Itga9	8.02642e-12	1.01614	0.467	0.159	2.51219e-07
Sh2b1	2.98132e-14	1.01498	0.422	0.1	9.33122e-10
Sptbn1	6.03144e-14	1.01495	0.833	0.738	1.88778e-09
Mia3	1.52905e-09	1.01441	0.456	0.184	4.78578e-05
Map4k3	3.38758e-12	1.01256	0.511	0.194	1.06028e-07
Card10	7.76768e-15	1.00883	0.467	0.128	2.43121e-10
Pola2	1.41334e-14	1.0086	0.444	0.109	4.4236e-10
Ulk1	3.15889e-17	1.00782	0.422	0.072	9.887e-13
Limd1	2.27366e-09	1.00704	0.422	0.169	7.11634e-05
Cmip	1.8307e-10	1.00605	0.478	0.197	5.72991e-06
Anxa6	3.06136e-10	1.00559	0.744	0.6	9.58176e-06
Ctdnep1	3.79551e-11	1.00347	0.511	0.219	1.18796e-06
Nfia	2.5117e-10	1.00015	0.533	0.225	7.86137e-06
Fmnl3	4.07774e-10	0.999435	0.522	0.231	1.27629e-05
Ube2h	4.5918e-13	0.993954	0.533	0.197	1.43719e-08
Adam12	2.32365e-10	0.990106	0.411	0.144	7.27279e-06
Arhgef7	4.15369e-11	0.988417	0.456	0.156	1.30006e-06
Atn1	1.53078e-28	0.987326	0.356	0	4.79119e-24
Myadm	3.01771e-11	0.9833	0.444	0.147	9.44512e-07
Tjp1	1.00513e-15	0.980168	0.933	0.784	3.14597e-11
Nphs1	2.06192e-21	0.97995	0.267	0	6.45362e-17
Mll2	6.0936e-18	0.977459	0.222	0	1.90724e-13
Kbtbd2	2.241e-09	0.975121	0.522	0.244	7.01411e-05
Isca1	1.49998e-12	0.973121	0.6	0.3	4.69478e-08
Ipo9	3.00269e-13	0.971495	0.522	0.197	9.39814e-09
Lrpprc	3.15543e-15	0.968274	0.367	0.066	9.87619e-11
Nlrp1a	1.00681e-17	0.968179	0.233	0.003	3.15122e-13
Map4k4	1.60031e-10	0.967598	0.8	0.641	5.00881e-06
Ddx6	7.04764e-11	0.966915	0.678	0.397	2.20584e-06
Elovl5	2.8751e-10	0.964963	0.656	0.394	8.99878e-06
Tab2	9.32101e-10	0.964546	0.533	0.275	2.91738e-05
Gm6548	2.06202e-21	0.964227	0.267	0	6.45393e-17
Ranbp9	3.23288e-13	0.96163	0.389	0.094	1.01186e-08
2410006H16Rik	2.2989e-30	0.961628	0.378	0	7.19533e-26
Ywhab	2.02089e-15	0.959158	0.922	0.884	6.32517e-11
C430049B03Rik	2.7761e-31	0.955029	0.389	0	8.68891e-27
Zdhhc8	2.74376e-20	0.954637	0.456	0.069	8.5877e-16
Megf6	1.73226e-11	0.954286	0.356	0.084	5.4218e-07
Usp4	3.1515e-12	0.952588	0.511	0.191	9.86388e-08
Sorbs1	1.06199e-22	0.951834	0.367	0.022	3.32392e-18
Slc23a1	4.39833e-17	0.948646	0.211	0	1.37663e-12
Zc3h7b	4.53632e-14	0.948526	0.489	0.144	1.41982e-09
Lamp1	1.42645e-10	0.948048	0.911	0.856	4.46464e-06
Psg23	2.7357e-22	0.944611	0.278	0	8.56248e-18
Suv39h1	1.16837e-14	0.944188	0.433	0.103	3.65688e-10
Mtss2	2.97261e-15	0.942805	0.4	0.075	9.30398e-11
Mark3	8.05226e-12	0.940616	0.522	0.212	2.52028e-07
Arhgap27	6.30754e-15	0.939064	0.444	0.1	1.9742e-10
Ap3d1	6.94773e-10	0.938805	0.444	0.178	2.17457e-05
Nomo1	2.259e-15	0.938657	0.444	0.097	7.07043e-11
H2-T23	5.34402e-16	0.938044	0.211	0.003	1.67262e-11
Nol4l	2.70878e-15	0.937508	0.444	0.106	8.47821e-11
Ptp4a2	3.92038e-10	0.936167	0.722	0.613	1.22704e-05
Flnb	2.3513e-10	0.935731	0.589	0.306	7.35934e-06
Slc38a10	1.45326e-10	0.934967	0.433	0.159	4.54856e-06
Morf4l1-ps1	3.31944e-32	0.934826	0.4	0	1.03895e-27
Sipa1	5.61864e-11	0.934576	0.656	0.397	1.75858e-06
Elp2	4.10948e-10	0.931306	0.478	0.212	1.28623e-05
Nufip2	2.2466e-15	0.929983	0.5	0.141	7.03162e-11
Zbtb4	1.45475e-15	0.923901	0.344	0.05	4.55322e-11
Cul7	1.33415e-12	0.923142	0.478	0.156	4.17577e-08
Adamts10	4.84801e-12	0.922734	0.511	0.197	1.51738e-07
Iqgap1	7.29e-10	0.9165	0.689	0.488	2.2817e-05
Arhgef12	9.60089e-11	0.913362	0.422	0.141	3.00498e-06
Myo1c	1.30294e-10	0.909904	0.433	0.162	4.07808e-06
Nmrk1	4.24171e-13	0.908923	0.267	0.031	1.32761e-08
Lars2	2.10143e-17	0.908545	0.433	0.078	6.57728e-13
Ppp6r1	4.97982e-14	0.907984	0.4	0.088	1.55863e-09
Sec61a1	1.29545e-09	0.90443	0.6	0.384	4.05463e-05
Msl1	1.12965e-09	0.90416	0.556	0.312	3.53569e-05
ERCC-00004	2.23662e-15	0.904114	0.189	0	7.00041e-11
Tm9sf1	8.61318e-19	0.902595	0.411	0.056	2.69584e-14
Ccdc82	3.34742e-19	0.899034	0.389	0.047	1.04771e-14
A330032B11Rik	6.09317e-18	0.898119	0.222	0	1.9071e-13
Mbd2	2.3004e-19	0.897685	0.456	0.075	7.20003e-15
Wdfy3	4.87049e-10	0.897581	0.467	0.175	1.52441e-05
Hsd3b7	9.81071e-27	0.897298	0.333	0	3.07065e-22
Clk2	6.15721e-15	0.895891	0.444	0.1	1.92714e-10
ERCC-00136	2.23662e-15	0.895588	0.189	0	7.00041e-11
Ube3b	1.33394e-15	0.891758	0.411	0.081	4.1751e-11
Osbpl5	9.52077e-13	0.889785	0.311	0.053	2.97991e-08
Ap1g1	5.65656e-10	0.886276	0.456	0.175	1.77045e-05
Als2	6.09311e-19	0.885154	0.289	0.013	1.90708e-14
Epha2	5.7089e-10	0.882128	0.356	0.1	1.78683e-05
Purb	9.83643e-11	0.881469	0.656	0.453	3.0787e-06
Ppp6r3	8.38877e-11	0.880813	0.444	0.166	2.6256e-06
Mbd6	1.05448e-15	0.880799	0.389	0.066	3.30042e-11
Zfp423	3.25419e-10	0.880388	0.367	0.106	1.01853e-05
Igfbp4	3.21282e-12	0.878568	1	0.972	1.00558e-07
Mllt6	3.67925e-20	0.878236	0.433	0.059	1.15157e-15
Ankrd40	1.02911e-12	0.877745	0.4	0.103	3.221e-08
Firre	7.7421e-26	0.876959	0.322	0	2.4232e-21
Ankfy1	4.26354e-14	0.876402	0.411	0.097	1.33444e-09
Ahr	2.18736e-13	0.875371	0.378	0.081	6.84622e-09
Emc1	1.91102e-11	0.870807	0.444	0.134	5.9813e-07
Agl	1.63395e-10	0.870052	0.322	0.078	5.11409e-06
Zfp937	9.36395e-10	0.869842	0.2	0.025	2.93082e-05
Usp19	1.51708e-09	0.868868	0.456	0.169	4.7483e-05
Pdf	1.53256e-24	0.867019	0.333	0.006	4.79675e-20
Lamb2	2.29908e-09	0.867001	0.311	0.081	7.19589e-05
Tmpo	7.37486e-11	0.86635	0.789	0.722	2.30826e-06
Prdm16	1.27507e-09	0.865824	0.3	0.075	3.99085e-05
Sh3pxd2a	1.62119e-15	0.865554	0.389	0.069	5.07415e-11
Wdr6	2.6151e-11	0.862613	0.433	0.138	8.185e-07
Pank3	1.19406e-10	0.861533	0.433	0.15	3.7373e-06
Kctd17	3.05326e-27	0.860686	0.367	0.006	9.55639e-23
Kidins220	3.89135e-12	0.858718	0.378	0.094	1.21795e-07
Cldn11	1.66963e-09	0.857915	0.111	0	5.22576e-05
Eef2	1.35978e-19	0.857529	1	0.956	4.25597e-15
Nbr1	2.53824e-10	0.856396	0.422	0.141	7.94444e-06
Sipa1l2	2.78822e-11	0.853514	0.4	0.112	8.72685e-07
Smo	2.83075e-10	0.852236	0.4	0.131	8.85997e-06
Tbc1d8	1.06043e-13	0.850691	0.344	0.059	3.31903e-09
Ttf1	2.76803e-09	0.850033	0.378	0.128	8.66364e-05
Cpt1a	3.26974e-12	0.848963	0.322	0.062	1.0234e-07
Tns2	5.10169e-15	0.847072	0.411	0.088	1.59678e-10
Zfp445	2.38065e-23	0.846975	0.356	0.016	7.45121e-19
Eps15l1	1.23736e-11	0.842274	0.4	0.112	3.8728e-07
Tmem223	3.31927e-32	0.839362	0.4	0	1.0389e-27
Snhg5	9.80974e-27	0.839252	0.333	0	3.07035e-22
BC018507	6.09245e-18	0.838548	0.222	0	1.90688e-13
Gsk3a	9.36456e-10	0.837585	0.411	0.141	2.93101e-05
Cfap74	2.48984e-20	0.837085	0.267	0.003	7.79296e-16
Fem1b	1.3006e-11	0.836596	0.422	0.131	4.07075e-07
Lztr1	1.39816e-13	0.836379	0.433	0.116	4.37611e-09
Fbxo38	8.26476e-13	0.835551	0.367	0.081	2.58679e-08
Srf	2.4793e-09	0.835441	0.3	0.072	7.75997e-05
Cpne1	1.88537e-29	0.83496	0.367	0	5.90103e-25
Rab4b	7.97929e-22	0.831732	0.311	0.009	2.49744e-17
Zfp12	4.03216e-19	0.831192	0.311	0.019	1.26203e-14
Als2cl	7.0545e-13	0.829418	0.278	0.038	2.20799e-08
Lsmd1	1.1403e-19	0.828923	0.244	0	3.56902e-15
Ltbp3	1.53688e-27	0.828918	0.411	0.016	4.81027e-23
Kcmf1	9.56103e-11	0.827294	0.511	0.203	2.99251e-06
Phf2	7.20354e-14	0.8256	0.356	0.062	2.25464e-09
Cand2	1.06622e-12	0.823545	0.433	0.116	3.33718e-08
ERCC-00108	2.23662e-15	0.822422	0.189	0	7.00041e-11
Bmp1	1.98303e-09	0.821947	0.522	0.238	6.20667e-05
Icmt	4.04991e-12	0.820626	0.344	0.072	1.26758e-07
Fktn	3.81232e-10	0.81756	0.3	0.066	1.19322e-05
Bag6	1.46446e-09	0.8155	0.556	0.266	4.58361e-05
Rpl14-ps1	2.23662e-15	0.813706	0.189	0	7.00041e-11
Coro2b	4.03989e-13	0.813132	0.344	0.066	1.26445e-08
Rybp	8.7686e-10	0.81068	0.411	0.134	2.74448e-05
Aak1	1.41062e-09	0.809299	0.456	0.178	4.41511e-05
Spen	1.33208e-14	0.807152	0.389	0.075	4.16929e-10
Samd1	1.58311e-12	0.80637	0.344	0.066	4.95498e-08
Ercc4	4.98233e-12	0.805987	0.233	0.025	1.55942e-07
Atp7a	4.50688e-11	0.805797	0.411	0.128	1.41061e-06
Lats2	5.80398e-10	0.803405	0.467	0.194	1.81659e-05
Khdrbs3	1.41148e-09	0.803212	0.422	0.153	4.41779e-05
Ppp1r12c	3.1326e-13	0.801851	0.4	0.094	9.80471e-09
Dtx3l	2.33335e-09	0.80181	0.267	0.059	7.30314e-05
Fbxw8	2.78201e-10	0.797779	0.378	0.112	8.7074e-06
Zswim8	1.39974e-14	0.797058	0.4	0.081	4.38106e-10
Scamp4	1.23138e-27	0.796824	0.344	0	3.85411e-23
Rapgef1	1.87385e-14	0.796426	0.433	0.1	5.86496e-10
Yeats2	3.29484e-10	0.795409	0.4	0.128	1.03125e-05
2500004C02Rik	1.54007e-20	0.794946	0.256	0	4.82026e-16
Mex3b	4.62523e-13	0.794027	0.411	0.103	1.44765e-08
Mrpl53	3.51451e-26	0.793892	0.356	0.006	1.10001e-21
Crkl	6.28769e-21	0.793735	0.333	0.019	1.96798e-16
Atp2b4	7.24909e-12	0.793513	0.378	0.1	2.26889e-07
Plekhg5	1.08842e-11	0.79281	0.4	0.106	3.40665e-07
Sec16a	4.6287e-14	0.792213	0.411	0.094	1.44874e-09
Atp11a	1.03026e-09	0.790749	0.378	0.119	3.22461e-05
Vps28	1.88532e-29	0.789363	0.367	0	5.90088e-25
Tnk2	1.82944e-10	0.788537	0.356	0.094	5.72597e-06
Dmwd	1.20252e-10	0.787847	0.378	0.109	3.76376e-06
Ankrd50	8.37849e-10	0.783039	0.367	0.106	2.62238e-05
Farp1	1.6258e-12	0.78292	0.3	0.05	5.08861e-08
Casc3	1.78126e-10	0.782824	0.422	0.134	5.57516e-06
Zcchc8	2.56987e-09	0.780238	0.422	0.169	8.04343e-05
Eaf1	3.85857e-13	0.779596	0.333	0.062	1.20769e-08
Adcy6	6.74168e-14	0.77497	0.356	0.062	2.11008e-09
Antxr1	4.34409e-11	0.771704	0.244	0.034	1.35966e-06
Gnai2	1.03449e-10	0.771695	0.989	0.95	3.23785e-06
Pip4k2b	3.59469e-16	0.770335	0.4	0.066	1.1251e-11
Pcdh12	3.39317e-12	0.769359	0.367	0.081	1.06203e-07
Pkd2	1.21398e-09	0.768571	0.4	0.134	3.79965e-05
Fbxw11	8.88747e-10	0.766516	0.467	0.188	2.78169e-05
Kank2	3.64118e-10	0.766451	0.333	0.081	1.13965e-05
4930402H24Rik	2.83477e-09	0.76522	0.389	0.138	8.87254e-05
Mta1	3.63134e-10	0.765093	0.467	0.181	1.13657e-05
Ulk2	5.20416e-10	0.763028	0.367	0.109	1.62885e-05
Phf12	1.99073e-09	0.757137	0.411	0.153	6.23079e-05
Soga1	9.88878e-21	0.756454	0.4	0.041	3.09509e-16
Ampd2	9.77446e-10	0.756247	0.411	0.144	3.05931e-05
Eef1b2	9.2435e-13	0.754139	1	0.963	2.89312e-08
Cenpb	4.97155e-10	0.75075	0.389	0.119	1.55605e-05
Sestd1	3.07219e-16	0.750706	0.356	0.05	9.61563e-12
Tbkbp1	1.37237e-11	0.748121	0.356	0.084	4.29537e-07
Efr3b	9.05497e-13	0.74766	0.244	0.025	2.83412e-08
Trappc9	1.93636e-12	0.747319	0.333	0.062	6.06062e-08
Zfp740	2.82404e-11	0.7444	0.356	0.088	8.83897e-07
Cfi	7.76341e-11	0.74436	0.178	0.013	2.42987e-06
Zfp869	9.59918e-23	0.742252	0.3	0.003	3.00445e-18
Pkp4	1.48284e-12	0.742216	0.378	0.088	4.64114e-08
Mtor	7.55693e-12	0.741999	0.333	0.069	2.36524e-07
Mapkapk5	8.66474e-18	0.740315	0.333	0.031	2.71198e-13
Msn	2.6337e-09	0.731624	0.878	0.85	8.24322e-05
Serinc5	2.17391e-09	0.730397	0.389	0.131	6.80413e-05
Setd1a	8.5102e-15	0.729082	0.389	0.072	2.66361e-10
2900026A02Rik	3.19169e-09	0.728386	0.356	0.116	9.98967e-05
Nynrin	5.94462e-10	0.727559	0.356	0.1	1.86061e-05
Kif26a	3.42808e-12	0.726988	0.444	0.122	1.07295e-07
B3gnt2	5.31133e-19	0.725173	0.3	0.016	1.66239e-14
Atxn7l3	9.00359e-13	0.723666	0.367	0.078	2.81803e-08
Tmem179b	1.54011e-20	0.723552	0.256	0	4.82038e-16
Slc12a7	3.16359e-10	0.7233	0.367	0.1	9.90172e-06
Stk10	2.58987e-18	0.72314	0.322	0.025	8.10603e-14
Wdr11	3.88037e-10	0.723031	0.389	0.116	1.21452e-05
Gns	1.86492e-09	0.722072	0.356	0.106	5.83703e-05
Arhgap23	1.03361e-11	0.716913	0.311	0.056	3.23508e-07
Caskin2	5.43954e-10	0.716333	0.356	0.106	1.70252e-05
2810025M15Rik	4.68755e-24	0.714069	0.3	0	1.46716e-19
Wiz	7.32876e-15	0.712182	0.344	0.05	2.29383e-10
Atp6v0a1	2.81255e-09	0.711213	0.378	0.122	8.80299e-05
Usp24	6.08651e-10	0.710358	0.322	0.081	1.90502e-05
Nt5dc3	1.65349e-16	0.70798	0.256	0.013	5.17524e-12
Fam53c	3.89089e-11	0.70689	0.311	0.066	1.21781e-06
Pnpla6	9.85158e-10	0.701244	0.311	0.075	3.08345e-05
Synj1	2.15025e-11	0.700675	0.333	0.072	6.73006e-07
Etv6	2.1717e-09	0.69913	0.411	0.153	6.79719e-05
Pip5k1c	4.65479e-11	0.696752	0.322	0.069	1.4569e-06
Pwwp2a	4.55519e-10	0.69485	0.378	0.119	1.42573e-05
Ppp1r9b	6.32634e-10	0.694697	0.411	0.128	1.98008e-05
Ccnyl1	2.73574e-12	0.69456	0.433	0.122	8.56258e-08
1810009A15Rik	2.87911e-11	0.694211	0.211	0.022	9.01131e-07
Mon2	5.8576e-11	0.690933	0.356	0.091	1.83337e-06
Itgb4	9.64785e-10	0.68944	0.2	0.025	3.01968e-05
Map3k12	6.16635e-14	0.687021	0.289	0.038	1.93001e-09
1810013L24Rik	6.07222e-11	0.6843	0.344	0.081	1.90055e-06
Nup205	5.88001e-11	0.683455	0.344	0.084	1.84039e-06
Atp10d	1.54025e-20	0.678591	0.256	0	4.82084e-16
Nova2	2.82572e-09	0.676154	0.289	0.069	8.84423e-05
Rn45s	2.23662e-15	0.674625	0.189	0	7.00041e-11
Setdb1	7.20165e-13	0.673278	0.367	0.075	2.25404e-08
Cebpd	1.57624e-14	0.672246	0.178	0	4.93347e-10
Bmf	2.97349e-11	0.669694	0.267	0.044	9.30672e-07
Ahcy	2.31163e-17	0.66519	0.356	0.041	7.23518e-13
Trp53inp2	1.78864e-09	0.66207	0.278	0.059	5.59825e-05
Slc35e1	2.8264e-11	0.659059	0.322	0.069	8.84634e-07
Mex3d	1.61696e-11	0.655782	0.333	0.069	5.06091e-07
Atp8b2	1.55138e-10	0.654582	0.267	0.047	4.85568e-06
Usp38	3.80293e-11	0.651676	0.3	0.059	1.19028e-06
Atrn	1.09655e-09	0.651478	0.322	0.081	3.43208e-05
Map3k7	1.82099e-09	0.651277	0.344	0.1	5.69952e-05
Rfwd3	2.48665e-11	0.651264	0.333	0.075	7.78296e-07
Gabpa	3.89358e-10	0.650927	0.378	0.109	1.21865e-05
Mdc1	2.30185e-13	0.6483	0.3	0.041	7.20455e-09
Cmtr1	1.35571e-12	0.640023	0.167	0.003	4.24324e-08
Mmgt1	3.63985e-10	0.638331	0.3	0.066	1.13924e-05
Fam120b	2.3178e-14	0.638061	0.267	0.025	7.25448e-10
Sbno2	3.14162e-18	0.637984	0.267	0.009	9.83295e-14
Zc3h4	3.01304e-12	0.637954	0.278	0.041	9.43051e-08
Zfp598	6.90074e-11	0.635559	0.356	0.088	2.15986e-06
Mepce	1.58394e-12	0.634212	0.289	0.044	4.95756e-08
Plekhd1	3.88203e-10	0.632704	0.178	0.016	1.21504e-05
Slc8a1	2.92449e-14	0.632667	0.189	0.003	9.15336e-10
Slc12a6	2.93728e-10	0.6324	0.311	0.069	9.1934e-06
Lrrc2	5.2798e-12	0.630877	0.144	0	1.65252e-07
Pygo2	8.49234e-10	0.63062	0.344	0.091	2.65802e-05
Prkd2	1.52388e-09	0.630511	0.322	0.084	4.76959e-05
Mthfr	2.08394e-13	0.627831	0.244	0.022	6.52251e-09
Pde1b	2.33149e-09	0.626567	0.178	0.019	7.29734e-05
Zfp9	4.43503e-11	0.625066	0.278	0.047	1.38812e-06
Dchs1	2.02209e-09	0.623256	0.378	0.116	6.32893e-05
Glis2	4.49271e-11	0.622769	0.322	0.069	1.40617e-06
Gga3	3.7457e-13	0.621945	0.267	0.031	1.17237e-08
Zswim4	9.91422e-12	0.61985	0.3	0.053	3.10305e-07
Prr11	2.77013e-09	0.61681	0.244	0.047	8.67024e-05
Wtip	2.24577e-12	0.616169	0.3	0.047	7.02904e-08
Adgrg3	2.6475e-11	0.614128	0.222	0.025	8.28641e-07
Gm8580	3.14905e-16	0.613342	0.2	0	9.85621e-12
Klf11	2.64596e-11	0.612572	0.278	0.047	8.28159e-07
Zfp384	3.23919e-10	0.61208	0.189	0.019	1.01383e-05
Dlg5	2.61953e-10	0.612077	0.311	0.069	8.19888e-06
Rhox8	3.01081e-09	0.611927	0.122	0.003	9.42353e-05
ERCC-00042	2.23662e-15	0.608725	0.189	0	7.00041e-11
Terf2	2.13564e-09	0.607582	0.333	0.091	6.68433e-05
Elf4	1.27694e-09	0.606935	0.278	0.059	3.9967e-05
Nf2	2.57092e-09	0.605673	0.333	0.088	8.04672e-05
Cerk	7.80384e-10	0.604937	0.3	0.069	2.44252e-05
Atrnl1	2.04475e-09	0.6031	0.311	0.078	6.39987e-05
Gm5148	1.54029e-20	0.601903	0.256	0	4.82096e-16
Ncor2	1.37141e-10	0.59868	0.367	0.097	4.29239e-06
Ralgapb	1.05291e-10	0.598324	0.289	0.056	3.29551e-06
Sipa1l1	2.08261e-09	0.59817	0.289	0.066	6.51835e-05
Denn2b	8.91979e-11	0.595703	0.278	0.05	2.79181e-06
Josd1	1.05291e-10	0.595545	0.289	0.056	3.29551e-06
Dennd2a	1.26185e-09	0.594575	0.322	0.084	3.94948e-05
Snhg8	1.14022e-19	0.594354	0.244	0	3.56876e-15
Zfp62	9.51511e-11	0.588077	0.289	0.053	2.97814e-06
Syvn1	1.02846e-10	0.584826	0.322	0.072	3.21897e-06
Sox12	1.48683e-09	0.583428	0.333	0.088	4.65363e-05
Mtmr12	2.71121e-11	0.583087	0.289	0.05	8.48583e-07
Zxda	4.39822e-17	0.580816	0.211	0	1.3766e-12
Hykk	1.29453e-09	0.579773	0.222	0.034	4.05175e-05
Zkscan17	1.11804e-09	0.577608	0.267	0.053	3.49936e-05
Epb4	5.28004e-12	0.57528	0.144	0	1.6526e-07
Usp21	5.92753e-10	0.574419	0.278	0.056	1.85526e-05
Foxk2	4.79888e-11	0.570492	0.389	0.1	1.502e-06
Mlxip	9.22676e-10	0.56996	0.311	0.075	2.88788e-05
ERCC-00046	2.23662e-15	0.562538	0.189	0	7.00041e-11
Sdc3	1.10253e-09	0.561286	0.3	0.066	3.45079e-05
Kirrel	5.68218e-12	0.560603	0.244	0.028	1.77847e-07
Gm19757	2.4643e-10	0.560059	0.122	0	7.71303e-06
Eid2	2.20433e-12	0.556598	0.211	0.016	6.89932e-08
Eif4a3l1	1.12444e-23	0.555929	0.311	0.003	3.51937e-19
Prkci	1.26371e-10	0.553245	0.3	0.059	3.9553e-06
Spata2	1.12581e-09	0.552222	0.256	0.047	3.52368e-05
Ptpn23	3.07734e-12	0.549789	0.322	0.056	9.63177e-08
Phf10	2.23947e-09	0.549778	0.322	0.084	7.00931e-05
Pomt2	5.5568e-10	0.549061	0.267	0.05	1.73922e-05
Pan2	1.72061e-10	0.548468	0.267	0.047	5.38535e-06
Maml1	5.39105e-10	0.547852	0.322	0.078	1.68734e-05
Fam189a2	2.72344e-12	0.547118	0.2	0.013	8.52409e-08
Ncoa4	2.74326e-17	0.542875	0.256	0.009	8.58612e-13
Itprip	4.39853e-17	0.541638	0.211	0	1.3767e-12
Reps1	1.84859e-13	0.540127	0.3	0.041	5.78589e-09
Osbp	1.23714e-09	0.54003	0.322	0.078	3.87214e-05
Tbc1d14	4.95134e-10	0.539867	0.289	0.059	1.54972e-05
Pagr1a	4.11977e-21	0.536115	0.278	0.003	1.28945e-16
Vps13d	2.73037e-10	0.535287	0.256	0.044	8.54577e-06
Zfand2a	2.34383e-10	0.534659	0.267	0.047	7.33596e-06
Rfx1	3.63454e-10	0.529602	0.233	0.034	1.13757e-05
Lime1	1.14035e-19	0.528485	0.244	0	3.56919e-15
Fbrs	4.38545e-12	0.528325	0.289	0.044	1.3726e-07
Kctd12	2.31937e-12	0.527458	0.233	0.022	7.2594e-08
Smarcal1	8.31635e-11	0.527339	0.289	0.056	2.60293e-06
Fbxo42	5.40144e-11	0.525957	0.278	0.047	1.6906e-06
Tom1l2	1.84093e-11	0.525339	0.256	0.034	5.76194e-07
Myo1h	2.02142e-13	0.521157	0.178	0.003	6.32683e-09
4930412O13Rik	4.38547e-15	0.514865	0.2	0.003	1.37261e-10
ERCC-00145	2.23662e-15	0.51442	0.189	0	7.00041e-11
Six5	2.68017e-09	0.514092	0.211	0.031	8.38868e-05
Riok2	6.0936e-18	0.511524	0.222	0	1.90724e-13
Gramd4	1.34068e-09	0.510888	0.256	0.047	4.19621e-05
Hnrnpa1l2-ps2	1.57617e-14	0.500006	0.178	0	4.93325e-10
Tesk1	1.51855e-12	0.499622	0.244	0.025	4.75291e-08
Cdan1	5.40217e-13	0.498938	0.311	0.047	1.69082e-08
Gng10	1.02689e-11	0.497141	0.156	0.003	3.21406e-07
Chmp1b	1.14051e-19	0.496986	0.244	0	3.5697e-15
Patl1	6.12283e-10	0.496842	0.289	0.059	1.91638e-05
Arel1	1.68842e-10	0.495979	0.222	0.028	5.28457e-06
Lnx2	1.55023e-09	0.494325	0.233	0.038	4.85206e-05
Hoxa4	9.37202e-15	0.492671	0.222	0.009	2.93335e-10
Dcaf15	9.33408e-10	0.492204	0.278	0.056	2.92147e-05
5830417I10Rik	8.3723e-19	0.489003	0.233	0	2.62044e-14
Pisd-ps1	2.23652e-15	0.487622	0.189	0	7.00008e-11
Msh6	1.63813e-10	0.484593	0.311	0.066	5.1272e-06
Gm5860	2.4643e-10	0.484589	0.122	0	7.71303e-06
Rxra	1.8684e-10	0.484197	0.244	0.038	5.8479e-06
Snhg3	1.10244e-13	0.479963	0.167	0	3.45054e-09
Rasl2-9	5.28016e-12	0.479517	0.144	0	1.65264e-07
Acat3	2.23662e-15	0.478	0.189	0	7.00041e-11
Dip2a	3.65116e-10	0.47723	0.278	0.053	1.14278e-05
Slc41a1	2.09338e-09	0.475637	0.244	0.044	6.55206e-05
Adar	4.781e-14	0.474994	0.256	0.022	1.4964e-09
ERCC-00003	2.23662e-15	0.47429	0.189	0	7.00041e-11
Mapk8ip3	1.67766e-09	0.473285	0.289	0.062	5.2509e-05
Pitpnm2	1.94061e-09	0.473133	0.244	0.044	6.07391e-05
Pank4	3.0819e-09	0.472535	0.267	0.053	9.64604e-05
Ctif	2.57988e-10	0.467695	0.211	0.025	8.07477e-06
ERCC-00116	2.23662e-15	0.465479	0.189	0	7.00041e-11
Tnfrsf25	7.64704e-11	0.464957	0.2	0.019	2.39345e-06
Gm20594	2.46436e-10	0.460828	0.122	0	7.7132e-06
Csnk2a2	3.95968e-11	0.452722	0.233	0.028	1.23934e-06
Zfp955a	5.75982e-14	0.450996	0.211	0.009	1.80276e-09
Ap4e1	4.99767e-10	0.449989	0.233	0.034	1.56422e-05
Map3k15	1.57624e-14	0.44797	0.178	0	4.93347e-10
2810013P06Rik	1.66947e-09	0.446062	0.111	0	5.22529e-05
Abcc1	2.75538e-09	0.441382	0.211	0.031	8.62405e-05
2610507I01Rik	2.23657e-15	0.439045	0.189	0	7.00025e-11
ERCC-00009	2.23662e-15	0.436772	0.189	0	7.00041e-11
Gm5088	7.65617e-13	0.434779	0.156	0	2.39631e-08
Scyl3	7.53449e-11	0.426108	0.211	0.022	2.35822e-06
Pptc7	4.66398e-10	0.424634	0.233	0.034	1.45978e-05
Tfdp1	2.58037e-12	0.422393	0.178	0.006	8.0763e-08
Lamp3	9.65504e-19	0.422069	0.289	0.013	3.02193e-14
Rab11fip5	5.60154e-10	0.420745	0.133	0.003	1.75322e-05
Slc29a3	2.62503e-12	0.420688	0.2	0.013	8.21607e-08
Abcc9	6.26746e-10	0.420455	0.144	0.006	1.96165e-05
2610005L07Rik	1.57624e-14	0.420443	0.178	0	4.93347e-10
Itga2	1.03708e-10	0.419779	0.189	0.016	3.24596e-06
Stat5b	5.08065e-10	0.417857	0.278	0.053	1.59019e-05
Snx22	4.02808e-13	0.417706	0.189	0.006	1.26075e-08
Ttc17	6.5504e-10	0.417641	0.167	0.013	2.05021e-05
Zkscan8	8.96863e-11	0.415531	0.211	0.022	2.80709e-06
Gm16897	2.96279e-13	0.408898	0.189	0.006	9.27325e-09
Slc1a4	4.56629e-10	0.404954	0.2	0.022	1.4292e-05
Acot10	6.50802e-14	0.404687	0.267	0.025	2.03695e-09
Dnmbp	2.23662e-15	0.403199	0.189	0	7.00041e-11
Gm16973	5.56812e-11	0.396162	0.211	0.022	1.74277e-06
Trpc3	1.54408e-12	0.394917	0.167	0.003	4.83283e-08
Eif4ebp3	4.39864e-17	0.392724	0.211	0	1.37673e-12
Pigbos1	7.65617e-13	0.386692	0.156	0	2.39631e-08
Smarca5-ps	2.06197e-21	0.38187	0.267	0	6.45377e-17
Ptcd1	8.40278e-13	0.3795	0.278	0.034	2.62998e-08
Snhg17	4.39853e-17	0.377098	0.211	0	1.3767e-12
Nod1	1.87989e-09	0.376278	0.2	0.025	5.88388e-05
Adamts9	9.37217e-15	0.364829	0.222	0.009	2.9334e-10
Plppr3	5.05335e-10	0.356186	0.189	0.019	1.58165e-05
A930005H10Rik	3.61802e-11	0.35527	0.133	0	1.13241e-06
Tnfrsf10b	2.10027e-11	0.355095	0.189	0.013	6.57365e-07
Paqr4	5.80285e-13	0.354968	0.233	0.019	1.81623e-08
Zfp385c	1.10252e-13	0.352902	0.167	0	3.45078e-09
ERCC-00043	2.23662e-15	0.352868	0.189	0	7.00041e-11
A030001D20Rik	2.23662e-15	0.351124	0.189	0	7.00041e-11
Neurl4	3.74234e-10	0.344501	0.244	0.038	1.17131e-05
Rnf165	2.53434e-09	0.341674	0.189	0.022	7.93224e-05
Exosc6	2.46436e-10	0.338867	0.122	0	7.7132e-06
Aarsd1	1.1541e-10	0.336209	0.211	0.022	3.6122e-06
Zfp970	7.656e-13	0.33265	0.156	0	2.39625e-08
Anks1	4.44229e-13	0.331159	0.244	0.022	1.39039e-08
Ppp1ccb	2.23662e-15	0.330224	0.189	0	7.00041e-11
Trpc6	4.93516e-10	0.330181	0.133	0.003	1.54466e-05
2700099C18Rik	5.28016e-12	0.324526	0.144	0	1.65264e-07
Cybc1	7.65617e-13	0.322069	0.156	0	2.39631e-08
ERCC-00111	2.23662e-15	0.321057	0.189	0	7.00041e-11
B3gat2	1.57624e-14	0.316123	0.178	0	4.93347e-10
Fbxl7	2.30356e-13	0.313218	0.178	0.003	7.2099e-09
Selenok-ps1	2.46436e-10	0.310777	0.122	0	7.7132e-06
ERCC-00171	2.23662e-15	0.306382	0.189	0	7.00041e-11
0610009E02Rik	2.23662e-15	0.303514	0.189	0	7.00041e-11
Ints6	3.70667e-10	0.302916	0.211	0.025	1.16015e-05
Tbc1d2b	8.07673e-10	0.297014	0.167	0.013	2.52794e-05
Zfp90	7.92746e-10	0.296796	0.156	0.009	2.48121e-05
Gpr137b-ps	1.09527e-11	0.292049	0.156	0.003	3.42808e-07
Dgkh	1.57624e-14	0.281769	0.178	0	4.93347e-10
4933439C10Rik	5.28004e-12	0.281025	0.144	0	1.6526e-07
Ptpmt1	1.57624e-14	0.278718	0.178	0	4.93347e-10
Snhg7	7.656e-13	0.27739	0.156	0	2.39625e-08
Chst11	3.61794e-11	0.274658	0.133	0	1.13238e-06
Insyn2a	7.65617e-13	0.273169	0.156	0	2.39631e-08
C630043F03Rik	2.46436e-10	0.26905	0.122	0	7.7132e-06
BC048507	1.66963e-09	0.268987	0.111	0	5.22576e-05
Gm3219	5.28004e-12	0.26883	0.144	0	1.6526e-07
Nr2f1	7.38088e-11	0.268073	0.144	0.003	2.31014e-06
Kdm1b	3.9362e-10	0.265366	0.211	0.025	1.23199e-05
Peg13	2.23662e-15	0.263981	0.189	0	7.00041e-11
E030024N20Rik	2.23662e-15	0.26349	0.189	0	7.00041e-11
H3f3c	2.23662e-15	0.263027	0.189	0	7.00041e-11
8430429K09Rik	7.65617e-13	0.260094	0.156	0	2.39631e-08
4930473A02Rik	7.65617e-13	0.26008	0.156	0	2.39631e-08
Eml5	3.14912e-16	0.258389	0.2	0	9.85644e-12
Tyms-ps	2.23662e-15	0.258178	0.189	0	7.00041e-11
9530082P21Rik	3.88656e-14	0.256405	0.189	0.003	1.21646e-09
Apbb3	1.66963e-09	0.250927	0.111	0	5.22576e-05
Fth1	4.83097e-10	-0.517261	0.933	0.994	1.51204e-05
Eif1	1.79381e-10	-0.517512	1	0.994	5.61444e-06
Hnrnpk	1.17056e-10	-0.547239	0.9	0.984	3.66373e-06
Cox5a	2.05292e-10	-0.566239	0.722	0.916	6.42543e-06
Rtraf	3.11803e-10	-0.571658	0.656	0.916	9.75911e-06
Psmb1	2.61521e-12	-0.599391	0.844	0.953	8.18535e-08
Usp50	7.91065e-11	-0.604114	0	0.353	2.47596e-06
Ndufs7	3.21962e-10	-0.604622	0.344	0.738	1.00771e-05
Glo1	1.55407e-09	-0.607469	0.411	0.766	4.8641e-05
Eif3f	9.80223e-11	-0.626272	0.856	0.959	3.068e-06
Arpp19	8.9081e-10	-0.626717	0.678	0.934	2.78814e-05
Apex1	8.40524e-10	-0.632998	0.167	0.588	2.63075e-05
Edf1	3.88205e-11	-0.633073	0.667	0.897	1.21504e-06
BC005561	3.57116e-11	-0.635503	0.056	0.475	1.11774e-06
Rnf7	3.49029e-10	-0.637357	0.678	0.916	1.09243e-05
Gm6483	2.89774e-11	-0.640329	0	0.366	9.06965e-07
Eif4a1	1.45383e-12	-0.646428	0.944	0.994	4.55036e-08
Ftl1	9.72225e-15	-0.648342	1	1	3.04297e-10
Hspe1	3.54432e-11	-0.651316	0.756	0.941	1.10934e-06
Mrps24	1.83023e-10	-0.653656	0.267	0.694	5.72844e-06
Psma3	1.14997e-10	-0.653707	0.711	0.925	3.59928e-06
Atp6v0e	2.7548e-09	-0.655112	0.444	0.791	8.62226e-05
Spcs1	2.55869e-09	-0.660405	0.611	0.897	8.00845e-05
Eef1g	1.12448e-13	-0.663342	0.911	0.975	3.51952e-09
Prdx2	1.31354e-13	-0.664419	0.867	0.984	4.11124e-09
Cldn5	3.91557e-10	-0.665064	0.933	0.972	1.22553e-05
Sms	8.11559e-10	-0.671756	0.233	0.616	2.5401e-05
Sema3g	1.49069e-10	-0.674828	0.044	0.394	4.66571e-06
Psmd4	2.28553e-09	-0.679648	0.356	0.756	7.15349e-05
Ftl1-ps1	8.99769e-10	-0.682004	0	0.322	2.81619e-05
Fdx2	4.35875e-12	-0.682652	0.011	0.4	1.36425e-07
Rbm39	2.42829e-11	-0.68274	0.733	0.966	7.6003e-07
Tmem234	9.94032e-10	-0.690174	0.467	0.816	3.11122e-05
Magoh	2.43049e-11	-0.691247	0.433	0.809	7.60719e-07
Abracl	1.38462e-09	-0.69145	0.422	0.759	4.33372e-05
Arhgdib	8.20847e-10	-0.691625	0.244	0.625	2.56917e-05
Mrpl58	2.68781e-09	-0.692317	0.289	0.65	8.41257e-05
Capza2	5.56737e-10	-0.692808	0.422	0.875	1.74253e-05
Eef1d	9.62726e-13	-0.696817	0.633	0.922	3.01324e-08
Ndufb10	2.74021e-10	-0.696946	0.333	0.734	8.57658e-06
Timm10b	2.73939e-09	-0.706769	0.389	0.775	8.57401e-05
Atp5md	2.87202e-09	-0.712651	0.567	0.922	8.98913e-05
Cyba	1.94594e-09	-0.71397	0.344	0.713	6.09059e-05
Camk2d	2.79204e-11	-0.714083	0.233	0.688	8.73881e-07
Pde3a	2.61066e-10	-0.715666	0.022	0.384	8.1711e-06
Pfn1	3.10327e-16	-0.715684	0.989	1	9.71294e-12
Lsm3	4.09209e-10	-0.716791	0.256	0.622	1.28078e-05
Fis1	2.17329e-11	-0.719202	0.544	0.891	6.80217e-07
Akr1b3	2.82301e-12	-0.71991	0	0.394	8.83575e-08
Atp5j	6.0192e-13	-0.721267	0.833	0.966	1.88395e-08
Glrx3	1.19729e-09	-0.72132	0.411	0.753	3.74739e-05
Tomm5	3.76954e-10	-0.723539	0.344	0.709	1.17983e-05
Arpc3	3.9105e-11	-0.723795	0.689	0.947	1.22395e-06
Snrpf	7.77128e-10	-0.724646	0.656	0.906	2.43233e-05
2610001J05Rik	7.29919e-10	-0.725242	0.278	0.659	2.28457e-05
Gm6133	1.29806e-10	-0.727657	0	0.347	4.06279e-06
Ndufa5	1.99267e-10	-0.727665	0.389	0.819	6.23687e-06
Ndufc1	1.09846e-10	-0.730977	0.433	0.825	3.43808e-06
Stra13	3.72025e-13	-0.735135	0.1	0.606	1.1644e-08
Pgls	7.93301e-11	-0.738189	0.367	0.778	2.48295e-06
Ndufa11	1.56575e-09	-0.739501	0.578	0.841	4.90063e-05
Taf6l	2.65383e-11	-0.740017	0.089	0.453	8.30621e-07
Siva1	4.88358e-10	-0.740414	0.233	0.65	1.52851e-05
Ndufa7	4.57088e-10	-0.742311	0.622	0.894	1.43064e-05
Dad1	2.02283e-11	-0.744645	0.689	0.95	6.33125e-07
Psmb3	1.75555e-11	-0.745101	0.656	0.928	5.4947e-07
Vgll4	4.97306e-10	-0.745312	0.156	0.494	1.55652e-05
Rpl36-ps3	7.41887e-13	-0.746053	0	0.409	2.32203e-08
Nedd8	1.55977e-12	-0.747176	0.711	0.978	4.88191e-08
Tceal9	5.0913e-13	-0.750169	0.778	0.956	1.59353e-08
Dynll1	1.25276e-13	-0.754301	0.956	0.997	3.92101e-09
Atp5h	2.0594e-15	-0.757629	0.9	1	6.44572e-11
Ndufs6	1.05885e-10	-0.760225	0.456	0.809	3.31408e-06
Higd1a	2.31088e-10	-0.760263	0.322	0.75	7.23283e-06
Ube2e1	1.43596e-10	-0.763495	0.189	0.578	4.49442e-06
Ndufb7	1.31315e-10	-0.763979	0.467	0.825	4.11002e-06
Smdt1	3.91377e-11	-0.768432	0.444	0.838	1.22497e-06
Flt1	1.14939e-09	-0.768703	0.389	0.85	3.59749e-05
Ube2v2	2.17476e-11	-0.769265	0.189	0.606	6.8068e-07
Nme1	1.58746e-10	-0.770054	0.489	0.816	4.9686e-06
Hmgb1	3.96506e-14	-0.770841	0.956	0.988	1.24102e-09
Krtcap2	1.36899e-13	-0.770897	0.867	0.981	4.28481e-09
Polr2k	4.75989e-12	-0.773034	0.311	0.784	1.4898e-07
Polr2i	6.61747e-11	-0.777128	0.3	0.688	2.0712e-06
Oip5os1	3.59559e-11	-0.781259	0.144	0.525	1.12538e-06
Snrpd2	1.0529e-11	-0.781463	0.567	0.928	3.29546e-07
Cdkn1c	1.14603e-11	-0.782306	0.678	0.909	3.58697e-07
Gpx4	5.12315e-12	-0.782928	0.822	0.934	1.60349e-07
Hsbp1	4.43211e-12	-0.787304	0.589	0.878	1.38721e-07
Raly	4.89794e-12	-0.788262	0.456	0.825	1.53301e-07
Uqcr11	2.45769e-12	-0.788488	0.589	0.903	7.69233e-08
Serf2	1.04205e-20	-0.792713	0.978	1	3.26152e-16
Bola2	8.9361e-11	-0.79282	0.389	0.784	2.79691e-06
Mrps21	9.76777e-12	-0.795917	0.433	0.834	3.05721e-07
Selenom	1.25308e-09	-0.799133	0.211	0.566	3.92202e-05
Wasf2	1.69888e-11	-0.799501	0.178	0.578	5.31734e-07
Psma7	2.22886e-14	-0.803405	0.722	0.966	6.97612e-10
Sub1	4.00359e-16	-0.809528	0.833	0.969	1.25308e-11
Ndufa13	4.30867e-12	-0.809731	0.611	0.916	1.34857e-07
Hint1	5.4586e-13	-0.809951	0.789	0.972	1.70849e-08
Polr2j	3.47229e-12	-0.811631	0.344	0.766	1.08679e-07
Csrp2	2.04932e-11	-0.813073	0.578	0.881	6.41418e-07
Mrps33	3.24124e-12	-0.815398	0.389	0.819	1.01448e-07
Rest	7.8268e-11	-0.815727	0.122	0.5	2.44971e-06
Dynlt1f	1.79806e-13	-0.815853	0.044	0.475	5.62774e-09
U2af1	4.46539e-14	-0.818128	0.489	0.925	1.39762e-09
Ndufb5	1.9874e-13	-0.818638	0.556	0.894	6.22036e-09
H2az1	2.57087e-10	-0.822567	0.956	0.988	8.04656e-06
Rps19bp1	1.22215e-10	-0.825173	0.133	0.462	3.82521e-06
Pcbp2	5.93838e-13	-0.829753	0.433	0.887	1.85865e-08
Tmem14c	5.69585e-13	-0.831678	0.444	0.866	1.78274e-08
Micos13	1.22328e-13	-0.832119	0.311	0.812	3.82874e-09
Eif3e	1.90654e-14	-0.836347	0.7	0.944	5.96727e-10
Btf3	7.63045e-20	-0.838512	0.9	0.994	2.38825e-15
Psmb6	6.60764e-16	-0.838725	0.656	0.947	2.06813e-11
Sem1	2.29164e-17	-0.84035	0.889	0.994	7.17262e-13
Uqcc2	2.85592e-12	-0.840491	0.411	0.825	8.93875e-08
Morf4l1	9.84122e-16	-0.840742	0.833	0.981	3.0802e-11
Atp5j2	7.54938e-16	-0.844657	0.789	0.972	2.36288e-11
C1d	6.42986e-13	-0.848016	0.411	0.834	2.01248e-08
Ube2n	2.84842e-13	-0.851418	0.556	0.884	8.91528e-09
Ubald2	8.51844e-13	-0.854771	0.167	0.684	2.66619e-08
Ccdc12	1.75029e-12	-0.856784	0.311	0.716	5.47823e-08
Pdcd5	8.12195e-13	-0.856836	0.433	0.856	2.54209e-08
Arl6ip5	1.03748e-11	-0.859809	0.311	0.75	3.24721e-07
Psmb2	7.37437e-17	-0.861026	0.611	0.944	2.3081e-12
Gng5	2.6637e-19	-0.863741	0.956	0.997	8.3371e-15
Cox6c	7.91969e-16	-0.863805	0.867	0.975	2.47878e-11
Amd1	2.40531e-15	-0.867708	0.011	0.494	7.52837e-11
Sec61b	3.95086e-15	-0.873728	0.733	0.959	1.23658e-10
Tm6sf1	1.73827e-13	-0.875586	0.256	0.744	5.44061e-09
Ppib	2.43752e-16	-0.877738	0.644	0.944	7.6292e-12
Scand1	1.10224e-13	-0.879876	0.122	0.65	3.44991e-09
Lsm2	3.81841e-12	-0.8909	0.344	0.756	1.19512e-07
H3f3b	2.53157e-22	-0.892064	1	0.994	7.92355e-18
Mrpl21	1.18364e-14	-0.893919	0.156	0.622	3.70468e-10
D8Ertd738e	3.03937e-14	-0.897614	0.578	0.9	9.51293e-10
Mrpl30	1.51471e-14	-0.898	0.289	0.744	4.74088e-10
Rpl13-ps3	1.48436e-14	-0.900371	0	0.453	4.64589e-10
Fus	3.93117e-12	-0.900418	0.467	0.866	1.23042e-07
Tonsl	7.27409e-14	-0.906045	0.133	0.622	2.27672e-09
Selenoh	3.31067e-13	-0.914724	0.578	0.891	1.03621e-08
Gm16286	5.71069e-16	-0.916363	0	0.488	1.78739e-11
Eif3k	3.84251e-16	-0.922228	0.711	0.941	1.20267e-11
Park7	5.87326e-13	-0.9232	0.5	0.847	1.83827e-08
Tmem258	2.22679e-14	-0.924993	0.5	0.903	6.96963e-10
Dapk3	1.38526e-16	-0.928668	0.011	0.522	4.33572e-12
Tmem100	5.55822e-13	-0.930026	0.278	0.812	1.73967e-08
Pfdn1	3.3566e-14	-0.930575	0.4	0.841	1.05058e-09
Fkbp3	1.4273e-13	-0.931075	0.344	0.766	4.4673e-09
Timm8b	1.6027e-13	-0.932426	0.333	0.778	5.01629e-09
Atp5g1	7.03495e-15	-0.933501	0.644	0.909	2.20187e-10
Zfas1	3.77306e-13	-0.934922	0.411	0.816	1.18093e-08
Cox5b	7.53214e-17	-0.9403	0.744	0.981	2.35749e-12
Srp54b	1.85026e-17	-0.946034	0	0.522	5.79114e-13
Gm26917	2.28051e-16	-0.954286	0	0.497	7.13777e-12
Tmem256	4.34267e-15	-0.95648	0.389	0.881	1.35921e-10
Wdr83os	5.63909e-14	-0.957614	0.156	0.547	1.76498e-09
Vamp5	2.75605e-15	-0.958924	0.3	0.766	8.62618e-11
Sptssa	8.14334e-15	-0.968293	0.544	0.919	2.54878e-10
Atp5l	1.06058e-19	-0.971036	0.7	0.978	3.31949e-15
Sumo2	4.04008e-21	-0.979674	0.789	0.978	1.2645e-16
Tmem167	9.58035e-16	-0.982132	0.489	0.891	2.99855e-11
Gm10036	1.48436e-14	-0.982545	0	0.453	4.64589e-10
Stub1	1.12991e-14	-0.983946	0.256	0.728	3.5365e-10
Cldnd1	1.90953e-15	-0.984286	0.144	0.594	5.97663e-11
Cdc26	2.75315e-17	-0.985593	0.278	0.766	8.61708e-13
Ifitm3	2.50429e-16	-0.993301	0.489	0.922	7.83817e-12
Atp5mpl	1.82118e-18	-0.997039	0.6	0.941	5.70012e-14
Gm16104	1.12526e-13	-1.00054	0.056	0.478	3.52196e-09
Ndufa2	1.66021e-17	-1.00512	0.656	0.922	5.19629e-13
Ndufa4	7.022e-20	-1.01449	0.811	0.975	2.19782e-15
Pdap1	1.58303e-15	-1.01662	0.533	0.872	4.95472e-11
Pfdn5	1.25842e-18	-1.02147	0.711	0.959	3.93872e-14
Dek	6.75947e-13	-1.0276	0.233	0.681	2.11565e-08
Lsm5	3.34016e-16	-1.03873	0.378	0.875	1.04544e-11
Lamtor2	4.90085e-17	-1.04999	0.156	0.688	1.53392e-12
Ppia	6.133e-31	-1.05112	1	1	1.91957e-26
Rpl15-ps6	7.03981e-18	-1.05757	0	0.531	2.20339e-13
Rps18-ps3	8.18825e-14	-1.05856	0	0.434	2.56284e-09
Calm2	1.18578e-25	-1.06273	0.889	0.997	3.71137e-21
Uqcrh	2.22675e-22	-1.08362	0.822	0.975	6.9695e-18
Uqcrb	1.92054e-21	-1.08984	0.756	0.975	6.01111e-17
Lsm8	1.93852e-17	-1.09805	0.178	0.637	6.06738e-13
Npm3	3.33592e-18	-1.09863	0.033	0.575	1.04411e-13
Pfdn2	1.79326e-17	-1.09945	0.367	0.844	5.61272e-13
Uqcr10	4.34141e-18	-1.10737	0.578	0.909	1.35882e-13
Eif3j1	1.59369e-20	-1.11733	0	0.588	4.9881e-16
Gm8186	4.5583e-20	-1.12341	0	0.578	1.4267e-15
Igfbp2	7.03385e-18	-1.1515	0.233	0.791	2.20152e-13
Cox6b1	2.1801e-25	-1.1515	0.822	0.984	6.82349e-21
Micos10	2.6469e-21	-1.15389	0.6	0.934	8.28454e-17
Arl1	1.04621e-17	-1.16156	0.167	0.65	3.27452e-13
Nop10	7.97512e-19	-1.16296	0.522	0.903	2.49613e-14
Cox7a2	9.18824e-21	-1.16572	0.633	0.966	2.87583e-16
Cox7c	2.34089e-26	-1.1683	0.756	0.994	7.32675e-22
Pomp	2.69856e-21	-1.17575	0.589	0.938	8.44623e-17
Rbx1	4.60141e-24	-1.18209	0.7	0.978	1.4402e-19
Ecscr	4.91394e-24	-1.1877	0.733	0.981	1.53801e-19
Rpl4	1.96387e-22	-1.19246	0.189	0.994	6.14672e-18
Tmsb4x	5.38293e-36	-1.19901	1	1	1.6848e-31
Atpif1	3.17599e-22	-1.20504	0.711	0.966	9.94054e-18
Hbb-y	8.53953e-18	-1.20889	0.033	0.591	2.67279e-13
Snrpd1	6.47144e-20	-1.20895	0.5	0.906	2.0255e-15
Rn18s-rs5	9.72983e-18	-1.22871	0	0.528	3.04534e-13
Crip1	2.65464e-13	-1.23538	0.422	0.806	8.30877e-09
Swi5	1.91163e-22	-1.237	0.467	0.912	5.98321e-18
Rpl27-ps3	1.8093e-19	-1.23929	0	0.566	5.66292e-15
Dbi	2.01059e-19	-1.24706	0.511	0.897	6.29296e-15
Mif	1.00375e-20	-1.25917	0.678	0.941	3.14163e-16
Tmsb10	8.67969e-32	-1.26677	1	1	2.71666e-27
Sec61g	2.94312e-25	-1.26822	0.667	0.969	9.21167e-21
Sumo1	4.54492e-27	-1.27811	0.589	0.953	1.42251e-22
Peg3	4.16144e-16	-1.27951	0.222	0.706	1.30249e-11
Naca	2.31764e-30	-1.28405	0.889	0.997	7.25399e-26
mt-Nd3	1.29541e-21	-1.28686	0	0.609	4.05449e-17
Tgfb1	6.26603e-22	-1.28859	0.011	0.622	1.9612e-17
Pdia3	9.79431e-25	-1.29103	0.611	0.956	3.06552e-20
Fau	1.12125e-36	-1.30953	0.978	0.994	3.50941e-32
mt-Nd4l	1.29541e-21	-1.31989	0	0.609	4.05451e-17
Anp32a	2.77488e-25	-1.35299	0.556	0.947	8.68511e-21
Bax	3.08042e-23	-1.36008	0.211	0.784	9.64141e-19
Gm9844	3.10918e-23	-1.36151	0	0.641	9.73141e-19
Arf5	1.2236e-26	-1.39489	0.522	0.953	3.82975e-22
Cox4i1	2.75743e-35	-1.4088	0.922	0.991	8.63047e-31
Prdx1	6.29199e-33	-1.4146	0.933	0.994	1.96933e-28
Lgals1	5.2363e-15	-1.41856	0.389	0.819	1.63891e-10
Rps26-ps1	8.99051e-22	-1.44281	0	0.613	2.81394e-17
Apoe	1.60793e-15	-1.45345	0.333	0.791	5.03266e-11
Hmgb2	2.62474e-13	-1.46182	0.656	0.906	8.21518e-09
Ranbp1	4.08991e-27	-1.46724	0.622	0.959	1.2801e-22
Rpl9-ps6	7.84479e-21	-1.47015	0	0.594	2.45534e-16
Snrpd3	1.54348e-25	-1.47765	0.3	0.897	4.83094e-21
Ifitm2	1.14875e-31	-1.50003	0.811	0.984	3.59547e-27
Ube2s	7.73623e-22	-1.50377	0.344	0.881	2.42136e-17
Atox1	3.5229e-27	-1.53677	0.522	0.953	1.10263e-22
Cbx1	9.62957e-28	-1.5442	0.211	0.85	3.01396e-23
Rab5if	6.34015e-27	-1.59016	0.156	0.775	1.9844e-22
Gm2000	1.9374e-27	-1.61404	0	0.716	6.06387e-23
Gm10073	2.96349e-27	-1.61645	0	0.713	9.27543e-23
Prmt1	3.1874e-27	-1.62404	0.3	0.887	9.97625e-23
Clic1	1.42881e-31	-1.62787	0.544	0.972	4.47202e-27
Rpl6l	6.66037e-24	-1.64235	0	0.653	2.08463e-19
mt-Nd5	1.45192e-28	-1.66724	0	0.734	4.54438e-24
Wdr89	1.66268e-26	-1.69941	0.044	0.728	5.20403e-22
Bst2	1.06436e-27	-1.7074	0.078	0.759	3.33136e-23
Erh	5.28777e-38	-1.73538	0.744	0.991	1.65502e-33
Gm9493	8.23227e-28	-1.76095	0	0.722	2.57662e-23
Rpl10-ps3	6.66047e-24	-1.76764	0	0.653	2.08466e-19
Rps12-ps3	6.57619e-31	-1.80407	0	0.772	2.05828e-26
Selenow	2.1329e-36	-1.80638	0.6	0.981	6.67577e-32
Rpl23a-ps3	1.04269e-30	-1.82043	0	0.769	3.26353e-26
Oaz1	1.47406e-36	-1.85681	0.456	0.981	4.61365e-32
Gm11808	6.36131e-32	-1.92543	0	0.787	1.99103e-27
Eno1	1.67914e-33	-1.98816	0.189	0.887	5.25555e-29
Gm9843	6.36131e-32	-2.02494	0	0.787	1.99103e-27
Ndufs5	2.41256e-37	-2.11324	0	0.866	7.55106e-33
Gm10709	1.86335e-21	-2.13372	0	0.606	5.83209e-17
Rps18-ps6	6.57249e-17	-2.29311	0	0.509	2.05712e-12
Ubb	1.24481e-45	-2.41963	0.756	0.997	3.89614e-41
Gm10076	3.92364e-41	-2.60113	0	0.916	1.22806e-36
Gm8730	1.14428e-34	-2.60907	0	0.828	3.58149e-30
Rpl8	2.71409e-43	-2.79849	0.189	0.997	8.49483e-39
Rplp0	2.81281e-42	-2.89134	0.189	0.997	8.80381e-38
Rps27l	1.69713e-43	-2.90272	0.167	0.956	5.31184e-39
mt-Nd2	6.37502e-45	-3.01947	0	0.963	1.99532e-40
Rpl36al	6.30233e-46	-3.1003	0.189	0.981	1.97257e-41
Rpl15	4.25048e-46	-3.20361	0.189	0.988	1.33036e-41
Hnrnpa1	5.22246e-45	-3.2264	0.133	0.972	1.63458e-40
Rps3	6.91188e-47	-3.25153	0.189	1	2.16335e-42
Rpl5	2.88452e-46	-3.27634	0.178	0.984	9.02824e-42
Rpl29	1.50861e-46	-3.29175	0.189	0.994	4.72178e-42
Rpl27	2.46008e-46	-3.36309	0.156	0.984	7.69979e-42
Rpl7a	6.30227e-46	-3.41389	0.189	0.981	1.97255e-41
Rpl22	3.45624e-47	-3.43256	0.189	0.994	1.08177e-42
Rps5	4.95266e-46	-3.46166	0.189	0.994	1.55013e-41
Rpsa	2.20201e-47	-3.56096	0.189	0.997	6.89206e-43
Rpl12	1.05716e-46	-3.5735	0.133	0.988	3.30882e-42
Rpl7	1.67083e-47	-3.6412	0.189	1	5.22952e-43
Rpl30	1.56119e-47	-3.67945	0.022	0.994	4.88636e-43
Rps9	1.22709e-47	-3.86819	0.189	1	3.84066e-43
Rps4x	4.57965e-47	-3.90445	0.189	0.997	1.43338e-42
Rps21	3.11955e-47	-3.92592	0.189	0.994	9.76388e-43
Rps12	2.63839e-47	-4.06944	0.144	0.994	8.25789e-43
Rpl23a	1.64424e-47	-4.22235	0.033	0.994	5.14631e-43
Rpl18	6.80769e-48	-4.23708	0.189	1	2.13074e-43
Rpl22l1	1.41226e-47	-4.28515	0.178	0.997	4.42024e-43
Rps25	3.11958e-47	-4.30596	0.189	0.994	9.76396e-43
Rplp1	1.57094e-47	-4.30694	0.189	0.997	4.91687e-43
Rps10	2.87309e-47	-4.34718	0.167	0.994	8.99248e-43
Rpl21	3.11952e-47	-4.35595	0.189	0.994	9.76379e-43
Rpl13a	6.80769e-48	-4.37032	0.189	1	2.13074e-43
Rps3a1	7.01135e-48	-4.3713	0.189	1	2.19448e-43
Rpl38	1.14119e-47	-4.38703	0.111	0.997	3.5718e-43
Rpl10a	1.45964e-47	-4.39057	0.189	0.997	4.56853e-43
Rpl3	6.80769e-48	-4.41845	0.189	1	2.13074e-43
Rps15	6.80762e-48	-4.42427	0.189	1	2.13072e-43
Rpl27a	1.45965e-47	-4.44754	0.189	0.997	4.56857e-43
Rps20	6.80775e-48	-4.52869	0.189	1	2.13076e-43
Rpl28	5.12488e-48	-4.53482	0.078	1	1.60404e-43
Rps2	1.45964e-47	-4.53681	0.189	0.997	4.56853e-43
Rpl14	6.80762e-48	-4.54067	0.189	1	2.13072e-43
Rpl31	6.63888e-48	-4.55485	0.178	1	2.0779e-43
Rpl36a	5.62466e-48	-4.59259	0.111	1	1.76046e-43
Rps26	1.45964e-47	-4.62086	0.189	0.997	4.56853e-43
Rps13	9.74982e-48	-4.65148	0.067	0.997	3.0516e-43
Rpl6	6.80769e-48	-4.657	0.189	1	2.13074e-43
Rpl36	5.62466e-48	-4.67071	0.111	1	1.76046e-43
mt-Nd4	2.61689e-47	-4.6911	0	0.991	8.1906e-43
Rps28	4.96044e-48	-4.69431	0.067	1	1.55257e-43
Rps24	1.45965e-47	-4.69885	0.189	0.997	4.56857e-43
Rpl19	6.80762e-48	-4.75612	0.189	1	2.13072e-43
Rps11	6.80762e-48	-4.77104	0.189	1	2.13072e-43
Rpl23	6.80775e-48	-4.81057	0.189	1	2.13076e-43
Rps17	6.80769e-48	-4.81588	0.189	1	2.13074e-43
Rpl24	1.01533e-47	-4.85869	0.078	0.997	3.17788e-43
Rplp2	1.45964e-47	-4.85997	0.189	0.997	4.56853e-43
Rpl9	1.31932e-47	-4.86133	0.156	0.997	4.12933e-43
Rpl34	5.12488e-48	-4.86359	0.078	1	1.60404e-43
Rpl39	6.46961e-48	-4.86694	0.167	1	2.02492e-43
Rpl10	6.63882e-48	-4.92332	0.178	1	2.07788e-43
Rpl35	5.45701e-48	-4.93651	0.1	1	1.70799e-43
mt-Co2	1.40371e-47	-4.94061	0	0.994	4.39346e-43
Rpl35a	1.18467e-47	-4.94917	0.122	0.997	3.70789e-43
Rpl17	5.12488e-48	-4.96998	0.078	1	1.60404e-43
Malat1	1.89866e-42	-5.03246	0.633	0.978	5.94261e-38
Rps7	6.80769e-48	-5.05021	0.189	1	2.13074e-43
Rpl11	5.12479e-48	-5.07092	0.078	1	1.60401e-43
Rps15a	6.80775e-48	-5.1031	0.189	1	2.13076e-43
Rps16	6.63882e-48	-5.18745	0.178	1	2.07788e-43
Rps14	6.80769e-48	-5.2145	0.189	1	2.13074e-43
Rpl32	1.45963e-47	-5.21722	0.189	0.997	4.56849e-43
Rpl26	7.51133e-48	-5.22711	0	0.997	2.35097e-43
Rpl37	5.79293e-48	-5.28205	0.122	1	1.81313e-43
Rps18	6.80762e-48	-5.2911	0.189	1	2.13072e-43
Rps8	6.80769e-48	-5.34552	0.189	1	2.13074e-43
Rps6	6.30017e-48	-5.34939	0.156	1	1.97189e-43
Rps29	4.47655e-48	-5.354	0.033	1	1.40112e-43
Rps27	4.16296e-48	-5.40484	0.011	1	1.30297e-43
Rpl18a	1.45965e-47	-5.44331	0.189	0.997	4.56857e-43
Rps23	5.96168e-48	-5.52544	0.133	1	1.86595e-43
Rpl37a	5.62461e-48	-5.57767	0.111	1	1.76045e-43
mt-Co1	7.51133e-48	-5.58293	0	0.997	2.35097e-43
Rpl13	6.80775e-48	-5.58984	0.189	1	2.13076e-43
Rps27a	6.30023e-48	-5.63168	0.156	1	1.97191e-43
mt-Cytb	1.40373e-47	-5.68922	0	0.994	4.39355e-43
Rps19	6.80775e-48	-5.72759	0.189	1	2.13076e-43
mt-Nd1	1.40373e-47	-5.73642	0	0.994	4.39355e-43
Rpl41	6.80769e-48	-6.00289	0.189	1	2.13074e-43
mt-Co3	2.61689e-47	-6.43308	0	0.991	8.1906e-43
Gm10925	7.51126e-48	-6.76389	0	0.997	2.35095e-43

## Sheet: Table S3-Human C7 vs C6
	p_val	avg_log2FC	pct.1	pct.2	p_val_adj
CDCA7L	4.42313e-12	0.921902	0.529	0.236	1.71622e-07
HSP90AA1	4.71964e-12	0.774365	0.981	0.989	1.83127e-07
HMGA1	9.65466e-13	0.649017	0.923	0.878	3.7461e-08
NME1	5.95791e-12	0.583771	0.885	0.819	2.31173e-07
ENO1	7.68823e-11	0.577229	0.966	0.978	2.98311e-06
RUNX1	1.93767e-14	0.571019	0.562	0.251	7.51837e-10
ANGPT1	2.99911e-11	0.570714	0.37	0.118	1.16369e-06
CYTL1	1.56434e-09	0.513157	0.404	0.162	6.06981e-05
RPL31	6.58107e-12	0.454152	0.995	1	2.55352e-07
RPL37	2.39596e-17	0.451306	1	1	9.29656e-13
HSP90AB1	1.71988e-13	0.449126	1	0.996	6.6733e-09
RPL5	4.18773e-17	0.42905	1	1	1.62488e-12
NR6A1	1.53766e-09	0.320212	0.394	0.144	5.96629e-05
RPS27	1.20329e-10	0.315636	1	1	4.6689e-06
RPL18	2.14114e-12	0.310668	0.99	1	8.30783e-08
RPL37A	1.96484e-12	0.29363	1	1	7.62379e-08
MYB	1.09679e-11	0.27543	0.438	0.166	4.25566e-07
PDLIM5	1.08792e-09	-0.352907	0.591	0.768	4.22123e-05
GABARAPL2	6.23602e-10	-0.363806	0.846	0.904	2.41964e-05
FKBP9	1.5904e-09	-0.376202	0.476	0.672	6.1709e-05
ARMCX3	1.22795e-14	-0.382189	0.812	0.93	4.76458e-10
CLEC3B	8.81374e-13	-0.385535	0.077	0.354	3.41982e-08
CALU	1.55838e-10	-0.39778	0.817	0.941	6.04669e-06
SERF2	9.43891e-14	-0.400621	0.986	1	3.66239e-09
TMSB4X	1.09798e-13	-0.40289	1	1	4.26028e-09
LAPTM4A	1.1967e-09	-0.41037	0.962	0.982	4.6433e-05
ARGLU1	1.36408e-09	-0.413406	0.966	0.996	5.29278e-05
PTPRB	5.05494e-14	-0.428677	0.673	0.823	1.96137e-09
DKK2	3.1502e-15	-0.433546	0.019	0.299	1.22231e-10
CRIP2	1.04769e-09	-0.435695	0.87	0.937	4.06515e-05
CNN3	9.27334e-10	-0.443331	0.928	0.985	3.59815e-05
CDH5	3.73647e-11	-0.445107	0.933	0.996	1.44979e-06
CALD1	8.633e-10	-0.449955	0.923	0.982	3.34969e-05
ACTN1	6.08929e-10	-0.450306	0.524	0.72	2.36271e-05
CD151	1.75573e-09	-0.452632	0.774	0.897	6.81243e-05
VIM	2.81029e-15	-0.464051	0.986	1	1.09042e-10
MARCKSL1	4.03603e-11	-0.485362	0.976	1	1.56602e-06
NRP1	7.98985e-13	-0.487909	0.817	0.959	3.10014e-08
EFEMP2	9.07377e-12	-0.490635	0.721	0.852	3.52071e-07
GASK1B	6.36054e-11	-0.493625	0.231	0.524	2.46795e-06
PDIA3	1.9584e-11	-0.495107	0.928	0.996	7.59879e-07
SERPINB6	4.73114e-12	-0.497885	0.865	0.948	1.83573e-07
TEK	2.09692e-09	-0.507497	0.755	0.827	8.13624e-05
NFIB	4.56078e-10	-0.508053	0.716	0.867	1.76963e-05
FSTL1	5.30303e-14	-0.511373	0.875	0.978	2.05763e-09
MEG3	1.22368e-10	-0.512969	0.76	0.878	4.74799e-06
CGNL1	1.74183e-10	-0.513119	0.731	0.875	6.75848e-06
EPAS1	9.18517e-12	-0.516884	0.774	0.919	3.56394e-07
PROCR	1.76071e-10	-0.518354	0.889	0.985	6.83173e-06
COL4A2	1.57937e-09	-0.52725	0.87	0.923	6.12812e-05
TSPAN7	2.4399e-09	-0.533667	0.764	0.908	9.46707e-05
MYL6	5.59067e-13	-0.536921	0.981	1	2.16924e-08
CLSTN3	1.28871e-12	-0.543989	0.625	0.79	5.00034e-08
EFNA1	7.8704e-10	-0.547288	0.913	0.985	3.0538e-05
ADGRG6	1.25358e-10	-0.554404	0.721	0.808	4.86401e-06
CD99	7.38993e-16	-0.559942	0.962	1	2.86737e-11
SEPTIN2	3.36904e-10	-0.56515	0.457	0.716	1.30722e-05
SYNPO	9.09075e-13	-0.567155	0.63	0.841	3.5273e-08
GNG11	1.05885e-13	-0.57138	0.928	0.996	4.10843e-09
LAMP1	8.41605e-12	-0.575803	0.688	0.852	3.26551e-07
MMRN2	1.76449e-13	-0.580982	0.798	0.952	6.84641e-09
ITGA5	1.33081e-16	-0.583093	0.88	0.978	5.16368e-12
OAZ2	1.95201e-11	-0.589858	0.88	0.93	7.574e-07
ATP5MD	9.59765e-11	-0.592977	0.442	0.712	3.72398e-06
MYL12B	3.83414e-19	-0.593101	0.971	0.993	1.48768e-14
TMED9	2.47412e-10	-0.598293	0.784	0.875	9.59983e-06
VEGFC	1.85214e-11	-0.618038	0.221	0.469	7.18648e-07
FCGRT	6.41722e-14	-0.618982	0.822	0.945	2.48995e-09
RNASE1	2.17507e-13	-0.621121	0.832	0.93	8.43948e-09
PMEPA1	3.07372e-12	-0.622381	0.433	0.661	1.19264e-07
COL11A1	3.41482e-13	-0.623011	0.25	0.535	1.32498e-08
TSPAN13	7.73159e-11	-0.62461	0.779	0.856	2.99993e-06
IGFBP4	7.66522e-17	-0.625903	0.952	1	2.97418e-12
MMP2	9.03008e-13	-0.628362	0.793	0.915	3.50376e-08
GIMAP4	6.07761e-11	-0.63506	0.649	0.815	2.35817e-06
LTBP4	2.09535e-18	-0.639702	0.851	0.945	8.13018e-14
SELENOW	5.23175e-10	-0.64344	0.466	0.708	2.02997e-05
ID1	7.48218e-15	-0.645699	0.928	0.989	2.90316e-10
COL6A2	2.81949e-16	-0.653162	0.846	0.97	1.09399e-11
ITGB1	1.20686e-20	-0.658951	0.923	0.996	4.68275e-16
ARMCX2	1.10968e-14	-0.664219	0.707	0.886	4.30568e-10
COL4A1	2.58594e-12	-0.666741	0.841	0.956	1.00337e-07
ATP5F1E	3.23226e-10	-0.671949	0.534	0.742	1.25415e-05
BCAP29	1.44259e-12	-0.67272	0.418	0.668	5.5974e-08
RAMP2	2.72911e-22	-0.677192	0.976	1	1.05892e-17
RGS5	2.675e-12	-0.683638	0.413	0.646	1.03793e-07
LAMA4	9.0824e-19	-0.689094	0.269	0.642	3.52406e-14
GJA4	3.20949e-14	-0.689524	0.928	0.989	1.24532e-09
NECTIN2	4.00087e-13	-0.70948	0.37	0.672	1.55238e-08
MYL9	1.28497e-10	-0.721248	0.37	0.598	4.98581e-06
IGFBP2	3.01062e-10	-0.732448	0.952	0.97	1.16815e-05
ADGRL4	4.09991e-20	-0.732664	0.74	0.956	1.59081e-15
ARMCX6	1.43701e-11	-0.735735	0.466	0.697	5.57576e-07
BEX3	3.37606e-11	-0.736832	0.519	0.734	1.30995e-06
HES4	1.20636e-12	-0.740991	0.736	0.867	4.6808e-08
ID3	1.53347e-18	-0.746195	0.947	0.996	5.95001e-14
SMAD6	1.23685e-15	-0.754759	0.572	0.779	4.79912e-11
PALMD	9.03795e-14	-0.764002	0.577	0.812	3.50682e-09
PLVAP	1.63116e-20	-0.773389	0.928	1	6.32908e-16
EDN1	7.02551e-14	-0.775668	0.659	0.875	2.72597e-09
APP	4.08549e-16	-0.786745	0.851	0.97	1.58521e-11
THSD7A	1.7375e-19	-0.794379	0.279	0.653	6.74169e-15
HSPG2	3.74415e-26	-0.804402	0.952	1	1.45277e-21
CAVIN3	8.03987e-13	-0.810475	0.255	0.554	3.11955e-08
ENG	2.1261e-19	-0.828688	0.721	0.904	8.24946e-15
EMP1	5.42979e-16	-0.83794	0.317	0.624	2.10681e-11
ANXA2	2.36406e-20	-0.850933	0.861	0.963	9.17277e-16
TFPI	2.08612e-29	-0.854144	0.966	1	8.09434e-25
TCEAL9	2.76373e-13	-0.868168	0.457	0.701	1.07236e-08
CLEC14A	5.67928e-19	-0.883219	0.899	0.978	2.20362e-14
FN1	4.30732e-16	-0.884655	0.923	0.974	1.67128e-11
FILIP1	3.92115e-19	-0.887403	0.519	0.775	1.52145e-14
TCIM	1.80833e-13	-0.904644	0.303	0.627	7.01651e-09
CXCR4	9.7935e-19	-0.925318	0.736	0.897	3.79997e-14
CTNNAL1	1.18906e-20	-0.925901	0.803	0.945	4.61368e-16
SERPINE2	7.28006e-19	-0.932471	0.615	0.841	2.82473e-14
ANXA1	1.62714e-17	-0.957255	0.788	0.923	6.31345e-13
RHOB	4.50248e-21	-0.966094	0.889	0.967	1.74701e-16
GJA5	1.73263e-24	-0.973297	0.942	0.993	6.72279e-20
SULF1	7.94142e-15	-1.00275	0.442	0.697	3.08135e-10
TM4SF1	4.47995e-17	-1.02969	0.841	0.934	1.73826e-12
BGN	8.73903e-22	-1.03238	0.87	0.97	3.39083e-17
SPARC	1.05413e-25	-1.03269	0.894	1	4.09013e-21
IL33	4.88953e-18	-1.06101	0.236	0.601	1.89719e-13
HTRA1	5.65149e-18	-1.06508	0.25	0.605	2.19284e-13
TMEM100	8.03581e-22	-1.11422	0.788	0.948	3.11797e-17
CCN1	2.03568e-09	-1.32178	0.274	0.542	7.89865e-05

## Sheet: Table S3-Human GJA5+ AEC vs C6
	p_val	avg_log2FC	pct.1	pct.2	p_val_adj
SNHG29	2.0909e-68	3.74646	0.962	0	1.09375e-63
EEF1G	5.24826e-34	3.02819	0.906	0.218	2.74537e-29
MGP	2.39989e-23	2.94441	0.491	0.037	1.25538e-18
DDIT4	1.38612e-26	2.84518	0.981	0.76	7.25079e-22
BHLHE40	2.5996e-30	2.83197	0.943	0.354	1.35985e-25
DEPP1	5.91424e-27	2.73689	0.962	0.354	3.09374e-22
SEM1	5.56384e-58	2.69131	0.83	0	2.91045e-53
ELN	1.65499e-15	2.63603	0.811	0.598	8.65725e-11
ANKRD37	2.53352e-16	2.61774	0.717	0.288	1.32529e-11
RPL17	5.31056e-29	2.56011	1	0.749	2.77796e-24
ANGPTL4	3.8361e-18	2.35601	0.717	0.266	2.00666e-13
EGFL8	2.00791e-33	2.31256	0.698	0.063	1.05034e-28
JUNB	1.57143e-25	2.27682	1	0.908	8.22015e-21
IGFBP3	6.3723e-14	2.26301	0.849	0.59	3.33335e-09
POU4F1	3.50033e-26	2.24712	0.642	0.085	1.83102e-21
SERPINE2	1.20439e-17	2.2266	0.906	0.841	6.30015e-13
NME2	3.42086e-24	2.21095	0.698	0.144	1.78945e-19
PLAC9	5.26117e-22	2.15924	0.491	0.044	2.75212e-17
COL1A2	2.75127e-18	2.1475	0.849	0.531	1.43919e-13
DNAJB1	1.01625e-14	2.09474	0.774	0.443	5.316e-10
GADD45B	3.44186e-10	2.07691	0.679	0.428	1.80043e-05
RNASEK	2.85586e-23	2.01275	0.604	0.089	1.4939e-18
H19	1.72161e-09	1.99763	0.491	0.192	9.00575e-05
TOMM6	4.47947e-37	1.96661	0.547	0	2.34321e-32
CAV1	1.66194e-12	1.96586	0.66	0.325	8.6936e-08
LTC4S	1.39093e-19	1.95763	0.472	0.052	7.27597e-15
SULT1E1	3.36166e-29	1.9531	0.453	0.004	1.75848e-24
GABARAP	8.78597e-16	1.93197	0.792	0.465	4.59594e-11
CCN1	4.75577e-18	1.9101	0.943	0.542	2.48774e-13
DKK2	1.53448e-10	1.83139	0.604	0.299	8.02685e-06
GAS5	1.87947e-18	1.824	0.755	0.251	9.8315e-14
SULF1	3.2967e-15	1.81574	0.868	0.697	1.7245e-10
SNHG5	2.9558e-18	1.81203	0.774	0.258	1.54618e-13
MIF	7.33381e-23	1.79729	0.962	0.849	3.83632e-18
KCTD12	1.47745e-11	1.7677	0.679	0.38	7.72853e-07
FBLN2	2.2685e-10	1.74536	0.434	0.122	1.18665e-05
H3-3B	2.20358e-20	1.6573	0.981	0.742	1.15269e-15
AQP1	4.67861e-11	1.6482	0.66	0.358	2.44738e-06
HSPA5	8.74923e-15	1.6125	1	0.97	4.57672e-10
HSPA1A	2.89794e-10	1.60512	0.774	0.546	1.51591e-05
UBE2V1	1.85693e-13	1.58258	0.472	0.107	9.71362e-09
KLF2	1.90018e-12	1.57431	0.811	0.587	9.93983e-08
APOA2	2.52087e-17	1.55014	0.34	0.018	1.31867e-12
TCEAL9	9.17947e-18	1.54559	0.962	0.701	4.80178e-13
FBLN5	3.48562e-16	1.54311	0.358	0.03	1.82333e-11
MIR99AHG	7.58126e-12	1.5374	0.717	0.45	3.96576e-07
CRIP1	3.19329e-14	1.53371	0.491	0.107	1.67041e-09
COL9A3	4.31864e-23	1.49167	0.453	0.026	2.25908e-18
CYP1B1	5.54066e-13	1.48293	0.226	0.007	2.89832e-08
ATP6V0C	2.11595e-25	1.47603	0.415	0.007	1.10686e-20
COX16	4.62312e-12	1.44534	0.642	0.284	2.41836e-07
CAPZA2	2.97426e-12	1.44459	0.849	0.875	1.55584e-07
SERPINE1	2.91608e-12	1.44419	0.283	0.026	1.5254e-07
JUN	6.60631e-14	1.44384	0.906	0.952	3.45576e-09
C17orf49	2.22662e-14	1.39838	0.491	0.107	1.16474e-09
TRAPPC5	8.50964e-10	1.39642	0.434	0.133	4.45139e-05
AL158206.1	6.91256e-23	1.31779	0.34	0	3.61596e-18
DSTN	1.38483e-14	1.28596	0.943	0.937	7.24406e-10
SNHG14	3.86077e-24	1.27722	0.358	0	2.01957e-19
ECSCR	1.03367e-13	1.26976	0.887	0.41	5.40712e-09
PALM2AKAP2	3.60656e-19	1.23147	0.283	0	1.88659e-14
TMSB4X	3.5699e-18	1.08222	1	1	1.86742e-13
EIF4A1	2.34797e-10	1.05155	0.906	0.849	1.22822e-05
S100A6	1.70708e-11	1.03189	0.943	0.886	8.92972e-07
HSPB1	2.70349e-16	1.02029	0.981	0.996	1.41419e-11
HEY2	7.19649e-16	0.993101	1	0.867	3.76448e-11
SEC61G	8.72116e-15	0.982776	0.981	0.945	4.56204e-10
CHASERR	6.06589e-18	0.972594	0.264	0	3.17307e-13
HNRNPA1P48	1.64257e-15	0.946542	0.226	0	8.59226e-11
FAM153CP	1.00531e-16	0.9378	0.245	0	5.25879e-12
AC015522.1	2.64735e-14	0.927413	0.208	0	1.38483e-09
FSTL1	5.08024e-13	0.895343	0.943	0.978	2.65747e-08
AC090204.1	1.64257e-15	0.881232	0.226	0	8.59226e-11
AL355312.4	1.64257e-15	0.876713	0.226	0	8.59226e-11
RPL34	7.23808e-23	0.873868	1	1	3.78624e-18
AC005670.3	6.62078e-12	0.864764	0.17	0	3.46333e-07
LAPTM4A	6.30861e-10	0.854092	0.962	0.982	3.30003e-05
PWWP3A	2.64735e-14	0.843648	0.208	0	1.38483e-09
CENPX	1.64257e-15	0.837719	0.226	0	8.59226e-11
AC020916.1	1.02947e-10	0.836964	0.151	0	5.38516e-06
SRP14	6.77277e-11	0.827955	1	1	3.54283e-06
HSPG2	9.45458e-10	0.816776	0.981	1	4.94569e-05
TMEM35B	1.64257e-15	0.794232	0.226	0	8.59226e-11
PTMA	8.31016e-22	0.773554	1	1	4.34705e-17
TFPI	4.60041e-11	0.746677	1	1	2.40648e-06
RPL21	3.79661e-14	0.707304	1	1	1.98601e-09
FAM198B-AS1	6.62078e-12	0.691342	0.17	0	3.46333e-07
ADORA2A	1.38826e-10	0.687429	0.189	0.007	7.262e-06
MALAT1	5.30325e-15	0.687108	1	1	2.77413e-10
AC010642.2	4.2119e-13	0.663536	0.189	0	2.20324e-08
AC093157.1	1.5859e-09	0.633918	0.132	0	8.29585e-05
SERF2	9.84257e-10	0.586911	1	1	5.14865e-05
AC118549.1	1.5859e-09	0.551862	0.132	0	8.29585e-05
AC009041.2	1.02947e-10	0.548458	0.151	0	5.38516e-06
JPT2	1.5859e-09	0.536019	0.132	0	8.29585e-05
GATD3B	1.5859e-09	0.532803	0.132	0	8.29585e-05
LINC02802	1.5859e-09	0.531363	0.132	0	8.29585e-05
AC004889.1	1.02947e-10	0.496608	0.151	0	5.38516e-06
AC004540.2	1.02947e-10	0.487173	0.151	0	5.38516e-06
AL136454.1	1.5859e-09	0.482373	0.132	0	8.29585e-05
PLSCR3	1.5859e-09	0.461958	0.132	0	8.29585e-05
AC005261.1	1.5859e-09	0.380162	0.132	0	8.29585e-05
RSBN1L	3.16007e-10	-0.276949	0.057	0.601	1.65303e-05
RBFOX2	9.29046e-10	-0.309712	0.113	0.705	4.85984e-05
CENPT	1.14994e-10	-0.441159	0.075	0.661	6.01534e-06
CHCHD3	6.05797e-10	-0.453184	0.075	0.627	3.16892e-05
GALNT18	1.37533e-09	-0.454793	0.113	0.694	7.19437e-05
HMG20B	1.74307e-09	-0.45568	0.057	0.576	9.11799e-05
NIPSNAP1	2.84884e-10	-0.463852	0.057	0.605	1.49023e-05
NUDT3	6.47012e-10	-0.476743	0.113	0.708	3.38452e-05
HDLBP	1.03079e-09	-0.482426	0.094	0.664	5.39205e-05
LGMN	7.56021e-10	-0.486256	0.057	0.59	3.95475e-05
PMVK	7.28829e-10	-0.487921	0.094	0.664	3.8125e-05
PHF20	2.16363e-10	-0.505309	0.075	0.642	1.13179e-05
WDR18	1.04193e-11	-0.510015	0.019	0.579	5.45035e-07
REST	3.01532e-10	-0.513195	0.094	0.675	1.57731e-05
MPDU1	3.78226e-10	-0.523428	0.057	0.598	1.9785e-05
MRPL11	7.84633e-10	-0.533042	0.094	0.664	4.10442e-05
PDCD2	3.23024e-10	-0.535269	0.057	0.601	1.68974e-05
RBBP7	1.42632e-09	-0.5367	0.094	0.649	7.46106e-05
RNF10	2.73883e-10	-0.537333	0.057	0.601	1.43268e-05
KLHL4	4.69932e-10	-0.538207	0.038	0.557	2.45822e-05
HSPA4	7.05927e-11	-0.541469	0.019	0.55	3.69271e-06
SEC61A1	7.82579e-11	-0.546069	0.057	0.616	4.09367e-06
EIF2AK2	1.58171e-09	-0.565761	0.038	0.535	8.27392e-05
ATP6V0D1	2.75633e-10	-0.567723	0.057	0.605	1.44184e-05
RPLP1	2.00102e-10	-0.568441	1	1	1.04673e-05
BIN1	1.61641e-09	-0.573241	0.038	0.535	8.45545e-05
DDX41	1.32207e-09	-0.58381	0.019	0.498	6.91572e-05
MLXIP	1.33157e-09	-0.59459	0.038	0.539	6.96543e-05
BRD7	1.16128e-09	-0.596898	0.057	0.576	6.07464e-05
ITPA	1.43812e-09	-0.600693	0.075	0.609	7.5228e-05
MCUR1	6.67746e-10	-0.600763	0.019	0.513	3.49298e-05
PTDSS1	1.67476e-10	-0.605166	0.057	0.605	8.76069e-06
MAP7D1	6.19352e-10	-0.606813	0.057	0.579	3.23983e-05
CCT7	1.405e-09	-0.609502	0.208	0.871	7.34956e-05
POLE3	1.23853e-09	-0.609778	0.057	0.576	6.47874e-05
ZNF638	5.79401e-10	-0.610315	0.113	0.694	3.03085e-05
CFAP20	7.02546e-10	-0.621258	0.094	0.653	3.67502e-05
FLOT1	2.36755e-10	-0.625355	0.151	0.768	1.23847e-05
RPL19	1.63785e-09	-0.627991	0.981	1	8.56761e-05
ANTXR2	5.74752e-10	-0.629462	0	0.476	3.00653e-05
SHKBP1	3.05505e-11	-0.631052	0.094	0.705	1.5981e-06
RPL32	5.93643e-10	-0.637901	0.981	1	3.10534e-05
NKAP	7.16264e-10	-0.641935	0	0.472	3.74678e-05
EFCAB14	5.92848e-10	-0.643046	0.094	0.653	3.10119e-05
PSIP1	1.33483e-10	-0.646556	0.189	0.856	6.98248e-06
JAM3	2.43085e-10	-0.649664	0.094	0.675	1.27158e-05
PSMD2	2.84164e-11	-0.653092	0.132	0.775	1.48646e-06
EPB41L2	1.19681e-10	-0.656392	0.132	0.749	6.2605e-06
SUPT16H	1.3477e-09	-0.659219	0.132	0.701	7.0498e-05
TUFM	3.98191e-10	-0.661736	0.245	0.911	2.08294e-05
CHD7	1.68508e-09	-0.66365	0.113	0.672	8.81467e-05
RPL23	1.31588e-09	-0.665154	0.962	1	6.88337e-05
RPL27A	2.55968e-11	-0.66774	1	1	1.33897e-06
ZCRB1	2.71412e-10	-0.66903	0.094	0.668	1.41976e-05
PSMF1	1.15292e-11	-0.669666	0.038	0.616	6.03094e-07
TP53	2.00963e-11	-0.671531	0.019	0.568	1.05124e-06
JUP	7.25508e-12	-0.674338	0.057	0.653	3.79513e-07
ZCCHC17	2.02297e-10	-0.674725	0.057	0.605	1.05822e-05
TSPAN18	5.59151e-11	-0.691303	0.113	0.727	2.92492e-06
ADGRF5	9.14259e-12	-0.706132	0.113	0.745	4.78249e-07
YTHDF2	5.28193e-10	-0.714184	0.189	0.797	2.76298e-05
SNF8	1.83157e-10	-0.719902	0.113	0.683	9.58093e-06
RPL9	2.77672e-10	-0.723992	0.962	1	1.4525e-05
LBR	9.34387e-11	-0.729283	0.113	0.723	4.88778e-06
SOX6	3.63564e-13	-0.744839	0.094	0.756	1.9018e-08
BPTF	1.27673e-09	-0.753981	0.17	0.786	6.67857e-05
IQGAP2	1.08997e-10	-0.754113	0.057	0.609	5.70163e-06
WDR43	1.9835e-10	-0.755833	0.038	0.565	1.03757e-05
SMC1A	8.18534e-10	-0.755943	0.019	0.506	4.28175e-05
RALA	1.39011e-09	-0.756917	0.283	0.897	7.27165e-05
ABHD17A	1.63787e-10	-0.762367	0.057	0.605	8.56769e-06
ERICH1	7.27395e-10	-0.764574	0.094	0.638	3.80501e-05
PLAGL1	1.47564e-11	-0.76704	0.075	0.683	7.71906e-07
PPM1G	9.35025e-13	-0.767258	0.132	0.808	4.89111e-08
ILF3	8.07734e-10	-0.771635	0.17	0.764	4.22525e-05
ALPK3	3.64148e-12	-0.777394	0.019	0.594	1.90486e-07
MFSD10	1.04025e-12	-0.780288	0.075	0.712	5.44155e-08
RPS21	6.18245e-10	-0.782833	0.943	0.993	3.23404e-05
GSN	1.48773e-11	-0.784615	0.075	0.672	7.78233e-07
PARP1	4.36715e-11	-0.791163	0.189	0.83	2.28446e-06
NDUFB9	1.47923e-10	-0.797305	0.208	0.856	7.73784e-06
RPL29	4.26543e-11	-0.799389	0.981	0.993	2.23125e-06
DDX46	3.78764e-12	-0.799839	0.17	0.871	1.98132e-07
UBA52	5.05484e-12	-0.811068	0.868	1	2.64419e-07
ARL2	1.76581e-12	-0.813068	0.057	0.672	9.23695e-08
RPS7	9.06466e-12	-0.819114	0.943	1	4.74172e-07
GNPTAB	6.52092e-13	-0.819227	0.038	0.657	3.41109e-08
TKT	1.54536e-12	-0.826021	0.113	0.771	8.08378e-08
MRFAP1	5.24995e-10	-0.83358	0.321	0.945	2.74625e-05
RPL5	1.49419e-14	-0.834929	0.962	1	7.81611e-10
AFAP1L1	9.59456e-13	-0.836804	0.094	0.742	5.01891e-08
OLA1	2.30666e-14	-0.83693	0.019	0.664	1.20661e-09
RPS5	6.8434e-11	-0.848406	0.849	1	3.57978e-06
TPR	1.53953e-09	-0.851527	0.34	0.923	8.05326e-05
TMEM204	2.41667e-13	-0.852429	0.038	0.672	1.26416e-08
TXNIP	9.59466e-11	-0.853562	0.17	0.779	5.01897e-06
RPL31	4.73886e-14	-0.854511	1	1	2.4789e-09
RDX	1.93121e-10	-0.857729	0.642	1	1.01022e-05
PSMA7	5.2512e-10	-0.858339	0.566	0.974	2.7469e-05
NACA	5.05343e-12	-0.858726	0.887	0.989	2.64345e-07
RPL18	5.03947e-15	-0.861559	0.925	1	2.63615e-10
CSPP1	2.36019e-11	-0.862349	0.075	0.661	1.23462e-06
RPL4	4.35709e-13	-0.864049	0.83	1	2.27919e-08
RPL27	1.17974e-12	-0.873782	0.849	0.993	6.17123e-08
RPL13A	4.13887e-14	-0.881834	1	1	2.16505e-09
PHB2	3.58486e-13	-0.883876	0.132	0.819	1.87524e-08
TJP1	3.1375e-12	-0.884153	0.17	0.823	1.64123e-07
VCP	5.99161e-12	-0.885062	0.283	0.941	3.13421e-07
RPL11	4.21728e-16	-0.88996	1	1	2.20606e-11
ADGRG6	3.13811e-10	-0.895468	0.226	0.808	1.64155e-05
GATA3	1.91343e-13	-0.900933	0.057	0.708	1.00092e-08
FSCN1	3.56049e-14	-0.904585	0.113	0.83	1.86249e-09
TP53TG1	2.50661e-12	-0.908811	0.113	0.764	1.31121e-07
NCOR1	5.0374e-12	-0.909626	0.113	0.756	2.63506e-07
TPT1	4.30823e-13	-0.92511	0.962	1	2.25363e-08
RPS16	2.16098e-15	-0.926278	0.943	1	1.13041e-10
ZC3H13	1.20234e-11	-0.928275	0.151	0.797	6.28946e-07
RPLP0	1.77134e-13	-0.935581	0.868	0.996	9.26591e-09
THEM6	3.51621e-14	-0.94701	0.075	0.753	1.83933e-09
CCDC85B	8.30398e-10	-0.949654	0.453	0.956	4.34381e-05
HMGA2	6.33622e-11	-0.957549	0.358	0.952	3.31448e-06
MYO6	7.79001e-10	-0.963298	0.226	0.797	4.07495e-05
ENG	1.56501e-09	-0.964631	0.34	0.904	8.18658e-05
SLC25A3	7.91102e-14	-0.98099	0.604	1	4.13825e-09
RPS20	2.49166e-14	-0.981195	0.887	1	1.30339e-09
RPS24	1.36798e-17	-0.987977	0.943	1	7.1559e-13
MYO10	4.40247e-14	-0.993338	0.057	0.708	2.30293e-09
RPL38	1.05076e-16	-0.997176	0.943	1	5.4965e-12
CCT5	3.86164e-14	-1.00074	0.113	0.83	2.02003e-09
RPL28	3.94135e-12	-1.0009	0.962	1	2.06172e-07
PA2G4	3.78632e-15	-1.00441	0.132	0.863	1.98063e-10
EBPL	7.79906e-15	-1.00696	0.113	0.808	4.07969e-10
RPS11	1.22394e-17	-1.02057	0.887	1	6.40243e-13
AHCY	4.8926e-15	-1.02227	0.038	0.72	2.55932e-10
CLTA	2.8936e-12	-1.03858	0.34	0.956	1.51364e-07
LAMB1	2.87834e-12	-1.04277	0.189	0.849	1.50566e-07
ENO1	5.08947e-11	-1.04508	0.547	0.978	2.6623e-06
GNAS	1.45315e-10	-1.07713	0.585	0.985	7.60141e-06
NDUFS5	3.00763e-13	-1.09821	0.415	0.967	1.57329e-08
RPL37A	7.12353e-23	-1.10084	1	1	3.72632e-18
RPLP2	1.17521e-23	-1.14332	0.981	1	6.14755e-19
VIM	1.40925e-15	-1.16253	1	1	7.3718e-11
RPS12	7.7329e-14	-1.16786	0.962	0.996	4.04508e-09
PPIA	8.13385e-17	-1.18978	0.717	0.989	4.25482e-12
SPARC	2.49073e-12	-1.19478	0.698	1	1.3029e-07
LUZP1	7.58531e-15	-1.21067	0.132	0.83	3.96787e-10
RPL7A	3.34631e-17	-1.21871	0.774	1	1.75046e-12
CNPY3	1.06676e-14	-1.2246	0.038	0.708	5.58022e-10
PHGDH	3.98893e-15	-1.25901	0.075	0.775	2.08661e-10
CNN3	2.87802e-15	-1.25956	0.528	0.985	1.50549e-10
RPL14	4.4219e-19	-1.26402	0.849	1	2.31309e-14
RPSA	4.26195e-16	-1.29005	0.736	1	2.22943e-11
RPL30	3.76728e-21	-1.329	0.906	1	1.97066e-16
PLVAP	1.02135e-17	-1.36548	0.868	1	5.34266e-13
COL4A2	1.57078e-14	-1.36656	0.245	0.923	8.21673e-10
ALDOA	4.74604e-12	-1.44029	0.151	0.712	2.48265e-07
HAPLN1	1.28853e-11	-1.46785	0.377	0.878	6.74029e-07
UNC5B	2.70383e-17	-1.4984	0.113	0.863	1.41437e-12
RPL37	1.62496e-23	-1.50633	0.925	1	8.50017e-19
IGF2	4.77876e-12	-1.52204	0.057	0.635	2.49977e-07
GJA4	1.07779e-17	-1.69739	0.377	0.989	5.6379e-13
COL4A1	1.85918e-19	-1.73121	0.17	0.956	9.72536e-15
IGDCC3	1.12869e-21	-1.77333	0.019	0.845	5.90416e-17
GPX1	2.82422e-26	-1.87383	0	0.915	1.47735e-21
RGS16	1.10816e-09	-1.8959	0	0.465	5.79679e-05
PRSS23	2.31772e-22	-1.93744	0.038	0.889	1.2124e-17
SHFM1	1.42017e-16	-2.0542	0	0.69	7.42892e-12
LAPTM4B	2.78122e-25	-2.05601	0.226	0.989	1.45486e-20
MT-ND2	9.36546e-10	-2.09964	0.585	0.742	4.89907e-05
ECSCR.1	4.14846e-13	-2.37776	0	0.587	2.17006e-08

## Sheet: Table S3-Human C6 feature genes
	p_val	avg_log2FC	pct.1	pct.2	p_val_adj
GJA5	1.11328e-91	2.12755	0.993	0.555	4.31965e-87
FN1	5.94897e-79	1.95006	0.974	0.577	2.30826e-74
BGN	1.85799e-87	1.93602	0.97	0.434	7.2092e-83
TMEM100	2.56486e-83	1.93264	0.948	0.392	9.95193e-79
CLEC14A	6.84177e-83	1.8651	0.978	0.513	2.65467e-78
TFPI	8.60636e-94	1.81763	1	0.94	3.33935e-89
EDN1	6.02185e-68	1.80861	0.875	0.324	2.33654e-63
SPARC	4.34578e-83	1.78714	1	0.666	1.68621e-78
HSPG2	3.06012e-83	1.76745	1	0.757	1.18736e-78
TM4SF1	1.96258e-67	1.71788	0.934	0.465	7.61501e-63
CCN2	1.83032e-28	1.69407	0.494	0.184	7.10184e-24
CCN1	1.93938e-32	1.68559	0.542	0.195	7.525e-28
ANXA1	8.96196e-70	1.68378	0.923	0.462	3.47733e-65
CTNNAL1	7.28891e-72	1.59806	0.945	0.651	2.82817e-67
RAMP2	3.65104e-78	1.58629	1	0.921	1.41664e-73
LRRFIP1	0.48929	1.58514	0.727	0.823	1
PLVAP	3.32389e-76	1.55748	1	0.93	1.2897e-71
SPAST	0.177128	1.46698	0.299	0.369	1
SULF1	3.66192e-63	1.45702	0.697	0.195	1.42086e-58
LTBP4	5.60285e-76	1.45701	0.945	0.591	2.17396e-71
PALMD	1.07902e-70	1.40346	0.812	0.243	4.18669e-66
RHOB	5.14248e-57	1.4033	0.967	0.804	1.99533e-52
ID3	1.41921e-62	1.38584	0.996	0.88	5.50666e-58
GJA4	1.08078e-61	1.34118	0.989	0.594	4.19352e-57
EFNA1	5.07325e-62	1.33281	0.985	0.69	1.96847e-57
IL33	4.05546e-62	1.31841	0.601	0.107	1.57356e-57
HAPLN3	1.32868e-64	1.26301	0.967	0.626	5.1554e-60
RNASE1	2.42307e-56	1.25032	0.93	0.473	9.40175e-52
MMP2	7.50109e-54	1.21685	0.915	0.644	2.9105e-49
IGFBP4	2.43826e-61	1.1867	1	0.875	9.46068e-57
TSPAN7	9.45865e-57	1.16868	0.908	0.512	3.67005e-52
FSTL1	3.59255e-65	1.16833	0.978	0.725	1.39394e-60
HES4	1.96697e-44	1.16777	0.867	0.522	7.63205e-40
ID1	9.2064e-51	1.16217	0.989	0.853	3.57218e-46
ARMCX2	4.20345e-59	1.16043	0.886	0.458	1.63098e-54
MTUS1	5.00207e-55	1.15283	0.889	0.427	1.94085e-50
VIM	9.22187e-58	1.15203	1	0.975	3.57818e-53
PLAT	6.56776e-43	1.15085	0.697	0.291	2.54835e-38
ENG	2.57163e-49	1.14982	0.904	0.627	9.97819e-45
TCIM	1.04464e-37	1.1476	0.627	0.217	4.05329e-33
CXCR4	9.25223e-58	1.14031	0.897	0.37	3.58996e-53
PROCR	1.83861e-56	1.13379	0.985	0.86	7.13399e-52
MMRN2	4.39896e-58	1.13157	0.952	0.597	1.70684e-53
EFNB2	9.61959e-50	1.12895	0.963	0.69	3.7325e-45
HTRA1	6.96683e-47	1.12125	0.605	0.171	2.7032e-42
PRSS23	7.93912e-47	1.11766	0.889	0.437	3.08046e-42
TCEAL9	8.26254e-26	1.1169	0.701	0.537	3.20595e-21
ARGLU1	3.0565e-55	1.11178	0.996	0.982	1.18595e-50
SERPINE2	2.82926e-40	1.11126	0.841	0.588	1.09778e-35
HAPLN1	1.47926e-35	1.10523	0.878	0.645	5.7397e-31
ADGRG6	1.37942e-52	1.10354	0.808	0.428	5.35229e-48
MEG3	4.78764e-46	1.09886	0.878	0.574	1.85765e-41
SLC2A3	4.00992e-35	1.08751	0.878	0.608	1.55589e-30
ADGRL4	1.08585e-64	1.06604	0.956	0.413	4.21322e-60
CNN3	3.91999e-54	1.06536	0.985	0.885	1.52099e-49
TGM2	1.36441e-56	1.05895	0.911	0.462	5.29406e-52
APP	4.04682e-44	1.05762	0.97	0.809	1.57021e-39
F2R	3.65969e-57	1.05389	0.985	0.868	1.42e-52
COL6A2	5.35753e-56	1.05362	0.97	0.701	2.07878e-51
SYNPO	1.21203e-65	1.05036	0.841	0.309	4.70278e-61
IGFBP2	1.64859e-28	1.04891	0.97	0.91	6.39667e-24
CALD1	1.0286e-50	1.04554	0.982	0.734	3.99109e-46
ITGA5	6.84881e-60	1.04532	0.978	0.779	2.65741e-55
COL4A1	1.59717e-50	1.03715	0.956	0.465	6.1972e-46
VEZT	0.0142318	1.03182	0.568	0.57	1
ALDH1A1	3.15588e-07	1.02531	0.454	0.37	0.0122451
GIMAP4	1.03348e-45	1.02281	0.815	0.373	4.01003e-41
CGNL1	2.81586e-55	1.01581	0.875	0.416	1.09258e-50
CDH5	1.43441e-53	1.01573	0.996	0.801	5.56564e-49
IGF2	7.81843e-24	1.01282	0.635	0.362	3.03363e-19
COL4A2	6.09659e-46	1.01021	0.923	0.508	2.36554e-41
CD99	1.07927e-56	1.00253	1	0.975	4.18767e-52
SMAD6	1.25271e-44	1.00245	0.779	0.427	4.86063e-40
CRIP2	3.44587e-47	0.99769	0.937	0.591	1.33703e-42
SOST	1.10208e-20	0.996673	0.561	0.274	4.2762e-16
NFE2L2	0.200404	0.996207	0.59	0.65	1
ITGB1	1.75061e-55	0.994251	0.996	0.905	6.79252e-51
DLL4	7.81033e-44	0.991623	0.841	0.395	3.03049e-39
NRP1	1.14736e-59	0.986722	0.959	0.478	4.45186e-55
HEY1	6.06219e-32	0.985158	0.86	0.517	2.35219e-27
KDR	1.16994e-39	0.982475	0.937	0.598	4.53947e-35
LAMB1	9.99582e-51	0.98145	0.849	0.403	3.87848e-46
DEPP1	3.51894e-11	0.973895	0.354	0.177	1.36538e-06
ISCU	0.126602	0.973247	0.716	0.808	1
NFIB	3.1061e-50	0.959123	0.867	0.451	1.2052e-45
ENTPD1	5.86864e-55	0.949279	0.878	0.437	2.27709e-50
IGDCC3	7.49502e-40	0.94714	0.845	0.48	2.90814e-35
EMP1	4.10043e-45	0.945276	0.624	0.202	1.59101e-40
EPAS1	1.9116e-53	0.935505	0.919	0.48	7.41719e-49
PRCP	1.46286e-48	0.934284	0.978	0.876	5.67603e-44
ARMCX6	4.14308e-23	0.927939	0.697	0.512	1.60755e-18
HEY2	1.9446e-39	0.926	0.867	0.626	7.54524e-35
FILIP1	8.71242e-50	0.925708	0.775	0.288	3.38051e-45
ANXA2	2.52318e-46	0.92118	0.963	0.719	9.7902e-42
ARMCX3	1.20932e-49	0.920492	0.93	0.783	4.69227e-45
TEK	3.26537e-45	0.920209	0.827	0.505	1.267e-40
SRGN	1.59126e-26	0.912828	0.886	0.837	6.17426e-22
CBLN2	5.28832e-26	0.910076	0.31	0.063	2.05192e-21
FLT1	3.54926e-39	0.910021	0.934	0.606	1.37715e-34
ECSCR.1	2.25608e-14	0.90518	0.587	0.455	8.7538e-10
CD9	4.30142e-35	0.896182	0.764	0.396	1.66899e-30
TMEM88	6.82385e-38	0.89311	0.882	0.531	2.64772e-33
MYL12B	2.28304e-53	0.883745	0.993	0.985	8.85843e-49
NECTIN2	1.18818e-26	0.882792	0.672	0.431	4.61027e-22
PLXND1	1.16036e-40	0.881488	0.956	0.771	4.50231e-36
OCIAD2	4.2212e-35	0.876129	0.908	0.821	1.63787e-30
WWTR1	7.38127e-46	0.873819	0.871	0.398	2.86401e-41
CLSTN3	2.41761e-40	0.870331	0.79	0.481	9.38055e-36
S100A11	3.69442e-41	0.868577	0.982	0.928	1.43347e-36
GNG11	1.77678e-43	0.867295	0.996	0.95	6.89408e-39
CD24	2.88444e-16	0.860935	0.838	0.868	1.11919e-11
THSD7A	2.06684e-48	0.860816	0.653	0.193	8.01953e-44
EMCN	1.99119e-40	0.85689	0.963	0.864	7.72601e-36
PTPRB	3.84641e-46	0.853329	0.823	0.463	1.49244e-41
LIFR	2.94323e-38	0.853224	0.804	0.384	1.142e-33
BEX3	2.74031e-20	0.852101	0.734	0.626	1.06327e-15
UNC5B	5.51565e-38	0.850082	0.863	0.519	2.14013e-33
MRC2	1.41312e-31	0.843244	0.819	0.598	5.48307e-27
SOX17	2.58433e-35	0.838208	0.86	0.484	1.00275e-30
OAZ2	1.21781e-34	0.833534	0.93	0.9	4.72523e-30
ABLIM1	1.74999e-39	0.832846	0.845	0.592	6.79012e-35
BCAM	5.58881e-31	0.832641	0.753	0.47	2.16851e-26
LDB2	6.28532e-36	0.829408	0.904	0.682	2.43877e-31
FCGRT	2.42918e-32	0.823183	0.945	0.855	9.42544e-28
IL11RA	3.02296e-38	0.822562	0.886	0.687	1.17294e-33
MMRN1	2.51481e-32	0.821962	0.889	0.761	9.7577e-28
SOX6	9.23197e-47	0.810179	0.756	0.289	3.5821e-42
EFEMP2	2.57692e-43	0.802794	0.852	0.491	9.9987e-39
TSPAN13	3.66169e-34	0.802172	0.856	0.615	1.42077e-29
DAB2	2.14547e-28	0.801594	0.808	0.615	8.32465e-24
NPDC1	1.75976e-33	0.800808	0.882	0.705	6.82806e-29
RDX	7.73796e-39	0.798638	1	0.954	3.00241e-34
MAGED2	4.07826e-47	0.792968	1	0.986	1.5824e-42
IFITM3	5.59155e-38	0.79242	0.993	0.969	2.16958e-33
ITM2B	1.36331e-49	0.792021	1	0.993	5.28977e-45
RBP1	8.30114e-40	0.789776	0.941	0.563	3.22092e-35
SELENOW	4.84374e-18	0.789518	0.708	0.59	1.87942e-13
CAVIN1	2.5793e-20	0.784323	0.668	0.445	1.0008e-15
BCAP29	7.08602e-24	0.784176	0.668	0.46	2.74945e-19
BST2	2.69958e-28	0.784102	0.967	0.919	1.04746e-23
SOCS3	1.82011e-26	0.77701	0.661	0.362	7.06221e-22
CD151	1.89381e-36	0.776174	0.897	0.626	7.34818e-32
HERC1	1.16347e-06	0.773939	0.601	0.572	0.0451439
ESAM	5.24647e-36	0.773282	0.985	0.907	2.03568e-31
RIC8A	0.0240899	0.771008	0.417	0.579	1
VAMP5	1.7074e-39	0.770912	0.985	0.94	6.6249e-35
LRIG3	3.68138e-44	0.769259	0.742	0.332	1.42841e-39
TAX1BP3	1.55155e-27	0.76645	0.856	0.663	6.02017e-23
HLA-B	0.0443516	0.766109	0.48	0.624	1
RGS3	3.4862e-37	0.765647	0.919	0.606	1.35268e-32
FBLIM1	1.92935e-39	0.765339	0.779	0.376	7.48609e-35
KRIT1	0.342223	0.758074	0.428	0.466	1
PLAC8	4.21379e-10	0.756658	0.144	0.337	1.63499e-05
CYP26B1	1.16208e-32	0.752766	0.675	0.3	4.509e-28
SPIN4	2.15315e-06	0.75104	0.506	0.434	0.0835445
PTMS	9.358e-26	0.749579	0.963	0.936	3.631e-21
CALCRL	3.91765e-27	0.74945	0.945	0.886	1.52009e-22
SERPINH1	5.25928e-37	0.744524	0.985	0.897	2.04065e-32
BMPR2	4.00728e-36	0.743734	0.812	0.513	1.55487e-31
ADGRF5	6.78981e-36	0.740537	0.745	0.36	2.63452e-31
MECOM	4.4377e-34	0.740485	0.945	0.844	1.72187e-29
GASK1B	2.23775e-26	0.739617	0.524	0.235	8.68269e-22
SLC9A3R2	1.16493e-25	0.739577	0.845	0.626	4.52003e-21
ECE1	1.90493e-28	0.732779	0.779	0.517	7.39132e-24
COL11A1	5.29794e-44	0.732188	0.535	0.132	2.05565e-39
MARCKSL1	6.25002e-36	0.731116	1	0.983	2.42507e-31
HIPK2	1.12974e-31	0.729673	0.882	0.715	4.38349e-27
TAGLN	2.57541e-24	0.728732	0.491	0.202	9.99286e-20
HYAL2	3.19073e-31	0.727244	0.93	0.765	1.23804e-26
SELL	2.86178e-06	0.72483	0.199	0.353	0.11104
BBX	0.0278317	0.72454	0.661	0.734	1
PSAP	1.25614e-35	0.724521	0.974	0.96	4.87395e-31
MYL9	3.39827e-21	0.720631	0.598	0.348	1.31856e-16
PECAM1	9.65546e-22	0.713453	0.838	0.855	3.74642e-17
SEMA3G	8.83137e-31	0.711568	0.55	0.213	3.42666e-26
WSB1	1.59834e-36	0.709302	0.989	0.965	6.20172e-32
PHACTR2	2.53766e-28	0.707629	0.849	0.741	9.84636e-24
ID2	1.2344e-24	0.70759	0.952	0.866	4.78959e-20
CD93	2.43685e-31	0.706339	0.904	0.719	9.45524e-27
HSP90B1	5.53907e-31	0.706204	1	0.987	2.14921e-26
LAMP1	2.0339e-22	0.703087	0.852	0.761	7.89172e-18
S100A6	3.54308e-13	0.702343	0.886	0.886	1.37475e-08
NOTCH4	2.01773e-32	0.700661	0.823	0.483	7.82899e-28
CAVIN3	1.36412e-27	0.696383	0.554	0.204	5.29291e-23
JAG1	3.76175e-25	0.6954	0.594	0.313	1.4596e-20
SERINC5	7.94183e-28	0.695294	0.668	0.378	3.08151e-23
FOXS1	3.7454e-40	0.694853	0.535	0.15	1.45325e-35
VWF	9.40158e-28	0.691802	0.616	0.295	3.64791e-23
PMEPA1	1.6672e-39	0.691662	0.661	0.28	6.46889e-35
PLK2	5.34573e-27	0.690645	0.923	0.702	2.0742e-22
BTG1	1.77969e-28	0.689032	0.985	0.969	6.90539e-24
CDC42EP1	3.47031e-32	0.681845	0.801	0.501	1.34652e-27
MARCKS	3.35747e-30	0.680774	0.974	0.94	1.30273e-25
MMP14	8.46705e-26	0.677448	0.638	0.332	3.2853e-21
COL1A2	1.71074e-19	0.674999	0.531	0.277	6.63784e-15
MMP16	1.21133e-35	0.672335	0.675	0.307	4.70007e-31
RGS5	1.45116e-34	0.667776	0.646	0.256	5.63066e-30
RRBP1	1.16033e-29	0.667244	0.941	0.784	4.50219e-25
TCF4	2.91127e-16	0.663566	0.838	0.752	1.1296e-11
TGFB1	3.7265e-15	0.663175	0.808	0.789	1.44592e-10
MDK	1.02085e-32	0.662854	0.996	0.985	3.96101e-28
LIMCH1	5.59149e-32	0.662664	0.959	0.798	2.16956e-27
MYO6	1.61774e-20	0.653689	0.797	0.612	6.27699e-16
GRN	5.33198e-33	0.652774	0.952	0.89	2.06886e-28
LAPTM4A	1.05272e-32	0.652623	0.982	0.976	4.08466e-28
LAMA4	2.3423e-39	0.652622	0.642	0.211	9.08836e-35
SERPINB6	1.88159e-29	0.65164	0.948	0.93	7.30075e-25
MYCT1	9.99722e-30	0.649567	0.889	0.705	3.87902e-25
TMSB10	1.99504e-36	0.649188	1	1	7.74097e-32
GUK1	4.2546e-22	0.648251	0.948	0.947	1.65083e-17
FNDC3B	5.132e-35	0.647745	0.701	0.346	1.99127e-30
ATP5F1E	2.12631e-16	0.646145	0.742	0.63	8.25028e-12
IL3RA	2.13027e-08	0.645263	0.653	0.608	0.000826564
VASH1	1.18212e-20	0.641042	0.712	0.53	4.58674e-16
CCDC80	1.87698e-15	0.640579	0.624	0.41	7.28287e-11
SDCBP	3.50852e-20	0.639058	0.904	0.879	1.36134e-15
PXDN	4.6597e-23	0.639047	0.867	0.75	1.80801e-18
CTTN	8.0267e-28	0.638918	0.616	0.298	3.11444e-23
SOX4	7.01959e-19	0.637944	0.978	0.968	2.72367e-14
CTNNB1	5.83155e-24	0.637514	0.948	0.846	2.2627e-19
PPIL3	4.49029e-13	0.637287	0.277	0.59	1.74228e-08
DNAJC3	2.91288e-07	0.637137	0.646	0.581	0.0113023
IQGAP1	4.5081e-14	0.63701	0.646	0.476	1.74919e-09
FLNA	1.96701e-22	0.635793	0.834	0.677	7.6322e-18
RAB31	8.67209e-19	0.633721	0.705	0.548	3.36486e-14
QSOX1	8.26626e-11	0.632302	0.594	0.478	3.20739e-06
ADM	2.65991e-15	0.628691	0.542	0.316	1.03207e-10
GATA6	3.67188e-33	0.627799	0.565	0.218	1.42473e-28
TPM1	8.24239e-19	0.627273	0.786	0.679	3.19813e-14
LYL1	8.66414e-07	0.62675	0.852	0.841	0.0336177
STAB1	4.60278e-16	0.626485	0.638	0.502	1.78592e-11
PLOD1	2.96986e-23	0.625017	0.701	0.478	1.15234e-18
RALB	4.5805e-27	0.623731	0.926	0.865	1.77728e-22
SERF2	3.00939e-41	0.62302	1	0.994	1.16767e-36
MEIS2	4.27294e-20	0.621156	0.793	0.636	1.65795e-15
JUNB	4.87727e-15	0.620965	0.908	0.878	1.89243e-10
CYYR1	2.27985e-27	0.620514	0.834	0.691	8.84606e-23
FOXC2	5.73589e-22	0.619998	0.598	0.325	2.22558e-17
ALOX5AP	0.131648	0.618477	0.092	0.124	1
CRABP1	1.10955e-06	0.617447	0.269	0.153	0.0430517
TACC1	4.60292e-14	0.616599	0.841	0.791	1.78598e-09
TSC22D1	6.30991e-24	0.616364	0.967	0.928	2.44831e-19
PDIA3	4.07483e-26	0.614456	0.996	0.972	1.58108e-21
DSTN	1.09727e-25	0.611816	0.937	0.933	4.25753e-21
CANT1	0.628346	0.609161	0.387	0.445	1
FOSB	0.930343	0.608024	0.458	0.516	1
ARHGAP29	2.11287e-29	0.607212	0.849	0.485	8.19813e-25
THY1	6.02717e-24	0.606943	0.834	0.627	2.3386e-19
MAN2B1	0.592322	0.604842	0.107	0.095	1
TIE1	9.24085e-29	0.604677	0.982	0.914	3.58554e-24
FAM43A	1.21561e-09	0.601322	0.661	0.583	4.71669e-05
LRP6	1.90405e-27	0.599977	0.72	0.466	7.38789e-23
RHOC	3.71558e-30	0.599381	0.978	0.928	1.44168e-25
SEPTIN2	4.94077e-16	0.599307	0.716	0.586	1.91707e-11
CALU	8.27052e-31	0.598345	0.941	0.871	3.20904e-26
PDLIM5	1.28405e-25	0.594635	0.768	0.535	4.98223e-21
DST	2.18795e-18	0.593772	0.782	0.675	8.48947e-14
VEGFC	1.62561e-30	0.593101	0.469	0.143	6.30752e-26
ARL4A	2.65597e-15	0.592766	0.565	0.381	1.03054e-10
SEPTIN7	3.79016e-12	0.589955	0.727	0.613	1.47062e-07
BCAR1	4.31269e-30	0.58974	0.708	0.356	1.67337e-25
SLC38A2	1.07487e-19	0.589103	0.863	0.755	4.17062e-15
CLDN5	4.69818e-28	0.587335	0.838	0.53	1.82294e-23
TTC28	1.10419e-24	0.58628	0.694	0.435	4.28438e-20
RUNX1T1	2.86485e-20	0.586183	0.838	0.683	1.11159e-15
ACVRL1	9.61592e-28	0.585913	0.712	0.399	3.73107e-23
CCDC85B	3.78757e-15	0.585132	0.956	0.904	1.46961e-10
NCKAP1	1.07502e-19	0.584397	0.679	0.444	4.17119e-15
NOTCH1	4.41185e-13	0.583374	0.69	0.599	1.71184e-08
C1QTNF3	4.11115e-13	0.583353	0.59	0.413	1.59517e-08
TP53TG1	4.06237e-17	0.58002	0.764	0.668	1.57624e-12
TSPAN6	5.17648e-23	0.579472	0.686	0.433	2.00853e-18
ADCY4	1.70056e-23	0.579455	0.664	0.373	6.59834e-19
GNB4	2.71353e-06	0.579005	0.653	0.651	0.105288
DHRS3	2.65015e-26	0.575289	0.613	0.303	1.02829e-21
GIMAP7	2.08115e-14	0.574799	0.601	0.42	8.07508e-10
ADCY7	2.48767e-15	0.574211	0.07	0.327	9.65241e-11
DUSP1	2.78527e-07	0.572388	0.852	0.897	0.0108071
SLIT3	3.57925e-26	0.572321	0.461	0.164	1.38879e-21
ROCK1	0.0271887	0.571907	0.716	0.809	1
AFDN	9.88835e-18	0.571356	0.476	0.243	3.83678e-13
MX1	0.11509	0.566358	0.092	0.131	1
ELOB	9.50491e-13	0.56543	0.738	0.618	3.688e-08
FGFR1	5.61335e-23	0.564996	0.797	0.566	2.17804e-18
TJP1	1.49126e-21	0.564011	0.823	0.581	5.78622e-17
DACH1	1.74729e-21	0.562596	0.609	0.355	6.77967e-17
GIMAP1	5.70414e-16	0.559673	0.708	0.52	2.21327e-11
PCMTD1	3.60821e-08	0.558953	0.635	0.562	0.00140002
PRDM16-DT	1.49331e-25	0.557304	0.402	0.129	5.79419e-21
SOX18	1.26921e-22	0.55618	0.753	0.512	4.92466e-18
ATF6B	0.0318035	0.553258	0.572	0.562	1
TMCC3	8.39131e-20	0.552553	0.59	0.331	3.25591e-15
PDIA4	8.20792e-20	0.55228	0.897	0.85	3.18475e-15
KLHL9	0.00418571	0.548367	0.48	0.452	1
MYO10	9.08957e-23	0.548184	0.708	0.444	3.52684e-18
PODXL	2.04128e-21	0.546138	0.716	0.455	7.92038e-17
COLEC12	1.86303e-24	0.543021	0.535	0.224	7.22873e-20
IL13RA1	2.81221e-18	0.542192	0.605	0.409	1.09116e-13
HEG1	2.88862e-26	0.541597	0.568	0.243	1.12081e-21
MYL12A	4.9584e-13	0.541583	0.989	0.981	1.92391e-08
CCZ1B	0.047797	0.54136	0.188	0.274	1
C1QTNF6	1.49488e-24	0.540999	0.616	0.33	5.80029e-20
NDUFC2	7.46581e-20	0.539938	0.97	0.967	2.89681e-15
ACTN1	3.00057e-19	0.539661	0.72	0.544	1.16425e-14
IRF2BP2	3.33923e-16	0.538715	0.815	0.745	1.29565e-11
DAPK3	9.11349e-18	0.538246	0.646	0.451	3.53613e-13
CLN8	0.909245	0.537564	0.269	0.281	1
SH3BP5	7.31847e-27	0.535805	0.675	0.362	2.83964e-22
SHISA5	2.09879e-17	0.535676	0.871	0.793	8.14352e-13
SSBP2	1.01995e-17	0.535517	0.745	0.624	3.9575e-13
COL25A1	6.33288e-23	0.533889	0.528	0.235	2.45722e-18
CALR	5.02335e-17	0.53227	0.985	0.978	1.94911e-12
RAC1	1.17643e-24	0.531656	0.985	0.983	4.56468e-20
PTPRG	4.5996e-21	0.528194	0.649	0.396	1.78469e-16
TMED9	8.59416e-13	0.527087	0.875	0.862	3.33462e-08
S100A13	2.39167e-16	0.525843	0.852	0.783	9.27993e-12
SORD	9.80173e-06	0.525677	0.605	0.594	0.380317
S100A16	1.00169e-21	0.525036	0.934	0.772	3.88665e-17
ITM2C	2.77095e-16	0.524755	0.841	0.745	1.07516e-11
MDFI	8.21976e-12	0.523365	0.69	0.577	3.18935e-07
TPM2	4.90839e-19	0.522995	0.945	0.932	1.9045e-14
SRPX	3.14781e-27	0.52243	0.568	0.241	1.22138e-22
RBMS1	2.79544e-16	0.520274	0.793	0.74	1.08466e-11
ITPR2	2.9356e-23	0.520012	0.631	0.366	1.13904e-18
CXXC5	1.00543e-12	0.519954	0.838	0.832	3.90118e-08
GAS6	1.60772e-26	0.51993	0.421	0.135	6.2381e-22
SMAD7	4.27355e-14	0.51872	0.487	0.289	1.65818e-09
FBN2	2.23673e-13	0.51857	0.624	0.47	8.67873e-09
KLF2	8.58461e-09	0.517828	0.587	0.485	0.000333091
CSNK1D	0.27822	0.514022	0.528	0.675	1
MYL6	1.96864e-26	0.513863	1	0.994	7.63851e-22
ATP11C	0.159985	0.513797	0.417	0.426	1
MSRB3	2.32266e-21	0.513444	0.487	0.22	9.01216e-17
CAT	1.10971e-07	0.512814	0.41	0.644	0.00430577
INO80D	0.346627	0.511857	0.251	0.307	1
PARVA	6.76217e-27	0.511047	0.649	0.324	2.62379e-22
GALNT18	3.85888e-25	0.510829	0.694	0.403	1.49728e-20
KTN1	1.33002e-18	0.510155	0.985	0.964	5.16061e-14
REEP5	5.74076e-18	0.510098	0.793	0.673	2.22747e-13
FREM1	1.66259e-22	0.509282	0.365	0.111	6.45102e-18
SLC39A6	0.001761	0.505952	0.317	0.25	1
DENND5B	5.18183e-09	0.504831	0.472	0.35	0.00020106
FURIN	1.43295e-12	0.504397	0.535	0.371	5.56001e-08
SERPINB9	5.5368e-16	0.504037	0.568	0.352	2.14833e-11
TMEM30A	2.41805e-12	0.502091	0.661	0.562	9.38227e-08
HEXA	0.000691809	0.5	0.675	0.708	1
MALAT1	1.57268e-22	0.499581	1	0.999	6.10215e-18
ATP6AP2	1.98438e-15	0.497902	0.867	0.844	7.69958e-11
NEMF	0.0980928	0.497122	0.738	0.797	1
RASIP1	8.99289e-19	0.495686	0.694	0.444	3.48933e-14
ELN	2.50857e-11	0.495211	0.598	0.448	9.7335e-07
CSPP1	2.9057e-13	0.493957	0.661	0.551	1.12744e-08
MAGEH1	1.86353e-15	0.493838	0.672	0.526	7.2307e-11
USP15	0.000105384	0.493698	0.491	0.704	1
CROT	2.4097e-14	0.493134	0.524	0.335	9.34986e-10
OS9	1.24221e-08	0.491363	0.838	0.848	0.000481991
EMP2	3.95091e-22	0.490835	0.627	0.334	1.53299e-17
KIF5B	2.137e-20	0.48808	0.952	0.943	8.29177e-16
FOXP1	1.18673e-11	0.48628	0.812	0.841	4.60461e-07
RCN2	2.05295e-18	0.485451	0.923	0.872	7.96566e-14
WLS	6.69194e-26	0.485309	0.679	0.338	2.59654e-21
DIPK1B	2.00249e-11	0.485171	0.59	0.439	7.76988e-07
LPP	2.34415e-13	0.484094	0.694	0.573	9.09552e-09
PET100	9.84171e-09	0.482824	0.882	0.873	0.000381868
ABHD17A	2.29592e-11	0.48187	0.605	0.499	8.9084e-07
TOR3A	6.39098e-07	0.480872	0.251	0.467	0.0247976
CALM1	3.68416e-27	0.480646	0.993	0.993	1.42949e-22
LAMA5	3.07461e-09	0.480504	0.432	0.287	0.000119298
HLA-E	7.58131e-15	0.480296	0.97	0.94	2.94162e-10
TAX1BP1	2.26047e-21	0.48023	0.908	0.871	8.77087e-17
PLS3	1.94581e-15	0.478705	0.72	0.563	7.54995e-11
TLE1	4.68317e-15	0.477676	0.601	0.409	1.81712e-10
PPDPF	1.70468e-09	0.477328	0.915	0.933	6.61433e-05
EMB	0.148172	0.477192	0.314	0.306	1
ANAPC16	0.927487	0.477037	0.889	0.944	1
EDNRB	7.96081e-15	0.476162	0.277	0.096	3.08887e-10
THEM6	4.43447e-12	0.475272	0.753	0.697	1.72062e-07
IL6ST	1.46887e-11	0.474811	0.697	0.581	5.69935e-07
OSBPL9	0.812364	0.474058	0.59	0.709	1
VGLL4	1.61867e-13	0.472611	0.775	0.716	6.28059e-09
PROS1	2.05606e-19	0.47228	0.531	0.298	7.97772e-15
BAP1	0.396117	0.472053	0.365	0.465	1
TTC13	0.860874	0.471106	0.295	0.303	1
EMC10	8.63552e-12	0.470071	0.812	0.793	3.35067e-07
CFH	1.00768e-11	0.469537	0.62	0.487	3.90989e-07
FKBP9	5.6897e-23	0.469471	0.672	0.426	2.20766e-18
IFI6	1.18972e-05	0.467773	0.491	0.445	0.461624
DDX17	1.49635e-07	0.467703	0.937	0.925	0.00580597
STARD4-AS1	0.076667	0.46614	0.24	0.206	1
PDIA6	1.77542e-21	0.465708	0.993	0.979	6.88879e-17
LEPROT	3.07902e-18	0.46508	0.908	0.89	1.19469e-13
DKK2	1.60222e-34	0.46391	0.299	0.033	6.21676e-30
SKIL	1.67964e-12	0.463027	0.764	0.658	6.51716e-08
WWP2	0.0274524	0.46252	0.177	0.263	1
CKAP4	2.35854e-14	0.461746	0.753	0.609	9.15139e-10
PLXDC2	2.2219e-10	0.461423	0.601	0.499	8.6212e-06
FKBP10	1.6499e-10	0.461345	0.745	0.669	6.40179e-06
MS4A4A	1.60454e-06	0.460069	0.31	0.195	0.0622576
TSPAN9	6.50817e-19	0.459835	0.509	0.252	2.52524e-14
SYMPK	1.82707e-08	0.45927	0.672	0.633	0.000708921
YAP1	2.10026e-22	0.457985	0.502	0.213	8.14923e-18
PON2	2.90791e-13	0.456806	0.742	0.677	1.1283e-08
GFOD1	9.2771e-10	0.456364	0.594	0.471	3.59961e-05
AGRN	4.7347e-15	0.456156	0.579	0.349	1.83711e-10
MAP4K4	3.79769e-17	0.454602	0.834	0.739	1.47354e-12
SYVN1	0.56193	0.454177	0.177	0.207	1
CFLAR	3.32515e-14	0.453709	0.815	0.748	1.29019e-09
BAZ2B	4.28212e-09	0.453705	0.716	0.618	0.00016615
CTNND1	2.00997e-12	0.453678	0.642	0.515	7.79889e-08
P4HB	1.86843e-19	0.453154	0.982	0.951	7.2497e-15
TEAD2	1.42249e-15	0.452884	0.635	0.455	5.51942e-11
CHMP4B	2.33381e-09	0.452484	0.653	0.554	9.05541e-05
C7orf26	0.00127818	0.451047	0.244	0.389	1
SPCS3	3.98345e-07	0.449156	0.801	0.798	0.0154562
SETD7	0.0783181	0.448918	0.14	0.197	1
PPIC	2.1909e-15	0.448279	0.513	0.309	8.50091e-11
BLCAP	1.10499e-12	0.44622	0.756	0.68	4.28747e-08
PAM	1.54704e-15	0.445352	0.731	0.631	6.00266e-11
TRAM1	4.39025e-07	0.445157	0.768	0.773	0.0170346
NKTR	8.41072e-05	0.444902	0.834	0.869	1
RPS6KA2	1.42229e-11	0.444873	0.539	0.334	5.51863e-07
TRIOBP	0.000118584	0.444468	0.642	0.645	1
ZNF428	3.25059e-09	0.443528	0.801	0.821	0.000126126
ISG15	0.0435144	0.443057	0.823	0.869	1
BCAT1	4.35175e-10	0.441327	0.782	0.773	1.68852e-05
IGFBP3	7.01094e-17	0.441185	0.59	0.327	2.72031e-12
TSPAN11	5.35336e-18	0.440986	0.439	0.2	2.07716e-13
ACSL1	0.00491544	0.438817	0.074	0.135	1
ZDHHC3	1.09275e-11	0.438377	0.679	0.605	4.23998e-07
BPNT2	1.8094e-13	0.437637	0.402	0.218	7.02064e-09
FOS	9.29889e-06	0.437529	0.819	0.805	0.360806
ADAT2	3.11602e-05	0.437178	0.225	0.38	1
PTPRM	2.38018e-17	0.436211	0.594	0.364	9.23535e-13
HSPA2	2.80548e-14	0.436056	0.528	0.328	1.08855e-09
ENC1	2.21774e-11	0.435941	0.546	0.389	8.60507e-07
BIN2	1.37913e-05	0.435737	0.07	0.179	0.535118
COPS9	1.28287e-08	0.435068	0.686	0.587	0.000497768
EVL	1.48732e-13	0.434996	0.875	0.833	5.77096e-09
BEX5	5.27889e-17	0.434772	0.524	0.282	2.04826e-12
SLFN5	2.50759e-20	0.434426	0.483	0.213	9.72969e-16
ALMS1	0.258991	0.433958	0.177	0.22	1
SARAF	1.98153e-07	0.433738	0.852	0.882	0.00768854
FKBP2	5.55182e-06	0.433272	0.594	0.57	0.215416
CLEC3B	1.73235e-36	0.432065	0.354	0.051	6.72169e-32
TMEM204	3.42432e-12	0.431715	0.672	0.562	1.32867e-07
F2RL2	5.08429e-13	0.431322	0.535	0.328	1.97276e-08
ADAMTS9	2.07064e-13	0.431279	0.395	0.189	8.03428e-09
IPO11	1.48496e-11	0.431053	0.683	0.586	5.76181e-07
CMTM8	3.47402e-06	0.430342	0.572	0.519	0.134796
ZCCHC2	0.0238778	0.430255	0.137	0.216	1
BMPER	2.8245e-26	0.428804	0.38	0.103	1.09593e-21
UBE3C	0.0326981	0.428277	0.28	0.377	1
TEP1	0.493478	0.427599	0.089	0.104	1
MGST2	0.000445592	0.426393	0.911	0.943	1
MCL1	2.35145e-06	0.426258	0.768	0.793	0.0912387
THBS1	6.1437e-14	0.425639	0.321	0.131	2.38382e-09
P3H1	6.8629e-11	0.42486	0.708	0.675	2.66287e-06
GTF2I	1.44392e-11	0.424031	0.878	0.85	5.60256e-07
GARRE1	6.57777e-16	0.423962	0.435	0.209	2.55224e-11
PDCD4	8.19588e-12	0.423641	0.79	0.798	3.18008e-07
PCAT14	7.91683e-15	0.422764	0.236	0.065	3.07181e-10
QKI	1.47916e-11	0.422167	0.768	0.711	5.73928e-07
HSD17B12	2.52117e-09	0.422022	0.79	0.777	9.7824e-05
TSC22D3	1.31464e-12	0.421978	0.764	0.686	5.10095e-08
PTPN12	5.46124e-10	0.421565	0.675	0.63	2.11901e-05
SNRPN	2.18358e-07	0.421557	0.801	0.828	0.00847251
UQCR11.1	0.00454059	0.421471	0.144	0.088	1
SORBS2	1.63474e-07	0.421144	0.328	0.203	0.00634296
PCGF2	9.84971e-18	0.421137	0.598	0.366	3.82179e-13
SLC16A1	1.70507e-09	0.420289	0.768	0.732	6.61583e-05
PREX2	2.26406e-12	0.420287	0.657	0.513	8.78477e-08
KCTD10	8.53055e-09	0.420105	0.542	0.435	0.000330994
MCAM	3.68758e-19	0.419443	0.598	0.307	1.43082e-14
LRRC32	9.77812e-12	0.419067	0.498	0.325	3.79401e-07
PCDH7	8.72097e-16	0.418961	0.369	0.153	3.38382e-11
PLEKHG1	2.6088e-06	0.418133	0.487	0.398	0.101224
SPTAN1	2.18051e-11	0.418076	0.753	0.665	8.4606e-07
IFNAR2	0.0130141	0.41806	0.362	0.341	1
SCARF1	7.25274e-12	0.418048	0.815	0.761	2.81414e-07
RAPGEF5	8.58026e-11	0.417613	0.494	0.321	3.32923e-06
PEA15	2.15893e-12	0.417511	0.664	0.485	8.37686e-08
BICD1	1.82317e-10	0.416598	0.727	0.666	7.07409e-06
GJA1	4.14394e-06	0.416572	0.469	0.344	0.160789
RABAC1	9.67285e-10	0.41643	0.889	0.907	3.75316e-05
FZD4	1.45199e-19	0.416377	0.48	0.214	5.63386e-15
DAAM1	2.99599e-13	0.415722	0.708	0.57	1.16248e-08
TMEM132A	8.05715e-14	0.415348	0.546	0.335	3.12625e-09
COL23A1	8.56961e-10	0.415118	0.443	0.289	3.3251e-05
DPH6	0.118754	0.414759	0.166	0.218	1
SEC62	1.41854e-14	0.414471	0.956	0.964	5.50407e-10
MIR4435-2HG	7.3028e-06	0.414245	0.52	0.452	0.283356
WASF2	0.000391798	0.413854	0.863	0.921	1
CXCL12	1.97141e-08	0.413486	0.244	0.114	0.000764925
CTNNA1	4.88689e-17	0.412498	0.886	0.839	1.89616e-12
FILIP1L	2.4622e-06	0.412428	0.303	0.189	0.0955359
FERMT2	6.26357e-14	0.412282	0.738	0.569	2.43033e-09
NAXE	3.70263e-07	0.412103	0.583	0.515	0.0143666
ZNF503	6.08849e-08	0.411998	0.524	0.42	0.0023624
CRABP2	1.04723e-06	0.411446	0.306	0.193	0.0406337
NREP	8.47878e-15	0.410783	0.834	0.787	3.28985e-10
AAK1	5.18894e-12	0.410012	0.683	0.583	2.01336e-07
H3-3B	8.3509e-10	0.409706	0.742	0.633	3.24023e-05
RHOBTB3	4.81809e-06	0.409067	0.727	0.74	0.186947
BMX	8.38351e-16	0.408703	0.343	0.136	3.25288e-11
SHE	9.21004e-14	0.408648	0.646	0.483	3.57359e-09
ROBO4	1.22866e-09	0.408512	0.528	0.38	4.76732e-05
TCEAL7	1.92357e-13	0.408212	0.421	0.22	7.46365e-09
SYTL2	6.55756e-17	0.408176	0.439	0.199	2.5444e-12
CD40	1.93918e-10	0.40787	0.701	0.567	7.52421e-06
RABGAP1	0.000245597	0.407808	0.535	0.512	1
TGFBR2	3.03484e-11	0.407586	0.568	0.41	1.17755e-06
ALPK3	2.69701e-09	0.406402	0.594	0.471	0.000104647
SPATS2L	1.16271e-11	0.405662	0.657	0.531	4.51141e-07
OGT	0.000952163	0.404797	0.417	0.563	1
MICOS10	2.14896e-08	0.404482	0.661	0.565	0.000833816
DAD1	4.33493e-18	0.404453	0.974	0.96	1.68199e-13
TANC2	6.92043e-09	0.404005	0.461	0.325	0.00026852
ITPRID2	6.62066e-12	0.403035	0.476	0.295	2.56888e-07
CIR1	0.00231331	0.401385	0.701	0.739	1
RAB11B	2.56374e-12	0.40102	0.815	0.807	9.94757e-08
COL6A1	2.99854e-10	0.400938	0.421	0.27	1.16346e-05
S100A10	4.53706e-08	0.400904	0.694	0.579	0.00176043
PPIL4	0.0115857	0.400474	0.638	0.672	1
LAMC1	1.16276e-12	0.398764	0.734	0.597	4.51161e-08
GALNT10	7.30091e-07	0.398572	0.258	0.14	0.0283283
SSR1	0.0792354	0.398196	0.635	0.793	1
MAGI1	2.14697e-06	0.397783	0.52	0.42	0.0833046
FHL3	1.17675e-07	0.39763	0.745	0.755	0.00456591
RBMS3	1.50711e-20	0.397534	0.413	0.157	5.84772e-16
PCDH1	6.41495e-17	0.397357	0.458	0.209	2.48906e-12
NMRK1	8.01701e-18	0.396647	0.59	0.384	3.11068e-13
EOGT	1.33748e-16	0.395864	0.554	0.323	5.18957e-12
DYNC1LI2	6.01139e-12	0.395825	0.775	0.718	2.33248e-07
SELENOS	1.40155e-07	0.395819	0.509	0.419	0.00543815
MMD	3.40725e-11	0.395691	0.712	0.626	1.32205e-06
C12orf57	5.57285e-13	0.395436	0.915	0.933	2.16232e-08
SNRNP48	0.000239676	0.395276	0.28	0.452	1
RAI14	7.07342e-11	0.395057	0.649	0.508	2.74456e-06
CEMIP2	2.0775e-13	0.394453	0.292	0.113	8.06089e-09
RAB2A	1.88679e-14	0.394249	0.9	0.919	7.32094e-10
CAV2	1.52252e-16	0.393524	0.48	0.231	5.90751e-12
ARHGAP28	4.23624e-16	0.393502	0.531	0.292	1.6437e-11
NIN	0.0149303	0.393304	0.303	0.426	1
AFAP1L1	1.82614e-13	0.392782	0.742	0.597	7.08559e-09
GNAS	1.73573e-15	0.392305	0.985	0.969	6.73481e-11
PDLIM1	1.2997e-11	0.392125	0.889	0.841	5.04296e-07
KHDRBS3	1.69932e-11	0.391833	0.476	0.309	6.59354e-07
NID1	7.43151e-18	0.391717	0.579	0.313	2.8835e-13
DDIT4	0.000203338	0.391658	0.76	0.727	1
ADAM15	3.5238e-06	0.391464	0.638	0.602	0.136727
CMTM6	8.42176e-08	0.389793	0.771	0.765	0.00326773
RASGEF1B	1.29655e-05	0.389718	0.347	0.252	0.503076
MYH10	5.7742e-14	0.389241	0.797	0.654	2.24045e-09
CD74	2.03045e-07	0.389125	0.642	0.811	0.00787836
TINAGL1	5.78185e-17	0.388453	0.41	0.178	2.24342e-12
TANC1	2.90794e-13	0.388425	0.483	0.292	1.12831e-08
KCNMB4	1.06953e-08	0.388365	0.395	0.256	0.000414989
ITPKB	0.431963	0.387691	0.258	0.256	1
PLD3	1.82039e-10	0.387419	0.915	0.921	7.06329e-06
AP1S2	1.48058e-11	0.387206	0.801	0.732	5.74479e-07
CYB5R3	1.70642e-11	0.387003	0.845	0.855	6.62108e-07
GPX4	1.01398e-20	0.387003	0.985	0.978	3.93433e-16
RAB13	2.75123e-10	0.38651	0.812	0.762	1.06751e-05
AQP1	1.44742e-15	0.385965	0.358	0.142	5.61613e-11
FRAS1	8.68026e-19	0.385814	0.365	0.136	3.36803e-14
PRMT2	2.40363e-11	0.385791	0.786	0.769	9.32633e-07
SDF4	8.24124e-08	0.385698	0.756	0.768	0.00319768
TFPI2	2.58788e-12	0.385643	0.299	0.127	1.00412e-07
PDLIM7	1.83135e-11	0.385201	0.882	0.887	7.10583e-07
FKBP1A	2.1638e-21	0.385194	0.996	0.987	8.39574e-17
IKBIP	7.16077e-08	0.385122	0.609	0.548	0.00277845
RRAS	1.78639e-14	0.384872	0.424	0.216	6.93139e-10
ACTA2	2.27397e-05	0.384534	0.306	0.206	0.882322
GNG5	4.23153e-12	0.384509	0.97	0.971	1.64188e-07
KDELR2	8.77073e-15	0.384329	0.934	0.919	3.40313e-10
PLAAT3	5.81748e-15	0.384208	0.376	0.166	2.25724e-10
GBP4	2.61389e-09	0.384152	0.768	0.702	0.000101422
UBC	5.64371e-14	0.383665	0.996	0.989	2.18982e-09
ADAM10	5.24297e-11	0.383027	0.72	0.656	2.03432e-06
MED1	0.0919046	0.381892	0.328	0.448	1
SGCE	4.25037e-17	0.381647	0.428	0.189	1.64918e-12
BRD4	0.278756	0.381589	0.668	0.743	1
PDIA5	0.233751	0.381204	0.24	0.298	1
SHFM1	3.65849e-08	0.381094	0.69	0.601	0.00141953
AHNAK	5.20669e-15	0.379725	0.494	0.257	2.02025e-10
LUZP1	8.67928e-11	0.379267	0.83	0.816	3.36765e-06
PRDM16	3.33027e-10	0.379065	0.509	0.356	1.29218e-05
EPHB4	6.66675e-10	0.377356	0.583	0.455	2.58676e-05
ECSCR	0.221179	0.37682	0.41	0.441	1
PCDH10	1.96479e-12	0.375786	0.38	0.184	7.62359e-08
GPX8	1.37585e-08	0.375608	0.576	0.469	0.000533845
TMED10	5.24002e-08	0.375418	0.804	0.812	0.00203318
KLF4	1.89401e-07	0.374897	0.406	0.271	0.00734896
FRMD4B	2.3484e-10	0.374713	0.679	0.579	9.11201e-06
JCAD	3.77469e-12	0.374038	0.306	0.135	1.46462e-07
CRACR2B	5.30887e-07	0.373584	0.535	0.444	0.0205989
TRIM44	0.000107954	0.373528	0.697	0.688	1
SPP1	1.86291e-05	0.372887	0.137	0.293	0.722827
ANKRD37	0.0530426	0.370509	0.288	0.253	1
TPPP3	2.27818e-15	0.370376	0.269	0.083	8.83958e-11
PIK3C2B	2.29074e-08	0.370214	0.52	0.406	0.000888832
ETS1	8.70486e-09	0.369698	0.635	0.494	0.000337757
ATP5MD	4.46264e-08	0.369537	0.712	0.595	0.00173155
FAM124B	9.22455e-13	0.36941	0.572	0.373	3.57922e-08
SHOC2	0.470218	0.369265	0.491	0.615	1
HTATIP2	0.00629985	0.368772	0.089	0.156	1
BAZ2A	0.0800648	0.368699	0.487	0.626	1
SEMA4C	5.50896e-10	0.368528	0.446	0.287	2.13753e-05
MFAP2	5.81198e-07	0.368523	0.443	0.321	0.0225511
UBE2H	0.000242429	0.368163	0.561	0.531	1
NUCB1	4.13689e-12	0.367994	0.86	0.896	1.60516e-07
MANSC1	1.26575e-09	0.367798	0.472	0.339	4.91124e-05
WDR83OS	6.88895e-06	0.367424	0.661	0.605	0.267298
ARL5A	7.13025e-07	0.367251	0.712	0.729	0.0276661
EVA1B	5.318e-05	0.367144	0.635	0.627	1
H2AJ	6.37433e-06	0.366989	0.421	0.331	0.247331
RESF1	0.000122924	0.366075	0.432	0.374	1
SLC22A17	1.19972e-07	0.365572	0.458	0.339	0.00465502
STRN3	0.982689	0.365572	0.38	0.433	1
TMBIM6	1.25006e-12	0.365286	0.963	0.976	4.85037e-08
NDFIP1	2.08315e-08	0.365213	0.738	0.725	0.000808284
SH3GLB1	6.9872e-07	0.365097	0.812	0.819	0.027111
KLHL4	7.43492e-12	0.364772	0.557	0.36	2.88482e-07
SLC2A1	0.0565296	0.364518	0.483	0.48	1
TMEM109	8.16964e-13	0.364046	0.801	0.744	3.1699e-08
HSD17B14	2.86914e-15	0.363913	0.465	0.25	1.11325e-10
GIMAP8	3.51737e-12	0.36378	0.535	0.348	1.36478e-07
VOPP1	1.11376e-07	0.36306	0.579	0.495	0.00432151
ZFP36L1	6.17629e-10	0.362823	0.775	0.704	2.39646e-05
RNF8	7.91554e-06	0.361992	0.616	0.615	0.307131
HERPUD2	0.325065	0.361938	0.295	0.387	1
SLCO3A1	1.28894e-08	0.361896	0.487	0.362	0.000500123
CDC42EP5	1.41332e-13	0.361597	0.402	0.196	5.48383e-09
RNF7	6.92506e-13	0.361232	0.941	0.958	2.68699e-08
COBLL1	2.61104e-11	0.361228	0.487	0.307	1.01311e-06
GNG12	8.75836e-14	0.360563	0.435	0.236	3.39833e-09
GABARAPL2	4.69275e-14	0.360532	0.904	0.926	1.82083e-09
BACE2	2.41883e-09	0.36029	0.502	0.363	9.38531e-05
ZNF467	1.67868e-08	0.360213	0.598	0.515	0.000651343
DKK1	1.15225e-08	0.360139	0.373	0.214	0.000447085
PPIB	5.73062e-12	0.359399	0.978	0.974	2.22354e-07
LPAR6	8.01809e-11	0.35927	0.694	0.547	3.1111e-06
SLC39A7	1.0482e-07	0.359264	0.517	0.421	0.00406711
INSR	1.10563e-06	0.357394	0.465	0.353	0.0428995
COL5A2	6.04339e-12	0.357282	0.435	0.223	2.34489e-07
ATP6AP1	6.2796e-10	0.35711	0.771	0.737	2.43655e-05
FGD5	4.43443e-06	0.35704	0.55	0.485	0.17206
TRIM8	0.00446982	0.357016	0.48	0.469	1
HLA-DRB5	0.0810315	0.356929	0.085	0.124	1
TTYH3	5.86711e-09	0.356579	0.59	0.487	0.00022765
TCF7L2	3.36553e-06	0.356533	0.627	0.558	0.130586
CPQ	1.63328e-07	0.355839	0.52	0.434	0.00633729
HSD11B2	1.125e-09	0.355466	0.306	0.152	4.36511e-05
SPEF2	2.90469e-08	0.355326	0.439	0.295	0.00112705
FYN	2.50235e-07	0.354991	0.59	0.522	0.00970939
AMOTL2	7.02603e-14	0.35388	0.461	0.248	2.72617e-09
YIPF5	1.91178e-09	0.353352	0.675	0.624	7.41791e-05
ATP13A3	0.000146683	0.352965	0.439	0.377	1
ARRDC3	0.00250951	0.352885	0.631	0.655	1
CTSC	0.867298	0.352526	0.886	0.915	1
CRELD1	4.33285e-09	0.352478	0.41	0.27	0.000168119
ITFG1	4.50998e-08	0.352333	0.609	0.556	0.00174992
DCHS1	8.15232e-07	0.352128	0.561	0.483	0.0316318
SPTBN1	8.85115e-11	0.352125	0.948	0.905	3.43434e-06
SASH1	1.55014e-10	0.352032	0.576	0.431	6.01468e-06
DHH	1.66103e-29	0.351502	0.317	0.054	6.44497e-25
MESD	1.06917e-05	0.351133	0.59	0.526	0.41485
PBX2	0.00108779	0.35101	0.472	0.458	1
KCTD12	0.009624	0.350009	0.38	0.357	1
PLPP3	1.98191e-13	0.349979	0.314	0.124	7.69002e-09
IGF2BP2	1.1981e-06	0.349336	0.812	0.851	0.0464877
DDAH2	9.99341e-11	0.34873	0.934	0.942	3.87754e-06
MPZL1	4.87064e-14	0.348556	0.72	0.559	1.88986e-09
CD46	2.86193e-08	0.348472	0.731	0.693	0.00111046
ARHGEF15	9.62987e-16	0.347749	0.52	0.257	3.73649e-11
BRI3	0.000161831	0.347673	0.745	0.762	1
ASAP1	0.0212335	0.34764	0.469	0.453	1
PLAGL1	5.96266e-06	0.347244	0.683	0.704	0.231357
ERLEC1	5.21859e-08	0.347188	0.601	0.555	0.00202487
KDELR1	1.28288e-09	0.347103	0.9	0.917	4.97769e-05
UTRN	0.0217728	0.346966	0.594	0.602	1
COPA	0.0701244	0.346821	0.59	0.634	1
THBD	1.55999e-11	0.346703	0.443	0.246	6.05291e-07
NFE2L1	4.60259e-10	0.346479	0.598	0.497	1.78585e-05
EMC7	2.13018e-06	0.346374	0.683	0.711	0.0826531
SLC44A2	5.41232e-05	0.346269	0.561	0.535	1
BPTF	0.153647	0.345413	0.786	0.837	1
CYTOR	6.38912e-06	0.345311	0.446	0.356	0.247904
FDPS	1.79909e-12	0.345121	0.963	0.953	6.98067e-08
TCAF1	7.74691e-07	0.344949	0.546	0.476	0.0300588
MANF	1.02551e-06	0.344881	0.779	0.771	0.0397907
REEP3	4.31566e-08	0.344822	0.583	0.481	0.00167452
NPR3	0.872995	0.344793	0.535	0.658	1
RDH14	0.00106555	0.344748	0.229	0.376	1
SOX7	2.00322e-12	0.343952	0.657	0.417	7.77268e-08
RNMT	0.0352683	0.343629	0.62	0.755	1
NPC1	0.00479707	0.343351	0.1	0.174	1
ZNF580	1.41504e-06	0.343135	0.576	0.515	0.0549049
CIAO2B	8.8694e-06	0.343012	0.579	0.509	0.344142
ABI2	9.5614e-09	0.342931	0.749	0.704	0.000370992
TOB1	0.0864554	0.342886	0.395	0.403	1
MARK4	0.5293	0.342808	0.399	0.439	1
HDAC7	5.11538e-11	0.342777	0.749	0.711	1.98482e-06
PALM	1.70735e-06	0.34266	0.413	0.31	0.0662471
HIVEP2	0.0826605	0.342285	0.166	0.129	1
GLG1	1.17885e-06	0.34207	0.731	0.727	0.0457406
TMEM165	0.00115954	0.341963	0.76	0.823	1
PLEKHA1	5.0476e-09	0.341119	0.568	0.435	0.000195852
CADM1	3.19947e-10	0.341096	0.417	0.252	1.24143e-05
F11R	9.44642e-05	0.340869	0.598	0.59	1
BHLHE40	4.43363e-05	0.340157	0.354	0.253	1
FAM110D	6.1915e-11	0.339999	0.358	0.191	2.40236e-06
NNAT	3.59704e-10	0.339451	0.76	0.627	1.39569e-05
ATOX1	4.36671e-10	0.33855	0.945	0.964	1.69433e-05
CNPY2	7.76565e-11	0.338408	0.911	0.928	3.01315e-06
RND3	1.02558e-12	0.338333	0.321	0.139	3.97937e-08
CANX	0.00135106	0.337506	0.886	0.935	1
VCP	6.0149e-13	0.33746	0.941	0.944	2.33384e-08
GDPD5	3.3995e-11	0.336968	0.494	0.303	1.31904e-06
CCDC3	1.67441e-12	0.33631	0.28	0.111	6.49688e-08
MAST4	6.17132e-12	0.336298	0.694	0.583	2.39453e-07
TXNIP	1.72922e-05	0.336255	0.779	0.818	0.670954
RND1	3.08063e-07	0.33622	0.362	0.229	0.0119531
QPCT	2.91036e-14	0.335935	0.373	0.168	1.12925e-09
PGRMC1	1.50126e-08	0.335753	0.889	0.907	0.000582504
SENP7	2.59686e-05	0.335298	0.494	0.428	1
MYO1C	1.30547e-07	0.335265	0.583	0.474	0.00506535
MGAT1	7.30549e-08	0.335045	0.749	0.752	0.0028346
SMARCA1	3.99825e-07	0.333578	0.576	0.497	0.0155136
THSD1	9.31857e-07	0.333572	0.531	0.434	0.036157
RTN4	6.36901e-11	0.333213	0.911	0.889	2.47124e-06
FEZ2	7.94295e-06	0.333202	0.731	0.736	0.308194
ELOVL5	3.67345e-06	0.333115	0.734	0.769	0.142534
AAMDC	1.77769e-05	0.333065	0.646	0.665	0.689762
JAG2	2.20764e-10	0.333037	0.476	0.295	8.56585e-06
NUDT14	2.91202e-07	0.33285	0.708	0.697	0.0112989
NOTCH3	1.23989e-08	0.332365	0.417	0.267	0.000481088
SH2D3C	2.55007e-06	0.331916	0.517	0.427	0.0989452
TGFBR3	5.34048e-06	0.331338	0.321	0.2	0.207216
KLF3	2.50315e-05	0.331079	0.646	0.616	0.971247
GOLGA1	0.0938435	0.330815	0.203	0.268	1
ATP1A1	1.42005e-05	0.330691	0.79	0.829	0.550995
MYCBP2	3.35807e-05	0.330454	0.731	0.759	1
WBP1L	2.25395e-05	0.33041	0.41	0.327	0.874554
CDC37	3.60966e-12	0.329737	0.941	0.967	1.40058e-07
TUBD1	0.000802181	0.329341	0.199	0.323	1
NUMB	2.55042e-05	0.328798	0.613	0.601	0.989587
TMEM50A	7.5575e-11	0.327971	0.9	0.903	2.93238e-06
LIPA	1.75758e-08	0.327392	0.664	0.627	0.000681957
CRIM1	1.55584e-09	0.32696	0.506	0.355	6.03682e-05
BMF	1.11398e-12	0.326609	0.347	0.16	4.32236e-08
ITGAV	4.60573e-09	0.326293	0.531	0.409	0.000178707
RNF144B	3.5792e-10	0.326225	0.391	0.227	1.38877e-05
NDUFA13	0.000838576	0.326177	0.856	0.894	1
RTL8C	2.82297e-07	0.325941	0.439	0.321	0.0109534
GATA3	2.68675e-07	0.325744	0.708	0.643	0.0104248
BRK1	1.67166e-10	0.324983	0.978	0.982	6.4862e-06
SCML1	2.28001e-06	0.324929	0.45	0.331	0.0884666
RPGR	0.000111861	0.324596	0.454	0.391	1
IRF7	0.000344106	0.324459	0.207	0.346	1
TRO	0.000292741	0.324236	0.487	0.444	1
DCBLD1	1.36063e-06	0.324029	0.41	0.296	0.0527937
PPP1R3B	3.34238e-06	0.323667	0.317	0.21	0.129687
LGALS1	0.000937946	0.323582	0.638	0.616	1
MFGE8	3.55791e-06	0.323577	0.605	0.561	0.138051
CHSY1	9.47035e-08	0.322463	0.454	0.328	0.00367459
CLTB	1.90541e-05	0.32207	0.576	0.559	0.739318
CCSER2	1.48945e-06	0.321326	0.572	0.484	0.0577921
EPN1	0.000153034	0.32055	0.642	0.675	1
AGPAT1	4.92651e-05	0.320362	0.539	0.502	1
SLC25A20	0.556207	0.320229	0.14	0.166	1
CAMSAP2	1.40193e-16	0.320102	0.38	0.153	5.43964e-12
DUSP5	0.000120515	0.320033	0.458	0.366	1
ANAPC10	0.048278	0.319644	0.365	0.513	1
H6PD	0.913024	0.319568	0.17	0.185	1
RBFOX2	1.64556e-10	0.319558	0.705	0.595	6.38492e-06
MASP1	7.90125e-12	0.319089	0.288	0.12	3.06576e-07
NINL	7.98758e-12	0.319019	0.358	0.177	3.09926e-07
RASSF8	4.41151e-08	0.318732	0.428	0.296	0.00171171
STMP1	0.000477027	0.317764	0.572	0.548	1
FAM3C	0.00150679	0.317695	0.502	0.499	1
SEC61B	6.12885e-10	0.317576	0.945	0.965	2.37805e-05
PLTP	1.12909e-06	0.317264	0.646	0.633	0.0438098
RIMKLB	0.000720699	0.317095	0.568	0.595	1
CD276	2.53994e-07	0.31707	0.598	0.48	0.00985521
HMCN1	1.55663e-13	0.316622	0.458	0.241	6.03988e-09
ADGRA2	2.75388e-07	0.315703	0.395	0.273	0.0106853
NUDT4	0.00249555	0.31567	0.579	0.601	1
CD63	1.39851e-12	0.315434	0.993	0.99	5.42636e-08
SHROOM4	4.33747e-11	0.315389	0.417	0.236	1.68298e-06
TCIRG1	0.000177301	0.314896	0.454	0.408	1
FLNB	3.8578e-09	0.314712	0.601	0.491	0.000149686
NCKAP5	8.69996e-13	0.314142	0.461	0.241	3.37567e-08
EHD4	1.7373e-06	0.31412	0.476	0.391	0.0674091
ERG28	0.00111299	0.313741	0.513	0.484	1
GNPTAB	9.8046e-05	0.313644	0.657	0.694	1
UFL1	0.669405	0.312929	0.472	0.545	1
UBE2J1	0.0123172	0.31287	0.631	0.672	1
CSNK1A1	8.24471e-07	0.312597	0.886	0.885	0.0319903
SLC35E2B	0.177471	0.31245	0.303	0.389	1
ATP8B1	3.97653e-09	0.31222	0.339	0.188	0.000154293
COL18A1	9.78207e-05	0.311982	0.399	0.31	1
ARHGEF12	5.58854e-09	0.31194	0.535	0.391	0.000216841
AP2A2	2.84558e-09	0.311565	0.727	0.701	0.000110411
TSPAN18	1.39405e-10	0.31153	0.727	0.548	5.40906e-06
ATP6V1G1	9.83789e-05	0.311473	0.948	0.961	1
YPEL3	6.01765e-05	0.311429	0.491	0.43	1
NOVA1	1.05086e-09	0.311423	0.376	0.221	4.07745e-05
TUSC3	1.73266e-06	0.311265	0.642	0.583	0.067229
MT-ND5	0.000606523	0.311178	0.701	0.608	1
NPR1	1.20797e-15	0.311015	0.421	0.191	4.68703e-11
TRAPPC1	1.81649e-05	0.310789	0.849	0.88	0.704816
YIPF4	0.00178973	0.310396	0.649	0.686	1
ARPC1B	0.011923	0.309738	0.897	0.919	1
MAGED1	6.83963e-07	0.309705	0.657	0.619	0.0265384
APLP1	1.47269e-12	0.309579	0.295	0.121	5.71417e-08
MAP1LC3A	8.70115e-08	0.308898	0.52	0.391	0.00337613
ARHGEF2	0.00412165	0.308434	0.649	0.687	1
LMCD1	4.84262e-08	0.30838	0.428	0.305	0.00187898
TNIK	0.00026694	0.308359	0.421	0.346	1
GLIPR2	5.98591e-13	0.307563	0.332	0.142	2.32259e-08
HIP1	0.8519	0.306417	0.472	0.534	1
RYBP	0.177952	0.306371	0.517	0.561	1
TPM4	2.47726e-13	0.306362	0.952	0.933	9.61202e-09
GOLIM4	0.00424534	0.306309	0.638	0.677	1
KMT2E	0.000771067	0.306055	0.782	0.804	1
CAMTA1	1.44492e-07	0.306052	0.875	0.897	0.00560644
PRXL2A	7.03775e-06	0.30523	0.572	0.501	0.273072
PLXNA4	6.0132e-17	0.305152	0.288	0.085	2.33318e-12
NSD3	0.00157642	0.305021	0.502	0.481	1
SEPTIN11	1.7348e-05	0.304781	0.653	0.563	0.673121
MTCH1	1.78811e-06	0.304579	0.875	0.918	0.0693804
RO60	8.67221e-05	0.303876	0.476	0.409	1
DERL2	0.00175109	0.303685	0.557	0.561	1
FRA10AC1	0.151756	0.303292	0.432	0.545	1
SFT2D2	0.319796	0.30318	0.332	0.335	1
ABL2	2.19028e-05	0.302922	0.557	0.485	0.849851
EGLN2	0.000388045	0.302895	0.45	0.417	1
PRICKLE1	1.69632e-09	0.30268	0.421	0.256	6.58191e-05
OCIAD1	0.0042632	0.302427	0.875	0.915	1
ZMYM2	0.0010631	0.302193	0.59	0.586	1
DDOST	1.29433e-05	0.302141	0.889	0.921	0.502212
FXYD6	1.29812e-08	0.301763	0.775	0.672	0.000503682
OGA	0.000173996	0.301681	0.417	0.36	1
FBN1	1.07018e-11	0.301595	0.41	0.218	4.1524e-07
NYNRIN	1.56204e-06	0.301492	0.469	0.367	0.0606088
DYNLRB1	2.36631e-06	0.301201	0.845	0.885	0.0918153
TMEM219	1.43818e-10	0.301	0.893	0.907	5.58027e-06
INPP1	0.413252	0.300813	0.373	0.408	1
SUN1	1.40549e-05	0.300621	0.487	0.401	0.545345
NF1	0.691218	0.300499	0.406	0.449	1
TAOK2	3.63135e-07	0.300221	0.513	0.396	0.01409
TRIM47	1.36802e-12	0.299986	0.362	0.171	5.30807e-08
FAM171A1	1.53721e-11	0.299934	0.517	0.312	5.96453e-07
NTPCR	1.11019e-05	0.299855	0.712	0.707	0.430765
ARF4	1.1723e-08	0.299705	0.882	0.921	0.000454864
LRP10	1.13033e-05	0.299114	0.554	0.495	0.43858
S1PR1	3.09554e-14	0.299056	0.465	0.241	1.2011e-09
LHFPL6	1.62434e-10	0.298875	0.269	0.122	6.3026e-06
WASHC4	3.30183e-05	0.29881	0.45	0.382	1
CHMP2A	1.83273e-08	0.298697	0.86	0.873	0.000711117
GCA	0.000368394	0.298607	0.679	0.729	1
NBDY	0.00462843	0.298551	0.494	0.47	1
POMGNT1	0.872826	0.298506	0.314	0.371	1
C1orf122	1.89885e-05	0.297737	0.565	0.542	0.736774
CYTH1	0.05253	0.297489	0.203	0.271	1
WIPI1	1.81084e-09	0.297344	0.391	0.234	7.02623e-05
MVB12A	1.96254e-07	0.297165	0.775	0.783	0.00761486
ELK3	9.95952e-13	0.297084	0.849	0.821	3.86439e-08
PPP1R14A	0.000232284	0.29631	0.288	0.203	1
TLE5	0.000203838	0.296277	0.528	0.48	1
MTA1	1.59863e-05	0.295909	0.446	0.641	0.620283
PGAP6	3.40179e-06	0.295786	0.258	0.154	0.131993
N4BP2L2	1.54445e-06	0.295638	0.849	0.9	0.0599263
CTSZ	0.000402628	0.295314	0.439	0.394	1
PINK1	7.27948e-06	0.294719	0.38	0.287	0.282451
RLIM	0.0117851	0.294639	0.28	0.394	1
ANTXR2	5.70117e-07	0.293141	0.476	0.356	0.0221211
RARB	7.38472e-12	0.292971	0.343	0.163	2.86534e-07
CLEC1A	2.8021e-11	0.292772	0.421	0.238	1.08724e-06
HHEX	0.000893612	0.292759	0.845	0.858	1
FBLN1	0.00774781	0.292703	0.668	0.725	1
EVI5	1.94273e-05	0.292676	0.443	0.363	0.753797
BASP1	0.0241636	0.292131	0.472	0.487	1
TM2D2	6.61146e-06	0.292032	0.631	0.615	0.256531
ARL6IP4	0.000173976	0.291959	0.701	0.611	1
MTDH	0.548073	0.29136	0.904	0.937	1
ELFN1	4.76422e-13	0.290858	0.269	0.1	1.84857e-08
C1GALT1	0.112266	0.290653	0.314	0.417	1
MIR99AHG	0.00133384	0.290465	0.45	0.41	1
LIMD2	9.55668e-07	0.290094	0.952	0.953	0.0370809
TP53I11	0.000230506	0.289916	0.443	0.371	1
SKIV2L	0.0460183	0.289909	0.255	0.355	1
MT-CO1	0.00361769	0.289829	0.742	0.623	1
ARF1	1.03764e-14	0.289743	0.967	0.974	4.02616e-10
TIA1	0.020805	0.289728	0.723	0.812	1
CAPZA2	1.99214e-08	0.289377	0.875	0.904	0.000772969
LGMN	3.17905e-14	0.289109	0.59	0.389	1.2335e-09
NDN	0.000940989	0.288958	0.587	0.583	1
MT-ND1	0.00239195	0.288934	0.742	0.616	1
H3-3A	9.89948e-05	0.288919	0.742	0.631	1
NAA10	6.56054e-08	0.288594	0.852	0.887	0.00254556
SVBP	3.68274e-05	0.288481	0.528	0.477	1
RAMP2-AS1	6.72559e-08	0.288348	0.417	0.285	0.0026096
PLOD2	3.38078e-08	0.287139	0.454	0.331	0.00131178
RAF1	0.137693	0.287064	0.472	0.62	1
STEAP1	3.15283e-09	0.28694	0.196	0.071	0.000122333
TFG	0.00166267	0.286875	0.786	0.825	1
C11orf58	0.307769	0.286715	0.934	0.954	1
TNFRSF1B	6.36164e-06	0.286629	0.635	0.636	0.246838
SRGAP1	0.000529959	0.286582	0.446	0.389	1
SMURF2	0.000626767	0.286437	0.461	0.426	1
FKBP8	0.000165908	0.286149	0.834	0.862	1
INAFM2	0.913239	0.28612	0.188	0.195	1
FZD6	1.08546e-05	0.286084	0.45	0.356	0.421171
PRKCH	9.48745e-09	0.28605	0.52	0.377	0.000368123
MAPKAPK2	0.0309336	0.285928	0.328	0.434	1
CLPTM1	1.36566e-05	0.285093	0.531	0.494	0.529888
RHOJ	6.98298e-06	0.284794	0.494	0.392	0.270947
ADAR	0.27861	0.284592	0.616	0.725	1
MCRIP1	0.00209048	0.284286	0.502	0.465	1
SERINC3	7.73195e-05	0.283661	0.697	0.718	1
RAB6A	4.02574e-05	0.283331	0.672	0.668	1
LETM1	0.000940067	0.283279	0.262	0.417	1
SH2B3	0.150097	0.283022	0.476	0.491	1
FABP4	5.00232e-08	0.282975	0.125	0.035	0.00194095
MT-ND3	0.00742186	0.282316	0.734	0.623	1
KCNK17	8.45008e-13	0.282274	0.328	0.676	3.27872e-08
MAPK3	1.18614e-06	0.281972	0.734	0.715	0.0460233
TEAD1	8.18246e-13	0.281959	0.317	0.132	3.17488e-08
CTTNBP2NL	0.000118182	0.281939	0.461	0.385	1
SNAP23	3.36013e-05	0.281879	0.753	0.832	1
COL8A1	1.75774e-19	0.28159	0.162	0.015	6.82022e-15
FAM160B1	0.00357476	0.280965	0.365	0.316	1
MAN1B1	0.000158015	0.280847	0.52	0.502	1
HEPH	3.53454e-06	0.280692	0.354	0.248	0.137144
GABARAP	0.0723901	0.280604	0.465	0.453	1
DIO3	1.10969e-11	0.28027	0.192	0.054	4.30572e-07
USP53	0.00883976	0.280255	0.384	0.36	1
EPC2	0.0205085	0.279232	0.173	0.261	1
NCSTN	0.000368158	0.279065	0.605	0.648	1
FAM114A1	7.49688e-07	0.277934	0.347	0.224	0.0290886
UBXN4	4.43508e-08	0.277571	0.878	0.924	0.00172085
DBN1	1.25934e-07	0.276929	0.797	0.814	0.00488637
NR4A1	0.417256	0.276921	0.402	0.41	1
HIP1R	2.27512e-09	0.276437	0.373	0.209	8.82771e-05
BEX4	3.23351e-06	0.276253	0.852	0.873	0.125464
ARPP19	0.000424254	0.276136	0.756	0.779	1
SPCS2	4.46166e-05	0.275178	0.875	0.912	1
HK1	0.000223397	0.27501	0.672	0.676	1
RNF11	0.0559907	0.274909	0.439	0.448	1
MPRIP	5.99548e-05	0.274871	0.554	0.492	1
PPP6R3	0.424898	0.274663	0.402	0.499	1
SNX29	0.00936799	0.274422	0.162	0.248	1
TIMP1	4.9278e-07	0.274254	0.904	0.933	0.0191203
PDLIM4	3.1208e-11	0.274232	0.343	0.168	1.2109e-06
TTC14	0.000940868	0.273984	0.627	0.65	1
C19orf53	2.59439e-08	0.273881	0.959	0.961	0.00100665
REPIN1	5.08634e-06	0.273799	0.734	0.743	0.197355
NPC2	0.000127604	0.273573	0.753	0.768	1
SNHG18	1.25151e-17	0.273387	0.266	0.07	4.85599e-13
BCL11A	2.6286e-17	0.27303	0.229	0.542	1.01992e-12
MAFK	0.364008	0.272858	0.166	0.204	1
SELENON	0.000843297	0.272656	0.354	0.3	1
CENPT	5.21868e-07	0.272549	0.661	0.648	0.020249
CAST	0.0447841	0.272534	0.601	0.648	1
RABGGTB	0.00224891	0.272391	0.513	0.695	1
DHRS7	0.362563	0.272382	0.384	0.467	1
CYTH2	0.00119699	0.272103	0.653	0.722	1
HMGA2	1.04027e-09	0.271927	0.952	0.937	4.03635e-05
DSP	3.90043e-10	0.27115	0.542	0.357	1.51341e-05
SMIM14	1.18115e-07	0.27107	0.417	0.284	0.00458298
ATL2	2.44476e-06	0.27104	0.535	0.458	0.0948591
EDIL3	1.41441e-06	0.270996	0.513	0.38	0.0548806
DNAJB14	0.0069169	0.27095	0.554	0.601	1
OST4	1.26272e-13	0.270915	0.996	0.982	4.89949e-09
RALA	1.79431e-08	0.27083	0.897	0.9	0.000696211
LMO2	0.397076	0.270734	0.657	0.739	1
MPPED2	0.000174636	0.270564	0.458	0.403	1
CEP135	0.697951	0.269956	0.376	0.451	1
RP11-14N7.2	3.18807e-07	0.26976	0.328	0.207	0.01237
EFCAB14	4.00364e-06	0.269654	0.653	0.615	0.155345
CYFIP2	0.21032	0.269643	0.125	0.167	1
FAM107B	6.13513e-08	0.269028	0.734	0.658	0.00238049
ERP44	7.29357e-05	0.26871	0.731	0.786	1
SEC23A	0.000174913	0.268702	0.565	0.523	1
ACBD3	0.000248133	0.268682	0.517	0.476	1
PTPRE	0.527372	0.268527	0.432	0.476	1
EPHA4	1.93021e-08	0.268132	0.295	0.152	0.00074894
SEL1L	0.0105491	0.267985	0.476	0.465	1
PKIG	6.98346e-09	0.26794	0.779	0.682	0.000270965
C4orf48	0.803889	0.267654	0.749	0.892	1
EPB41L3	8.92864e-08	0.267566	0.306	0.172	0.0034644
FKBP7	0.000338596	0.267526	0.524	0.503	1
ACTN4	1.10364e-11	0.267203	0.86	0.83	4.28223e-07
DIAPH2	0.370147	0.267152	0.358	0.377	1
ANGPTL4	2.21846e-09	0.267092	0.266	0.12	8.60784e-05
VCL	0.00013976	0.266915	0.598	0.555	1
PFN2	3.40772e-07	0.266722	0.627	0.501	0.0132223
TSPAN14	4.66633e-05	0.266628	0.653	0.651	1
PDCL	0.000407825	0.266568	0.561	0.58	1
UACA	9.03676e-11	0.266516	0.675	0.547	3.50635e-06
EXOC3L2	7.55515e-09	0.266384	0.339	0.189	0.000293147
CDIPT	0.000410194	0.266298	0.554	0.548	1
ECHDC1	0.533481	0.26597	0.601	0.722	1
NISCH	0.000178417	0.265963	0.539	0.498	1
TMEM59	3.04546e-07	0.265954	0.911	0.93	0.0118167
CCPG1	8.67863e-05	0.265939	0.513	0.455	1
AP3M2	0.000815134	0.265843	0.376	0.331	1
PIK3IP1	0.00201165	0.265814	0.288	0.223	1
FBRS	0.0591397	0.265745	0.232	0.325	1
USHBP1	8.33223e-08	0.265669	0.391	0.255	0.00323299
PFDN1	2.32486e-06	0.265572	0.815	0.818	0.0902071
SSBP4	0.000112313	0.26554	0.786	0.809	1
TRAF7	0.000168345	0.26551	0.69	0.751	1
ZFAND5	0.0153676	0.265146	0.727	0.752	1
TMEM255B	7.99767e-11	0.265116	0.498	0.295	3.10318e-06
FBXW5	0.0122772	0.265115	0.546	0.584	1
CSRP1	2.92982e-07	0.265108	0.849	0.896	0.011368
STAT5B	3.92764e-05	0.265056	0.244	0.399	1
TGFB2	6.05388e-16	0.264888	0.21	0.047	2.34897e-11
APOE	0.000131711	0.264666	0.232	0.147	1
LATS2	0.00015649	0.264497	0.376	0.288	1
GCNT2	0.000108652	0.264315	0.347	0.257	1
EID1	1.96255e-11	0.264112	0.989	0.981	7.61489e-07
WWC3	0.000117018	0.264041	0.435	0.348	1
NOL4L	0.00324644	0.264035	0.565	0.598	1
TGIF1	3.3552e-05	0.263995	0.391	0.299	1
POLR2J3	0.0368326	0.26395	0.668	0.744	1
MT-ATP6	0.00425512	0.263916	0.742	0.62	1
CDC42BPB	0.00427687	0.263823	0.421	0.378	1
PTK2	2.29006e-05	0.263511	0.59	0.549	0.888565
AGTR2	4.81113e-10	0.263494	0.277	0.121	1.86677e-05
DYNC1H1	0.000367284	0.263467	0.742	0.761	1
PIK3C2A	0.0229876	0.26333	0.509	0.494	1
APBB2	4.74615e-05	0.263191	0.328	0.231	1
SNX7	1.50516e-09	0.262927	0.339	0.179	5.84016e-05
YPEL5	1.05517e-07	0.262804	0.716	0.665	0.00409418
MYH9	8.38817e-06	0.262549	0.83	0.858	0.325469
YIPF3	3.6467e-08	0.262187	0.845	0.88	0.00141496
GRAMD1A	0.000123274	0.261916	0.683	0.732	1
LYPD2	1.16905e-10	0.261899	0.196	0.063	4.53604e-06
AP2S1	4.70788e-09	0.261774	0.934	0.965	0.00018267
ZNF532	2.08364e-08	0.26153	0.465	0.32	0.000808473
TM2D3	0.000440641	0.261474	0.487	0.451	1
HS6ST1	3.43876e-05	0.261418	0.369	0.27	1
POMP	1.69056e-11	0.261414	0.967	0.975	6.55952e-07
CHST12	0.000583218	0.261169	0.568	0.544	1
TSPAN3	5.58889e-05	0.260978	0.756	0.789	1
UBR2	0.711508	0.260971	0.317	0.339	1
EGFL7	9.58653e-07	0.260748	0.993	0.974	0.0371967
TP53I3	1.97663e-05	0.260624	0.675	0.651	0.766951
ATP5PF	0.0013452	0.26058	0.705	0.609	1
APLP2	3.27293e-07	0.260565	0.886	0.886	0.0126993
IFNGR1	0.00042922	0.260565	0.631	0.662	1
PCTP	0.00876533	0.260395	0.469	0.474	1
TNFRSF21	8.19202e-09	0.260241	0.465	0.332	0.000317859
ZNF26	0.00270383	0.260203	0.173	0.278	1
TMEM205	0.000674577	0.259876	0.731	0.771	1
FLOT1	3.02766e-05	0.25965	0.768	0.791	1
UNC50	0.000299782	0.25945	0.48	0.448	1
SAT2	6.75406e-05	0.259447	0.535	0.495	1
RAB5C	0.00586358	0.25943	0.771	0.858	1
GABARAPL1	0.000277951	0.259381	0.454	0.381	1
BTBD7	0.0011483	0.259101	0.52	0.506	1
BEX1	0.0459721	0.25828	0.635	0.643	1
MT-ND2	0.012062	0.258023	0.742	0.623	1
SSU72	0.0456405	0.257926	0.745	0.871	1
PHGDH	0.00340659	0.257898	0.775	0.83	1
KRTCAP2	0.0250747	0.257865	0.59	0.612	1
DMWD	5.9751e-12	0.257784	0.395	0.193	2.3184e-07
ERF	0.0102889	0.257656	0.395	0.371	1
SLC44A1	0.0116064	0.257297	0.517	0.53	1
CRISPLD1	0.0245764	0.257273	0.424	0.43	1
GRINA	0.590379	0.25711	0.579	0.68	1
LRRC36	5.70304e-16	0.256377	0.306	0.108	2.21284e-11
TECPR1	0.000344378	0.255965	0.402	0.33	1
RBM6	0.377912	0.255762	0.568	0.712	1
ADAM17	0.00223882	0.255481	0.561	0.535	1
ZFYVE16	0.0443136	0.255454	0.494	0.513	1
DYNC2I1	0.0002848	0.255405	0.328	0.259	1
ARPC5	1.11078e-07	0.254945	0.934	0.936	0.00430993
SLC39A1	0.024093	0.254885	0.454	0.463	1
RIT1	2.53744e-05	0.254697	0.428	0.344	0.98455
DTD2	0.00442528	0.254666	0.118	0.209	1
COMMD6	3.24501e-07	0.254618	0.963	0.975	0.012591
VMP1	0.000227825	0.254312	0.701	0.702	1
CRELD2	0.0479878	0.253651	0.476	0.471	1
PBX3	0.713369	0.253516	0.199	0.228	1
LOXL2	0.00505523	0.253507	0.483	0.449	1
LTBP1	0.000102787	0.253146	0.454	0.353	1
SETD5	0.000262841	0.253121	0.683	0.718	1
APOA1	0.0015463	0.253078	0.28	0.214	1
TCEAL8	5.88829e-06	0.252994	0.838	0.879	0.228471
XPR1	6.15483e-05	0.252957	0.358	0.266	1
EXT2	0.0060146	0.252693	0.446	0.448	1
PCSK5	1.64487e-08	0.25213	0.332	0.189	0.000638227
KLHDC3	0.0831221	0.25167	0.694	0.836	1
FYTTD1	0.0240282	0.25158	0.576	0.644	1
ASH1L	0.993201	0.251466	0.528	0.616	1
SSR2	6.69506e-09	0.25134	0.97	0.978	0.000259775
ABCB7	0.000205752	0.251192	0.321	0.498	1
ATP5ME	0.00038093	0.251146	0.697	0.619	1
FLI1	1.87958e-05	0.25112	0.83	0.858	0.729294
DOCK9	1.72728e-10	0.251085	0.424	0.229	6.70203e-06
ERBIN	0.000552247	0.250909	0.351	0.288	1
CCM2L	4.62221e-09	0.250902	0.332	0.174	0.000179346
YIPF6	0.000441716	0.2506	0.59	0.58	1
EPB41L2	0.000116643	0.250515	0.749	0.739	1
REXO2	0.00507685	0.250425	0.697	0.786	1
CTSL	4.25859e-05	0.250171	0.509	0.437	1
PLCG2	0.025283	0.250132	0.52	0.552	1
FAM177A1	0.547733	0.250109	0.439	0.574	1
CIRBP	1.83587e-06	0.25	0.982	0.972	0.0712337
FAH	1.91511e-24	-0.250187	0.041	0.37	7.43081e-20
UBE2Q2P1	0.013309	-0.250188	0.103	0.167	1
PSMB8	1.71129e-20	-0.250299	0.044	0.345	6.63996e-16
CKAP2L	4.98907e-15	-0.250371	0.044	0.268	1.93581e-10
SUPT16H	5.03735e-06	-0.25062	0.701	0.858	0.195454
OLA1	5.41416e-09	-0.251042	0.664	0.847	0.000210075
PTMA	5.29803e-12	-0.251689	1	1	2.05569e-07
ABCF1	0.000290654	-0.252065	0.605	0.787	1
DEPDC1	1.47538e-14	-0.252519	0.03	0.242	5.72462e-10
TRABD	6.27236e-15	-0.252527	0.339	0.655	2.43374e-10
IMP4	1.03831e-11	-0.252774	0.432	0.716	4.02874e-07
HNRNPM	2.58167e-07	-0.253079	0.926	0.967	0.0100171
CSK	5.17594e-10	-0.253279	0.277	0.516	2.00832e-05
TAF9	1.64356e-09	-0.253332	0.613	0.823	6.37719e-05
MRPL15	1.84888e-11	-0.254225	0.524	0.823	7.17386e-07
IFRD1	1.62036e-05	-0.25439	0.413	0.65	0.628717
RPLP2	2.84615e-18	-0.254497	1	0.997	1.10434e-13
TMEM163	3.38227e-24	-0.255229	0.055	0.394	1.31235e-19
DBF4	1.15488e-14	-0.255233	0.196	0.48	4.48104e-10
RBM28	3.25296e-10	-0.255913	0.384	0.654	1.26218e-05
ZNF207	0.197385	-0.256549	0.797	0.907	1
NCKAP1L	1.27775e-27	-0.257383	0.085	0.46	4.95779e-23
HOXB-AS3	2.33635e-21	-0.25826	0.077	0.401	9.06529e-17
HSPA1B	2.63144e-07	-0.258427	0.454	0.644	0.0102103
SYTL1	1.46501e-24	-0.258503	0.037	0.38	5.68439e-20
CLEC11A	7.8955e-06	-0.258616	0.483	0.693	0.306353
CTDSPL2	3.69645e-05	-0.25866	0.347	0.517	1
HMGN5	8.23154e-14	-0.258695	0.303	0.622	3.19392e-09
IDI1	2.20302e-09	-0.258773	0.509	0.743	8.54794e-05
MIF	5.91429e-05	-0.258809	0.849	0.922	1
NCAPG	6.82715e-18	-0.258926	0.055	0.316	2.649e-13
SLC39A3	2.38672e-09	-0.259095	0.384	0.627	9.26071e-05
UBQLN2	0.0250872	-0.259513	0.292	0.412	1
EIF4B	5.64681e-08	-0.259577	0.786	0.915	0.00219102
RHOF	2.85442e-14	-0.260176	0.089	0.342	1.10754e-09
PRC1	3.20712e-18	-0.260332	0.1	0.388	1.24439e-13
NAE1	1.68808e-10	-0.261125	0.443	0.709	6.54992e-06
POLR3K	1.7986e-12	-0.261882	0.317	0.615	6.97873e-08
CD79B	9.29683e-19	-0.26301	0.107	0.41	3.60726e-14
PGK1	7.68768e-09	-0.263257	0.948	0.972	0.00029829
CLIC1	1.02426e-11	-0.263385	0.959	0.981	3.97422e-07
CENPE	1.29781e-13	-0.263605	0.14	0.392	5.03562e-09
TIMM9	1.60309e-09	-0.263661	0.476	0.758	6.22013e-05
FAM216A	2.69708e-21	-0.264428	0.148	0.501	1.04649e-16
NANS	5.19522e-13	-0.264618	0.443	0.744	2.0158e-08
USP1	1.81221e-12	-0.264624	0.354	0.64	7.03155e-08
UBE2L6	8.3335e-11	-0.264869	0.41	0.683	3.23348e-06
VPS36	2.43341e-06	-0.265237	0.561	0.78	0.0944186
TMPO	6.32392e-07	-0.265326	0.528	0.725	0.0245375
AK2	2.17016e-05	-0.265419	0.72	0.851	0.842043
TUFM	3.48352e-09	-0.265576	0.911	0.953	0.000135164
DHFR	6.67665e-15	-0.265678	0.225	0.523	2.59061e-10
CENPN	2.71925e-16	-0.266234	0.151	0.445	1.05509e-11
LCP2	3.51461e-23	-0.266245	0.111	0.46	1.3637e-18
MRPL1	1.61531e-08	-0.266464	0.554	0.769	0.000626757
GFI1	8.84604e-24	-0.267431	0.011	0.317	3.43235e-19
TALDO1	8.23186e-21	-0.267656	0.768	0.911	3.19405e-16
RBM3	1.6659e-08	-0.267912	0.9	0.968	0.000646384
MRPL21	1.67422e-07	-0.269553	0.653	0.83	0.00649614
UQCRC1	8.79926e-07	-0.270102	0.738	0.889	0.034142
TRA2B	2.17631e-05	-0.27094	0.852	0.928	0.84443
RAB10	0.279189	-0.27124	0.742	0.822	1
CLNS1A	1.31282e-07	-0.271435	0.782	0.889	0.00509388
BRIX1	1.42834e-11	-0.271611	0.48	0.751	5.54208e-07
AC090498.1	0.0118663	-0.27169	0.339	0.419	1
TXNRD1	6.34006e-10	-0.272102	0.45	0.711	2.46001e-05
ENOSF1	3.31961e-15	-0.272609	0.354	0.679	1.28804e-10
CARD8	0.000108906	-0.272666	0.498	0.708	1
NACA	6.20928e-21	-0.273038	0.989	1	2.40926e-16
CST3	2.02554e-17	-0.273063	0.83	0.926	7.8593e-13
PPM1G	3.04558e-08	-0.273558	0.808	0.904	0.00118172
NDC80	1.11856e-17	-0.273675	0.052	0.312	4.34012e-13
RFC2	3.23349e-15	-0.274104	0.325	0.656	1.25463e-10
RPF2	4.00158e-10	-0.274584	0.384	0.651	1.55265e-05
RFC4	8.75956e-15	-0.274985	0.221	0.513	3.3988e-10
NOP53	0.0121382	-0.275099	0.672	0.615	1
RUVBL2	2.63571e-10	-0.275317	0.546	0.783	1.02268e-05
NAA38	8.76603e-20	-0.275348	0.849	0.951	3.40131e-15
SRRM1	3.51951e-05	-0.275866	0.9	0.953	1
ILF3	3.75444e-08	-0.275934	0.764	0.912	0.00145676
SRPK1	1.96933e-10	-0.276155	0.458	0.718	7.64119e-06
MCM3	3.8368e-12	-0.276411	0.506	0.779	1.48872e-07
COPS3	1.67331e-09	-0.276905	0.535	0.797	6.49261e-05
HSPA9	2.34553e-09	-0.277021	0.749	0.879	9.1009e-05
NCF4	9.30852e-24	-0.27751	0.015	0.324	3.6118e-19
JPT1	0.00204024	-0.27812	0.45	0.531	1
RFC1	0.000673311	-0.278567	0.631	0.794	1
DLGAP5	8.31261e-15	-0.279128	0.107	0.356	3.22537e-10
SHMT2	2.45863e-15	-0.279415	0.325	0.651	9.53974e-11
SLC4A7	0.0097342	-0.279427	0.288	0.399	1
RRM1	5.77469e-11	-0.280444	0.358	0.613	2.24064e-06
HINT1	8.04599e-10	-0.280706	0.974	0.985	3.12192e-05
PTRHD1	5.04701e-09	-0.281261	0.649	0.858	0.000195829
NDUFV3	1.28072e-07	-0.281264	0.62	0.825	0.0049693
TMA16	3.99298e-13	-0.28215	0.41	0.713	1.54932e-08
CDCA2	3.28033e-13	-0.282997	0.011	0.196	1.2728e-08
SLA	9.4799e-26	-0.283287	0.037	0.376	3.6783e-21
LGALS9	4.77209e-23	-0.283657	0.081	0.427	1.85162e-18
BUB3	4.21384e-08	-0.284429	0.624	0.815	0.00163501
PNN	1.44986e-05	-0.284496	0.86	0.942	0.562561
MAT2A	9.95857e-13	-0.285146	0.421	0.709	3.86402e-08
RUVBL1	3.73294e-11	-0.285569	0.498	0.762	1.44842e-06
HSPH1	9.6521e-10	-0.285713	0.491	0.726	3.74511e-05
EIF3D	2.34477e-07	-0.286041	0.823	0.954	0.00909795
FCHO1	1.45126e-26	-0.286146	0.018	0.36	5.63105e-22
COA4	2.63944e-09	-0.286501	0.661	0.846	0.000102413
STOML2	3.20804e-09	-0.28656	0.782	0.903	0.000124475
CAPZA1	4.60174e-06	-0.286907	0.649	0.829	0.178552
SLBP	3.01317e-11	-0.288012	0.399	0.668	1.16914e-06
HLA-DRB1	0.0105307	-0.288098	0.229	0.313	1
SH3YL1	0.0193545	-0.288245	0.236	0.331	1
RHOG	5.27518e-11	-0.288894	0.498	0.771	2.04682e-06
GGH	2.51706e-16	-0.289951	0.277	0.59	9.76644e-12
ZFP36	0.0166791	-0.289953	0.59	0.7	1
TMEM9	0.139491	-0.289979	0.624	0.769	1
THOC7	1.8502e-11	-0.290112	0.576	0.816	7.17897e-07
CFAP97	1.08772e-18	-0.290184	0.258	0.619	4.22045e-14
WDR18	1.92688e-09	-0.29073	0.579	0.807	7.47649e-05
MFSD1	1.25785e-16	-0.291281	0.236	0.548	4.88059e-12
TTLL12	4.48068e-13	-0.291405	0.177	0.433	1.73855e-08
PARP1	3.07103e-07	-0.29167	0.83	0.915	0.0119159
ADI1	9.5105e-11	-0.291733	0.483	0.765	3.69017e-06
MOB3A	0.0016541	-0.292064	0.269	0.431	1
COX20	7.65795e-10	-0.292295	0.476	0.701	2.97136e-05
SERBP1	3.09193e-10	-0.292341	0.974	0.982	1.1997e-05
ZBTB16	1.10486e-21	-0.292695	0.07	0.396	4.28695e-17
CD69	7.27439e-12	-0.292845	0.074	0.275	2.82254e-07
NDUFB9	5.54725e-10	-0.2929	0.856	0.942	2.15239e-05
SLC12A2	1.97778e-19	-0.293096	0.236	0.572	7.674e-15
CDCA8	2.68143e-15	-0.293829	0.089	0.325	1.04042e-10
NIT2	3.2162e-17	-0.293969	0.236	0.572	1.24792e-12
MRPS18B	1.06886e-11	-0.294798	0.494	0.766	4.1473e-07
VSIR	2.82882e-09	-0.295087	0.185	0.389	0.000109761
NUDT1	8.76166e-16	-0.295231	0.24	0.537	3.39961e-11
SNRPA	3.55721e-14	-0.295603	0.461	0.766	1.38023e-09
H1-3	3.00102e-08	-0.295645	0.063	0.216	0.00116443
DAZAP1	1.9587e-09	-0.29618	0.506	0.75	7.59995e-05
NUF2	1.07048e-17	-0.29621	0.063	0.33	4.15358e-13
PPA2	5.90657e-10	-0.296267	0.59	0.803	2.29181e-05
EXOSC8	2.84538e-11	-0.296379	0.498	0.773	1.10404e-06
UBR7	1.1486e-06	-0.296759	0.173	0.353	0.0445668
ETV6	4.81884e-06	-0.296975	0.395	0.619	0.186976
PMAIP1	8.9059e-20	-0.297	0.103	0.402	3.45558e-15
SKAP2	0.0703392	-0.297186	0.432	0.559	1
PLD4	2.06706e-26	-0.299572	0.077	0.426	8.02039e-22
FAM98B	0.000710334	-0.300001	0.306	0.466	1
PLEKHA5	9.23985e-17	-0.300671	0.155	0.453	3.58515e-12
PRND	0.0783089	-0.302177	0.07	0.106	1
SPC25	1.02477e-15	-0.302609	0.085	0.339	3.97623e-11
WAS	6.10495e-30	-0.302916	0.03	0.414	2.36878e-25
HNRNPAB	4.31057e-15	-0.303297	0.635	0.89	1.67255e-10
HDGF	8.25215e-10	-0.30363	0.494	0.745	3.20192e-05
RAD51AP1	1.43961e-17	-0.304152	0.103	0.384	5.58585e-13
CCNI	8.20112e-11	-0.304881	0.93	0.981	3.18212e-06
NMI	2.60311e-16	-0.305008	0.255	0.574	1.01003e-11
POLD2	1.29574e-10	-0.305048	0.513	0.79	5.0276e-06
CCND3	1.27809e-17	-0.30558	0.247	0.595	4.95911e-13
THRAP3	5.58286e-05	-0.306131	0.79	0.914	1
CENPK	2.65916e-15	-0.306648	0.199	0.495	1.03178e-10
TACC3	6.17868e-15	-0.306962	0.277	0.556	2.39739e-10
ELF1	1.01012e-06	-0.307303	0.572	0.779	0.0391937
SNHG6	1.04255e-05	-0.307511	0.232	0.356	0.404521
DNMT3B	6.56723e-23	-0.307535	0.129	0.492	2.54815e-18
PTGES3	1.03615e-15	-0.307703	0.897	0.957	4.02035e-11
MRPS21	5.72306e-12	-0.308352	0.878	0.951	2.22061e-07
SIGLEC10	8.2187e-27	-0.308562	0.018	0.355	3.18894e-22
ARHGAP11A	1.59732e-12	-0.309051	0.066	0.275	6.19777e-08
RPA3	7.06118e-14	-0.310144	0.454	0.72	2.73981e-09
PSME2	8.65205e-11	-0.310172	0.646	0.854	3.35708e-06
SLC1A5	8.67859e-17	-0.310777	0.358	0.68	3.36738e-12
CD37	1.80116e-24	-0.31091	0.037	0.364	6.98869e-20
THOC6	5.52505e-17	-0.311099	0.347	0.675	2.14377e-12
ANP32E	8.24496e-10	-0.311163	0.517	0.739	3.19913e-05
SMARCA2	9.59995e-11	-0.31261	0.28	0.533	3.72488e-06
ADAM8	1.45624e-25	-0.312809	0.063	0.395	5.65034e-21
DEF6	8.21073e-21	-0.313572	0.129	0.456	3.18584e-16
CLSPN	1.2131e-12	-0.313921	0.192	0.441	4.70696e-08
CCDC34	6.47702e-15	-0.314477	0.244	0.522	2.51315e-10
KIF2C	2.24608e-19	-0.314565	0.07	0.363	8.71502e-15
SNRPE	6.61949e-13	-0.314751	0.963	0.982	2.56843e-08
CENPH	1.98949e-21	-0.314824	0.137	0.477	7.71941e-17
STK26	6.12401e-13	-0.315195	0.144	0.395	2.37618e-08
SERP1	1.51553e-11	-0.315198	0.871	0.961	5.88042e-07
KIT	3.39978e-21	-0.315586	0.114	0.437	1.31915e-16
KRT18	4.66601e-08	-0.31569	0.664	0.826	0.00181046
VAV1	2.63968e-31	-0.315814	0.092	0.501	1.02422e-26
LSM5	3.3711e-11	-0.316317	0.756	0.908	1.30802e-06
SRSF7	2.0834e-09	-0.316408	0.871	0.95	8.08379e-05
PNRC2	2.33269e-11	-0.317595	0.542	0.784	9.05106e-07
RPL10	6.57042e-11	-0.31786	1	1	2.54939e-06
CBFA2T3	1.33443e-31	-0.318126	0.015	0.396	5.17773e-27
TEX30	8.62627e-22	-0.318641	0.17	0.523	3.34708e-17
NFATC2IP	0.00218114	-0.318656	0.443	0.598	1
CENPV	3.17163e-23	-0.319106	0.118	0.477	1.23062e-18
MRPL11	1.94949e-10	-0.319343	0.664	0.871	7.56424e-06
HDDC2	3.86776e-19	-0.320663	0.244	0.587	1.50073e-14
MYCN	7.5792e-15	-0.321901	0.251	0.548	2.9408e-10
LMNB1	1.21007e-16	-0.32217	0.229	0.554	4.69518e-12
GLIPR1	3.24179e-29	-0.323595	0.018	0.384	1.25785e-24
GMNN	2.72611e-13	-0.3237	0.38	0.655	1.05776e-08
CXCL8	9.13385e-07	-0.323798	0.089	0.221	0.0354403
SNHG19	4.52226e-13	-0.324021	0.387	0.663	1.75468e-08
NRIP1	1.0573e-11	-0.325299	0.435	0.687	4.10244e-07
NIFK	2.05846e-16	-0.32638	0.624	0.865	7.98701e-12
NFE2	2.51856e-28	-0.326477	0.022	0.381	9.77227e-24
SRSF6	0.000949615	-0.326742	0.664	0.833	1
FXYD5	3.82239e-09	-0.326767	0.738	0.876	0.000148313
MRPS35	8.41534e-16	-0.327124	0.48	0.758	3.26524e-11
FMNL1	6.71513e-24	-0.329519	0.14	0.495	2.60554e-19
PDCD5	4.51368e-08	-0.329768	0.771	0.908	0.00175135
SNHG16	0.000292084	-0.330034	0.251	0.362	1
MTHFD1	2.56044e-17	-0.330335	0.284	0.609	9.93476e-13
ACAP1	4.30679e-26	-0.331084	0.037	0.382	1.67108e-21
SLC38A1	6.9036e-26	-0.33178	0.221	0.604	2.67867e-21
TMEM14C	5.77551e-09	-0.33252	0.771	0.929	0.000224095
AMD1	1.00611e-11	-0.332823	0.557	0.811	3.9038e-07
TCP1	1.72569e-10	-0.334453	0.782	0.929	6.69583e-06
RPS6KA1	4.23764e-28	-0.337223	0.155	0.558	1.64425e-23
RPL38	4.38758e-21	-0.337977	1	1	1.70243e-16
RPLP0P2	4.41348e-06	-0.338043	0.255	0.366	0.171247
SCN9A	0.0994614	-0.338471	0.089	0.127	1
NUP210	5.28897e-10	-0.33851	0.074	0.257	2.05217e-05
CCNL1	1.19031e-05	-0.339617	0.712	0.871	0.46185
CDKN3	1.74772e-16	-0.33978	0.081	0.344	6.78133e-12
PRDX6	6.78554e-15	-0.34164	0.897	0.965	2.63286e-10
SET	5.70149e-12	-0.341882	0.963	0.985	2.21223e-07
MCM4	2.72333e-19	-0.342311	0.196	0.527	1.05668e-14
GGCT	4.98559e-14	-0.342447	0.605	0.837	1.93446e-09
CMSS1	4.86936e-07	-0.342961	0.598	0.773	0.0188936
ITGB3BP	1.85065e-12	-0.34325	0.354	0.637	7.1807e-08
GINS2	5.3142e-21	-0.343722	0.148	0.492	2.06196e-16
EIF5	5.23934e-08	-0.343732	0.841	0.933	0.00203291
RPS15A	5.68114e-07	-0.343804	1	1	0.0220434
NOB1	1.99044e-16	-0.344047	0.417	0.741	7.72309e-12
BAZ1A	5.74938e-17	-0.344472	0.41	0.732	2.23082e-12
B2M	6.65936e-08	-0.345414	0.985	0.985	0.0025839
GNAI1	1.54183e-10	-0.345502	0.55	0.79	5.98247e-06
PTAFR	1.95767e-23	-0.345791	0.018	0.327	7.59594e-19
LSM4	2.21963e-11	-0.34634	0.852	0.94	8.6124e-07
PAK1	5.2872e-20	-0.347619	0.229	0.57	2.05148e-15
HCST	8.86512e-21	-0.347905	0.041	0.327	3.43976e-16
RFLNB	2.17236e-15	-0.350481	0.096	0.355	8.42898e-11
IDH2	2.45956e-13	-0.350895	0.827	0.947	9.54333e-09
EBNA1BP2	8.15997e-12	-0.35094	0.535	0.783	3.16615e-07
NR6A1	3.00538e-24	-0.351356	0.144	0.523	1.16612e-19
SRSF3	2.69885e-15	-0.352076	0.941	0.981	1.04718e-10
HPGD	3.03333e-06	-0.352137	0.148	0.281	0.117696
PHF19	1.09452e-22	-0.354738	0.114	0.453	4.24686e-18
DCTPP1	1.88071e-12	-0.354805	0.638	0.86	7.29736e-08
GTSE1	1.06683e-16	-0.354915	0.081	0.346	4.1394e-12
POU2F2	1.38067e-30	-0.355163	0.03	0.416	5.35716e-26
LYN	1.08167e-19	-0.355449	0.321	0.67	4.19697e-15
HMGXB4	2.23908e-07	-0.355513	0.395	0.63	0.00868787
EXOSC5	1.17559e-19	-0.356034	0.343	0.684	4.56142e-15
PIK3AP1	5.54404e-15	-0.356151	0.015	0.224	2.15114e-10
DDX39A	5.35269e-16	-0.356529	0.461	0.761	2.0769e-11
DANCR	0.000137112	-0.358221	0.232	0.342	1
CCT7	1.0815e-14	-0.358378	0.871	0.947	4.19634e-10
TIMP3	2.12814e-09	-0.358781	0.354	0.604	8.2574e-05
NUSAP1	1.82006e-11	-0.359182	0.033	0.21	7.062e-07
EIF2S3	1.69058e-14	-0.360317	0.646	0.871	6.55963e-10
FYB1	2.81833e-20	-0.361167	0.007	0.273	1.09354e-15
RSL24D1	5.47006e-14	-0.363545	0.804	0.911	2.12244e-09
NOL7	1.79872e-09	-0.36371	0.708	0.875	6.9792e-05
CCNG1	6.61062e-13	-0.363838	0.631	0.847	2.56499e-08
CD82	9.64996e-21	-0.3641	0.185	0.527	3.74428e-16
RPL35A	1.52974e-20	-0.365579	1	1	5.93555e-16
CCT2	3.62361e-15	-0.366335	0.852	0.951	1.406e-10
IQGAP2	7.19889e-14	-0.366613	0.609	0.858	2.79324e-09
CYBB	0.00577446	-0.367315	0.1	0.17	1
MTHFD2	1.93412e-28	-0.367459	0.188	0.608	7.50457e-24
CDK4	2.69749e-12	-0.36757	0.797	0.912	1.04665e-07
ARHGEF6	9.1637e-25	-0.367997	0.092	0.458	3.55561e-20
RGS18	1.58696e-28	-0.368723	0.018	0.373	6.15756e-24
HADH	2.20878e-19	-0.369231	0.351	0.729	8.57028e-15
HLF	1.43361e-25	-0.369443	0.033	0.363	5.56254e-21
RPL24	1.09235e-23	-0.370904	1	1	4.23844e-19
EIF4H	0.000848831	-0.371139	0.815	0.912	1
CCNA2	3.24623e-20	-0.371668	0.089	0.402	1.25957e-15
NASP	4.6083e-10	-0.371752	0.819	0.925	1.78807e-05
SNHG15	3.05648e-17	-0.373017	0.369	0.712	1.18595e-12
EIF3L	0.00142983	-0.37322	0.716	0.652	1
CDK2AP2	0.15715	-0.373267	0.458	0.587	1
ATAD2	5.26691e-18	-0.373342	0.17	0.467	2.04362e-13
SNRNP25	1.28318e-12	-0.374846	0.465	0.701	4.97885e-08
HSD17B11	4.6404e-15	-0.374938	0.417	0.711	1.80052e-10
AURKA	2.52257e-19	-0.375407	0.077	0.369	9.78783e-15
EIF3M	4.4035e-19	-0.37611	0.845	0.943	1.7086e-14
SPG11	0.0113064	-0.376346	0.266	0.382	1
FDFT1	2.28581e-10	-0.376667	0.635	0.837	8.86916e-06
DNAJA1	6.71777e-09	-0.377232	0.897	0.964	0.000260656
WDR43	3.67324e-10	-0.3774	0.565	0.787	1.42526e-05
VDAC3	9.82956e-10	-0.381499	0.69	0.879	3.81397e-05
HMMR	6.28051e-17	-0.382375	0.07	0.334	2.4369e-12
CD33	1.43159e-31	-0.382393	0.022	0.419	5.5547e-27
SNRPF	2.30922e-14	-0.382844	0.893	0.953	8.95999e-10
LAIR1	1.74773e-25	-0.383679	0.048	0.382	6.78139e-21
STAT5A	1.34036e-23	-0.383806	0.207	0.58	5.20073e-19
NOP16	7.4146e-20	-0.384486	0.303	0.661	2.87694e-15
CD300A	4.55916e-33	-0.38531	0.022	0.421	1.769e-28
MATK	1.74409e-32	-0.385593	0.015	0.409	6.76724e-28
HLA-DRA	0.00475885	-0.386101	0.17	0.248	1
ATP8B4	3.78117e-30	-0.387809	0.007	0.374	1.46713e-25
INSIG1	6.70269e-13	-0.388656	0.28	0.53	2.60071e-08
CENPU	2.96718e-21	-0.389828	0.122	0.449	1.1513e-16
FTL	2.25855e-12	-0.390173	1	1	8.76341e-08
DNAJC9	1.30541e-16	-0.391071	0.347	0.661	5.06513e-12
CYC1	4.67884e-13	-0.39129	0.749	0.901	1.81544e-08
TK1	7.28313e-14	-0.391291	0.177	0.424	2.82593e-09
PEBP1	2.2822e-17	-0.391355	0.845	0.942	8.85518e-13
SYNGR1	1.5976e-26	-0.391718	0.074	0.441	6.19884e-22
LYAR	5.66106e-19	-0.392077	0.317	0.645	2.19655e-14
MACROH2A1	9.17531e-05	-0.39217	0.539	0.569	1
DCXR	3.75114e-17	-0.392316	0.413	0.715	1.45548e-12
RCSD1	1.84225e-27	-0.393081	0.159	0.559	7.14812e-23
IKZF1	9.45209e-28	-0.394302	0.081	0.444	3.6675e-23
LXN	4.17015e-15	-0.394313	0.339	0.658	1.61806e-10
RPL34	4.44635e-28	-0.3949	1	1	1.72523e-23
PARVG	3.73488e-31	-0.395006	0.048	0.434	1.44917e-26
RPL23	2.72598e-24	-0.395379	1	0.999	1.05771e-19
SNHG3	3.3894e-09	-0.395905	0.14	0.312	0.000131512
GLRX	5.92297e-18	-0.396248	0.339	0.676	2.29817e-13
ARID5B	9.54271e-14	-0.396728	0.391	0.647	3.70267e-09
RRM2	1.47235e-18	-0.396842	0.144	0.455	5.71287e-14
MICU3	0.00574589	-0.397756	0.229	0.161	1
ANKRD13D	2.50084e-07	-0.398354	0.221	0.43	0.00970351
HCLS1	1.06784e-28	-0.398683	0.144	0.533	4.14331e-24
PTX3	1.43947e-23	-0.403265	0.03	0.338	5.58527e-19
SRSF2	9.10802e-14	-0.403354	0.908	0.955	3.534e-09
CENPM	1.13637e-25	-0.404448	0.081	0.446	4.40923e-21
PTPN7	1.12062e-36	-0.405168	0.037	0.483	4.34811e-32
RPS11	5.66754e-24	-0.405408	1	0.999	2.19906e-19
RPS27	4.23887e-25	-0.405439	1	1	1.64472e-20
CCT5	6.72129e-16	-0.406921	0.83	0.955	2.60793e-11
HSPA8	5.03145e-13	-0.408417	0.97	0.985	1.95225e-08
CCT4	6.77702e-18	-0.408431	0.856	0.954	2.62955e-13
CKB	8.14634e-14	-0.408873	0.354	0.623	3.16086e-09
RPL26	1.77597e-07	-0.409207	0.996	1	0.00689095
SLIRP	6.09943e-11	-0.409617	0.926	0.967	2.36664e-06
RPS25	4.57921e-12	-0.409655	1	0.999	1.77678e-07
MFNG	2.54024e-18	-0.410239	0.417	0.751	9.85637e-14
NHP2	2.92425e-15	-0.410415	0.863	0.936	1.13464e-10
EIF4A3	3.44761e-07	-0.412916	0.657	0.858	0.0133771
RPL15	1.25251e-18	-0.413956	1	1	4.85988e-14
TMEM97	2.03583e-19	-0.415242	0.365	0.722	7.89922e-15
PKM	2.01315e-14	-0.415903	0.93	0.975	7.81124e-10
C20orf27	1.04184e-22	-0.417465	0.339	0.707	4.04243e-18
RPL28	8.83624e-13	-0.419148	1	1	3.42855e-08
SNRPD1	2.89077e-16	-0.41972	0.919	0.964	1.12165e-11
RNASEH2B	2.88852e-28	-0.421687	0.159	0.559	1.12078e-23
FAU	1.32946e-26	-0.422035	1	0.999	5.15844e-22
RPL39	2.00024e-07	-0.422135	0.996	0.999	0.00776114
PLK1	1.92701e-19	-0.422592	0.074	0.36	7.47699e-15
CEBPZ	0.000107887	-0.423918	0.587	0.748	1
MYO1F	3.54425e-36	-0.424037	0.048	0.491	1.3752e-31
CYSLTR1	2.01496e-21	-0.424373	0.026	0.313	7.81826e-17
CCNB1IP1	2.09866e-18	-0.424397	0.517	0.812	8.14301e-14
RPS19	1.02589e-30	-0.424931	1	1	3.98057e-26
FAM214A	0.686969	-0.426542	0.225	0.252	1
NOP58	2.90674e-16	-0.427826	0.576	0.816	1.12784e-11
ATIC	2.62657e-20	-0.428759	0.365	0.695	1.01913e-15
TUBB	2.55927e-10	-0.430149	0.985	0.993	9.93021e-06
PPP1R15A	0.0275179	-0.430982	0.686	0.765	1
CACYBP	3.10654e-15	-0.431997	0.69	0.878	1.20537e-10
NPM3	2.73167e-19	-0.432793	0.262	0.598	1.05991e-14
MIS18BP1	1.47735e-22	-0.434061	0.387	0.737	5.73226e-18
HSP90AB1	4.20784e-27	-0.434735	0.996	1	1.63268e-22
KIF22	3.98369e-23	-0.434949	0.269	0.636	1.54571e-18
CCNH	1.05548e-07	-0.436093	0.443	0.675	0.00409538
EIF5AL1	6.68935e-13	-0.436488	0.428	0.683	2.59553e-08
DKC1	1.20482e-18	-0.439013	0.506	0.811	4.67481e-14
RPS20	9.77861e-22	-0.439579	1	1	3.7942e-17
RAB27B	1.08729e-32	-0.440691	0.011	0.41	4.2188e-28
HSPA1A	3.51318e-06	-0.440748	0.546	0.693	0.136315
RPL27	4.92407e-29	-0.441798	0.993	0.994	1.91059e-24
RPL21P28	6.54435e-06	-0.441953	0.258	0.364	0.253927
ATF4	1.94612e-12	-0.44228	0.701	0.894	7.55114e-08
PRR13	1.05404e-15	-0.443731	0.679	0.882	4.08979e-11
DNMT1	3.97137e-10	-0.446252	0.62	0.816	1.54093e-05
GAMT	1.359e-23	-0.446622	0.244	0.608	5.27304e-19
UBE2T	1.99904e-25	-0.446883	0.207	0.583	7.75648e-21
RUNX1	1.17831e-27	-0.447008	0.251	0.65	4.57197e-23
RPL6	4.05671e-21	-0.448404	0.996	1	1.57405e-16
ARRB2	5.31154e-31	-0.449241	0.14	0.566	2.06093e-26
CCT8	1.17723e-19	-0.449818	0.893	0.964	4.56778e-15
CPVL	1.33236e-28	-0.450312	0.166	0.549	5.16969e-24
COX5A	9.12358e-21	-0.45125	0.919	0.965	3.54004e-16
SNRPB	1.8054e-18	-0.451566	0.893	0.949	7.00514e-14
RPS27A	2.84225e-26	-0.45306	1	0.999	1.10282e-21
RANBP1	3.54091e-12	-0.453615	0.926	0.958	1.37391e-07
SLC25A6	9.69968e-23	-0.454623	0.989	0.999	3.76357e-18
APRT	3.35327e-16	-0.455077	0.882	0.946	1.3011e-11
FANCL	6.47996e-06	-0.456612	0.332	0.533	0.251429
MCM5	3.7849e-20	-0.457875	0.332	0.662	1.46858e-15
RPL37A	1.51732e-36	-0.45794	1	1	5.88736e-32
JAML	1.80667e-20	-0.457944	0.007	0.275	7.01008e-16
RPS26	7.51507e-10	-0.458865	0.993	0.99	2.91592e-05
RACK1	4.47898e-06	-0.459207	0.742	0.631	0.173789
RPS6	2.23523e-26	-0.460019	1	1	8.67293e-22
SUSD3	3.81284e-35	-0.460407	0.011	0.426	1.47942e-30
RBMX	8.53226e-19	-0.462144	0.897	0.961	3.3106e-14
ZWINT	1.36788e-17	-0.462673	0.31	0.602	5.30752e-13
CFP	1.55144e-23	-0.463104	0.063	0.392	6.01976e-19
CCL4	1.6667e-06	-0.463606	0.111	0.261	0.0646697
CALM2	3.60244e-18	-0.464215	0.956	0.982	1.39778e-13
BTF3	1.96094e-29	-0.46497	0.993	0.992	7.60863e-25
XACT	0.000262029	-0.466398	0.207	0.317	1
BZW2	1.57852e-22	-0.466564	0.572	0.844	6.12482e-18
RPL30	2.81313e-41	-0.468813	1	0.999	1.09152e-36
LTA4H	6.33349e-19	-0.468992	0.576	0.847	2.45746e-14
UBAP1	3.74964e-06	-0.470942	0.266	0.462	0.14549
CHCHD2	6.35427e-20	-0.472921	0.974	0.983	2.46552e-15
APEX1	1.25167e-20	-0.474486	0.882	0.95	4.8566e-16
SAT1	1.20135e-07	-0.474567	0.675	0.837	0.00466135
HELLS	5.44424e-11	-0.474633	0.373	0.62	2.11242e-06
QPRT	2.11479e-21	-0.475314	0.351	0.693	8.20561e-17
IL1B	1.18772e-27	-0.475778	0.044	0.396	4.60848e-23
MAPKAPK3	6.89452e-35	-0.476962	0.081	0.523	2.67514e-30
CDT1	3.50181e-27	-0.47723	0.1	0.47	1.35874e-22
CNBP	2.37701e-14	-0.477324	0.919	0.955	9.22302e-10
RPS15	4.26039e-29	-0.477592	1	0.997	1.65308e-24
RPL13A	1.02273e-20	-0.479722	1	1	3.9683e-16
RPL11	1.89373e-26	-0.4827	1	1	7.34786e-22
CCNB2	2.01088e-18	-0.482931	0.207	0.51	7.80243e-14
TPI1	1.21625e-22	-0.483433	0.956	0.981	4.71916e-18
CENPW	5.69317e-18	-0.483767	0.303	0.619	2.20901e-13
NOP56	3.5164e-18	-0.484206	0.675	0.892	1.3644e-13
RPS12	6.50235e-15	-0.487073	0.996	1	2.52298e-10
MPO	1.91956e-10	-0.487622	0.011	0.159	7.44808e-06
ODC1	1.4923e-23	-0.48786	0.421	0.772	5.79025e-19
PPA1	3.10986e-19	-0.487924	0.753	0.904	1.20666e-14
RPS9	2.85871e-18	-0.48866	1	1	1.10921e-13
CCT3	5.845e-23	-0.489335	0.878	0.962	2.26792e-18
CYCS	1.58309e-14	-0.493568	0.79	0.921	6.14254e-10
MROH8	0.0382154	-0.493646	0.196	0.264	1
EIF3E	3.35409e-18	-0.494309	0.963	0.978	1.30142e-13
UQCRH	6.04352e-28	-0.494366	0.956	0.987	2.34495e-23
RPL13	4.52723e-27	-0.495976	1	1	1.75661e-22
AKR1A1	3.27953e-18	-0.496921	0.694	0.878	1.27249e-13
RAB11FIP1	5.11329e-07	-0.498283	0.125	0.27	0.0198401
PCNA	2.04471e-09	-0.498766	0.494	0.686	7.93369e-05
RPL31	1.22491e-16	-0.499073	1	0.999	4.75278e-12
CXCL3	1.11663e-05	-0.499988	0.244	0.412	0.433263
FCER1G	2.52241e-28	-0.501018	0.247	0.636	9.7872e-24
CCL3	7.31485e-08	-0.502839	0.107	0.285	0.00283823
NOLC1	4.57557e-17	-0.503198	0.454	0.743	1.77537e-12
CDC20	1.30476e-20	-0.505311	0.125	0.441	5.06259e-16
RPL21	1.12479e-29	-0.50548	1	0.999	4.3643e-25
ITGB2	9.32144e-37	-0.506994	0.107	0.558	3.61681e-32
RPL9	1.0613e-24	-0.508564	1	1	4.11794e-20
RPL35	1.52539e-39	-0.509015	1	1	5.91868e-35
CEBPB	3.44986e-24	-0.509643	0.247	0.631	1.33858e-19
CKAP2	9.05907e-19	-0.51022	0.339	0.662	3.51501e-14
MDH2	3.62715e-22	-0.512809	0.849	0.939	1.40737e-17
RPS16	1.7278e-30	-0.513168	1	0.999	6.70403e-26
SEPTIN6	3.06249e-21	-0.514193	0.074	0.38	1.18828e-16
HSPE1	9.39921e-19	-0.514423	0.908	0.96	3.64699e-14
SMC4	7.52977e-12	-0.514494	0.432	0.651	2.92162e-07
MT2A	6.65285e-14	-0.514641	0.373	0.655	2.58137e-09
EPB41L4A-AS1	5.95788e-19	-0.517851	0.528	0.794	2.31172e-14
TPX2	5.7416e-20	-0.5186	0.14	0.452	2.2278e-15
RPS7	6.28778e-23	-0.518613	1	0.999	2.43972e-18
RPL36	1.57537e-38	-0.518858	1	0.997	6.11259e-34
SERPINB1	1.05044e-20	-0.519721	0.38	0.708	4.0758e-16
GTF3A	5.16567e-20	-0.522186	0.631	0.871	2.00433e-15
CHCHD7	1.89804e-19	-0.522434	0.506	0.8	7.36458e-15
RPL32	2.92082e-30	-0.525112	1	1	1.13331e-25
KPNA2	4.46337e-09	-0.526052	0.62	0.807	0.000173183
STXBP2	7.31023e-37	-0.526829	0.114	0.577	2.83644e-32
BTBD9	0.947653	-0.526918	0.125	0.128	1
PCBD1	5.8978e-23	-0.52822	0.557	0.818	2.2884e-18
RPL3	4.94627e-21	-0.530866	1	1	1.9192e-16
ICAM3	7.62571e-24	-0.530972	0.41	0.73	2.95885e-19
YDJC	7.36282e-31	-0.531889	0.199	0.605	2.85685e-26
CXCL10	7.91974e-11	-0.533755	0.037	0.207	3.07294e-06
DUSP2	2.25464e-21	-0.534352	0.074	0.391	8.74824e-17
AKR1B1	1.15464e-22	-0.534723	0.572	0.84	4.4801e-18
RPL8	2.04394e-43	-0.534894	1	1	7.9307e-39
HMGB1	3.51574e-15	-0.538401	0.982	0.99	1.36414e-10
H2AZ1	0.105616	-0.540939	0.727	0.62	1
HNRNPA1	7.76344e-22	-0.545862	0.996	0.996	3.01229e-17
RPS3A	1.48888e-28	-0.546762	1	1	5.77702e-24
DOCK2	5.25899e-23	-0.548039	0.07	0.381	2.04054e-18
GAPDH	3.28971e-40	-0.551553	1	1	1.27644e-35
EAF2	9.64495e-24	-0.554252	0.052	0.374	3.74234e-19
ERICH1	0.00839067	-0.558047	0.638	0.814	1
PLEK	3.33251e-35	-0.558159	0.114	0.547	1.29305e-30
RPL18	1.61725e-44	-0.558232	1	0.997	6.2751e-40
RGS19	1.37759e-27	-0.559993	0.336	0.712	5.34518e-23
AURKB	6.79801e-22	-0.560325	0.137	0.462	2.6377e-17
CDK1	8.42538e-22	-0.56051	0.118	0.438	3.26913e-17
RPL19	1.95546e-29	-0.56085	1	1	7.58737e-25
NCOA7	1.46266e-10	-0.566877	0.483	0.715	5.67526e-06
RPS5	1.30247e-32	-0.568749	1	0.997	5.05373e-28
RPL27A	9.61701e-33	-0.568998	1	1	3.7315e-28
PAICS	8.80774e-24	-0.569306	0.587	0.836	3.41749e-19
MAD2L1	5.32556e-26	-0.569549	0.24	0.629	2.06637e-21
RPSA	5.16808e-21	-0.571285	1	0.997	2.00527e-16
DNPH1	2.88814e-34	-0.572314	0.343	0.761	1.12063e-29
RPS24	8.05648e-37	-0.578484	1	1	3.126e-32
FBL	3.36906e-25	-0.582597	0.764	0.908	1.30723e-20
RPL23A	2.1579e-33	-0.585926	1	0.997	8.37286e-29
C19orf48	1.82558e-22	-0.586874	0.528	0.804	7.08344e-18
RPL29	4.58906e-25	-0.587899	0.993	1	1.7806e-20
DDX21	6.45268e-18	-0.5891	0.734	0.896	2.5037e-13
RPS14	4.65085e-39	-0.590258	1	1	1.80458e-34
MICAL1	1.7302e-14	-0.591753	0.14	0.394	6.71336e-10
ZFP36L2	3.2745e-16	-0.592165	0.745	0.893	1.27054e-11
CDCA7	9.62379e-31	-0.593316	0.321	0.707	3.73413e-26
RPS13	3.92732e-37	-0.595217	1	1	1.52384e-32
NCL	1.64028e-20	-0.599944	0.967	0.982	6.36444e-16
SLC25A5	2.01411e-30	-0.60119	0.948	0.975	7.81493e-26
RAN	3.64647e-29	-0.601874	0.959	0.983	1.41487e-24
MYC	9.74365e-24	-0.602464	0.118	0.462	3.78063e-19
TUBA1C	5.37253e-21	-0.603628	0.45	0.787	2.0846e-16
RPS17	2.01162e-05	-0.604144	0.701	0.7	0.780528
RPLP1	6.79984e-44	-0.604329	1	1	2.6384e-39
EIF5A	4.4688e-28	-0.605282	0.934	0.982	1.73394e-23
CSF1R	7.06238e-40	-0.605498	0.048	0.519	2.74027e-35
BIRC5	9.81963e-20	-0.60988	0.21	0.517	3.81011e-15
RPS8	5.78767e-26	-0.622519	1	1	2.24567e-21
RPS29	1.98276e-33	-0.625286	1	0.999	7.69331e-29
MKI67	1.15834e-18	-0.626536	0.148	0.439	4.49447e-14
RPS21	3.92935e-42	-0.631759	0.993	1	1.52463e-37
GYPC	3.00791e-29	-0.632404	0.376	0.759	1.1671e-24
DUT	6.93956e-15	-0.632648	0.804	0.919	2.69262e-10
S100A8	0.38842	-0.636526	0.107	0.092	1
C1QBP	6.3704e-26	-0.637223	0.808	0.929	2.47178e-21
RPL10A	7.44697e-25	-0.640339	0.996	1	2.8895e-20
TXN	1.61518e-25	-0.640653	0.93	0.969	6.26705e-21
RPS23	1.1627e-27	-0.641788	1	0.999	4.51138e-23
S100A9	0.00375029	-0.641969	0.118	0.2	1
RPL18A	3.24522e-38	-0.643846	1	0.999	1.25918e-33
SPN	8.64002e-29	-0.64535	0.059	0.426	3.35241e-24
HOPX	7.83301e-37	-0.64681	0.092	0.537	3.03929e-32
SLC15A4	0.0065194	-0.647918	0.096	0.167	1
RAC2	1.91395e-44	-0.648133	0.074	0.567	7.42631e-40
NFKBIZ	7.39867e-11	-0.648884	0.336	0.57	2.87076e-06
DEK	8.4256e-18	-0.64917	0.679	0.876	3.26922e-13
CSF2RB	4.11438e-05	-0.649545	0.125	0.25	1
PPIF	2.34533e-36	-0.651734	0.24	0.676	9.1001e-32
RPL5	9.30985e-47	-0.653404	1	1	3.61232e-42
MGST1	2.17182e-32	-0.657614	0.317	0.748	8.4269e-28
RPL7	2.54583e-27	-0.659644	1	1	9.87808e-23
DNAJB1	8.91926e-15	-0.660784	0.443	0.701	3.46076e-10
RPL37	1.30375e-47	-0.66201	1	1	5.05866e-43
LYZ	4.37939e-30	-0.662896	0.162	0.556	1.69925e-25
FERMT3	1.42808e-37	-0.662954	0.144	0.604	5.54109e-33
PA2G4	1.85035e-26	-0.666612	0.863	0.946	7.17955e-22
RPLP0	3.81375e-30	-0.66934	0.996	0.997	1.47977e-25
SMIM24	2.01733e-44	-0.671427	0.022	0.52	7.82746e-40
GPR183	0.0949628	-0.672802	0.144	0.107	1
GPX1	1.86215e-23	-0.673883	0.915	0.957	7.22533e-19
RPL4	1.55332e-44	-0.683329	1	0.999	6.02703e-40
CKS1B	9.27518e-14	-0.683688	0.494	0.727	3.59886e-09
TKT	3.45094e-31	-0.684522	0.771	0.926	1.339e-26
RPL7A	4.45887e-34	-0.69244	1	0.997	1.73009e-29
PSME1	2.71362e-23	-0.694462	0.753	0.905	1.05291e-18
LCP1	2.92241e-35	-0.694645	0.14	0.551	1.13392e-30
MCM7	1.37175e-26	-0.696578	0.439	0.794	5.32251e-22
SNHG5	3.70451e-05	-0.697365	0.258	0.366	1
JCHAIN	0.197698	-0.697795	0.103	0.139	1
PPBP	2.3678e-10	-0.701014	0.015	0.164	9.18731e-06
PABPC1	1.77543e-30	-0.705277	0.985	0.986	6.88884e-26
BCL7A	0.000130085	-0.705701	0.336	0.519	1
RPS18	5.9654e-31	-0.706109	1	1	2.31464e-26
LAPTM5	4.49354e-24	-0.707103	0.649	0.853	1.74354e-19
MYB	1.21355e-44	-0.707481	0.166	0.659	4.70871e-40
NME1	2.89276e-29	-0.7082	0.819	0.928	1.12242e-24
RPL14	2.036e-40	-0.709827	1	0.997	7.89989e-36
ZSWIM6	0.702104	-0.713951	0.336	0.353	1
MBNL3	0.000374927	-0.717965	0.081	0.167	1
CELF2	1.47659e-34	-0.719995	0.325	0.716	5.72933e-30
TYROBP	1.62667e-37	-0.720826	0.085	0.534	6.31164e-33
RPS4X	3.23629e-35	-0.723317	1	0.999	1.25571e-30
CCNB1	3.61365e-24	-0.723532	0.21	0.562	1.40213e-19
TUBB4B	7.45384e-16	-0.72414	0.642	0.837	2.89217e-11
CSF3R	9.94663e-42	-0.732269	0.074	0.548	3.85939e-37
SNHG8	1.03403e-22	-0.739484	0.705	0.897	4.01214e-18
BID	2.98459e-41	-0.749701	0.387	0.816	1.15805e-36
TOP2A	4.48437e-19	-0.74987	0.188	0.495	1.73998e-14
FKBP4	1.61598e-33	-0.750538	0.446	0.819	6.27015e-29
CD164	3.6241e-27	-0.750661	0.911	0.949	1.40619e-22
ZFAS1	2.18935e-31	-0.752266	0.923	0.971	8.49489e-27
LDHB	9.64711e-32	-0.754326	0.985	0.993	3.74317e-27
PYCARD	1.40957e-26	-0.777204	0.55	0.782	5.46927e-22
RPS2	1.65146e-12	-0.782477	1	0.999	6.40783e-08
RSL1D1	6.22318e-29	-0.78939	0.731	0.918	2.41466e-24
GAS5	4.13948e-06	-0.79733	0.251	0.364	0.160616
NPM1	1.27955e-37	-0.805218	0.996	0.994	4.96479e-33
HMGN2	1.2308e-09	-0.817893	0.897	0.944	4.77561e-05
CD53	3.70207e-38	-0.820708	0.114	0.569	1.43644e-33
TYMS	2.66861e-25	-0.821166	0.354	0.702	1.03545e-20
ITGA4	5.0443e-35	-0.822515	0.111	0.548	1.95724e-30
PTPN6	2.68121e-41	-0.824064	0.155	0.615	1.04034e-36
RPS3	3.89747e-49	-0.825949	1	1	1.51226e-44
C1QTNF4	3.84574e-25	-0.828841	0.336	0.677	1.49218e-20
SPI1	1.63319e-44	-0.830295	0.037	0.531	6.33695e-40
RPL12	2.34926e-35	-0.83111	0.996	0.999	9.11536e-31
COTL1	4.06171e-33	-0.83942	0.587	0.865	1.57598e-28
IMPDH2	1.36673e-37	-0.843453	0.627	0.88	5.30304e-33
CCL3L1	3.72189e-14	-0.847053	0.018	0.217	1.44413e-09
ENO1	5.71809e-48	-0.858623	0.978	0.989	2.21867e-43
CCL3L3	2.53721e-15	-0.874492	0.074	0.327	9.84463e-11
PTTG1	1.22436e-27	-0.880845	0.269	0.645	4.75063e-23
CCL4L2	1.59854e-09	-0.889568	0.129	0.309	6.2025e-05
PCLAF	3.91093e-17	-0.900198	0.118	0.384	1.51748e-12
VAMP8	5.64917e-26	-0.909717	0.694	0.866	2.19194e-21
LST1	6.96369e-37	-0.912375	0.321	0.719	2.70198e-32
CKS2	4.40978e-32	-0.925611	0.531	0.86	1.71104e-27
CDCA7L	1.59827e-44	-0.928368	0.236	0.72	6.20144e-40
RPL13AP5	9.0883e-07	-0.938854	0.258	0.367	0.0352635
FABP5	5.31849e-39	-0.939738	0.55	0.88	2.06363e-34
GMFG	2.83331e-54	-0.942168	0.244	0.768	1.09935e-49
HSP90AA1	5.6001e-36	-0.942695	0.989	0.994	2.17289e-31
TAOK3	1.44948e-35	-0.943521	0.21	0.659	5.62414e-31
EEF1B2	1.64008e-43	-0.950712	0.978	0.992	6.36369e-39
HMGB2	5.58072e-11	-0.970169	0.786	0.887	2.16537e-06
CD44	1.66071e-36	-0.975901	0.343	0.747	6.4437e-32
RGS10	5.93138e-37	-0.990496	0.218	0.655	2.30143e-32
ARHGDIB	1.43146e-28	-0.996559	0.827	0.925	5.5542e-24
ANP32B	1.31219e-46	-1.00025	0.838	0.957	5.09144e-42
HSPD1	8.7064e-49	-1.01143	0.886	0.968	3.37817e-44
PRRG3	0.00229919	-1.02262	0.247	0.362	1
UBE2C	1.96393e-21	-1.03332	0.244	0.569	7.62023e-17
NFKBIA	7.41144e-05	-1.04901	0.738	0.803	1
SPINK2	6.74106e-44	-1.08063	0.037	0.524	2.6156e-39
LY6E	3.5565e-48	-1.09239	0.399	0.801	1.37996e-43
CENPF	2.86635e-25	-1.10452	0.236	0.579	1.11217e-20
PF4	1.09071e-10	-1.11591	0.059	0.241	4.23205e-06
TUBA1B	1.87448e-28	-1.11634	0.941	0.992	7.27316e-24
LDHA	1.77807e-46	-1.12197	0.771	0.935	6.89911e-42
CORO1A	3.24912e-42	-1.14916	0.181	0.626	1.26069e-37
S100A4	5.62289e-31	-1.17283	0.454	0.772	2.18174e-26
RPL22L1	1.31721e-43	-1.17607	0.635	0.893	5.1109e-39
ANGPT1	1.18665e-46	-1.2049	0.118	0.636	4.60431e-42
HBA1	0.572298	-1.2312	0.266	0.313	1
HBA2	0.0141682	-1.32035	0.31	0.421	1
COL6A3	0.0162086	-1.32417	0.247	0.338	1
CYTL1	9.81458e-50	-1.40518	0.162	0.675	3.80816e-45
CD52	4.17874e-40	-1.44544	0.144	0.595	1.62139e-35
HMGA1	1.45818e-62	-1.44937	0.878	0.969	5.65789e-58
H4C3	0.0137182	-1.53154	0.506	0.534	1
HBG2	0.00123329	-1.59268	0.244	0.377	1
HBE1	0.96031	-1.87147	0.373	0.413	1
AIF1	8.9555e-50	-2.30273	0.395	0.793	3.47482e-45
HBZ	0.855844	-2.31496	0.387	0.452	1

## Sheet: Table S4-Manno et al. (HVGs)
GO terms enriched by Homo-HVGs calculated based on Manno dataset
			Mouse Homo-HVGs													Human Homo-HVGs
ID	Description	GeneRatio	BgRatio	pvalue	p.adjust	qvalue	geneID	Count				ID	Description	GeneRatio	BgRatio	pvalue	p.adjust	qvalue	geneID	Count
GO:0010721	negative regulation of cell development	122/1856	387/23328	5.4637e-42	3.22959e-38	1.66614e-38	Wnt7b/Rit2/Sox21/Wnt5a/Syt4/Dab2/Ednrb/Fezf2/Sox2/Sema5a/Sox11/Id4/Daam2/Arhgap4/Adcyap1/Pou4f2/Ntm/Dtnbp1/Id2/Dpysl3/Cav1/Nr2f1/Col3a1/Fgfr3/S1pr3/Nkx6-1/Igf1/Epha3/Fgf13/Lingo1/Plk2/Brinp1/Sema6a/Slit1/Wnt7a/Hmga2/Epha4/App/Nr2e1/Bcl11a/Cspg4/Flna/Efna5/Ascl1/Dlx2/Sirt2/Stmn2/Six3/Olfm1/Itgb1/Ptn/Postn/Hes1/Sox8/Actn4/Hes5/Id1/Coro1c/Dll3/Cdkn2b/Nrp1/Rnf6/Aatk/Grb14/Slit2/Efnb2/Itm2c/Spock1/Sem…	122				GO:0010721	negative regulation of cell development	105/1807	343/18866	2.90074e-28	1.75233e-24	1.09404e-24	APOE/SLC6A4/SPP1/IL1B/B2M/HES1/LGALS1/EDNRB/RGS4/ISL1/NTN1/COL3A1/ID2/PTN/VIM/SYT4/PAX6/POSTN/EFNA1/ID1/SIX3/IGF1/JAG1/DLL1/PHOX2B/SOX9/NKX2-2/NOTCH1/NR2F1/RGS2/HEY1/SEMA3D/EPHA4/ASCL1/SLIT2/FGF13/MAG/POU4F2/SPOCK1/CNTN2/EFNA5/HES5/NOTCH3/PBX1/PLK2/NKX6-2/LMX1A/DAAM2/BMP7/BRINP1/DLL3/ITM2C/ID4/SOX11/ACTN4/EFNB3/NRP1/BMPR1A/SOX2/ASPM/WNT7A/TRPC5/BCL11A/NR2E1/STMN2/RIT2/SOX10/BDNF/LPAR1/SIRT2/APP/B…	105
GO:0051961	negative regulation of nervous system development	115/1856	365/23328	1.3564e-39	3.09884e-36	1.59869e-36	Wnt7b/Rit2/Sox21/Wnt5a/Syt4/Dab2/Ednrb/Fezf2/Sox2/Sema5a/Sox11/Id4/Daam2/Arhgap4/Adcyap1/Rfx4/Pou4f2/Ntm/Dtnbp1/Id2/Dpysl3/Cav1/Nr2f1/Col3a1/Fgfr3/Nkx6-1/Epha3/Fgf13/Lingo1/Plk2/Brinp1/Sema6a/Slit1/Wnt7a/Hmga2/Epha4/App/Nr2e1/Bcl11a/Cspg4/Flna/Ascl1/Dlx2/Sirt2/Stmn2/Six3/Olfm1/Itgb1/Ptn/Hes1/Sox8/Hes5/Id1/Dll3/Cdkn2b/Nrp1/Rnf6/Aatk/Slit2/Efnb2/Mdga1/Itm2c/Spock1/Sema3e/Cpe/Trpc5/B2m/Cntn2/Pitx3/I…	115				GO:0051961	negative regulation of nervous system development	100/1807	319/18866	6.99754e-28	2.11361e-24	1.31959e-24	APOE/SLC6A4/SPP1/IL1B/B2M/HES1/LGALS1/EDNRB/ISL1/NTN1/COL3A1/ID2/PTN/VIM/SYT4/PAX6/EFNA1/CTSC/ID1/SIX3/JAG1/DLL1/PHOX2B/SOX9/NKX2-2/NOTCH1/NR2F1/HEY1/SEMA3D/EPHA4/ASCL1/SLIT2/FGF13/MAG/POU4F2/SPOCK1/CNTN2/HES5/NOTCH3/PBX1/PLK2/NKX6-2/LMX1A/DAAM2/BMP7/BRINP1/DLL3/ITM2C/ID4/SOX11/EFNB3/CEND1/NRP1/BMPR1A/SOX2/ASPM/ROBO2/WNT7A/TRPC5/BCL11A/NR2E1/STMN2/RIT2/SOX10/SLIT1/RFX4/BDNF/LPAR1/SIRT2/APP/SOX3/E…	100
GO:0050768	negative regulation of neurogenesis	110/1856	337/23328	1.57275e-39	3.09884e-36	1.59869e-36	Wnt7b/Rit2/Sox21/Wnt5a/Syt4/Dab2/Ednrb/Fezf2/Sox2/Sema5a/Sox11/Id4/Daam2/Arhgap4/Adcyap1/Pou4f2/Ntm/Dtnbp1/Id2/Dpysl3/Cav1/Nr2f1/Col3a1/Fgfr3/Nkx6-1/Epha3/Fgf13/Lingo1/Plk2/Brinp1/Sema6a/Slit1/Wnt7a/Hmga2/Epha4/App/Nr2e1/Bcl11a/Cspg4/Flna/Ascl1/Dlx2/Sirt2/Stmn2/Six3/Olfm1/Itgb1/Ptn/Hes1/Sox8/Hes5/Id1/Dll3/Cdkn2b/Nrp1/Rnf6/Aatk/Slit2/Efnb2/Itm2c/Spock1/Sema3e/Trpc5/B2m/Cntn2/Pitx3/Irx3/Paqr3/Pmp22…	110				GO:0050768	negative regulation of neurogenesis	95/1807	295/18866	1.53193e-27	3.08479e-24	1.92593e-24	APOE/SLC6A4/SPP1/IL1B/B2M/HES1/LGALS1/EDNRB/ISL1/NTN1/COL3A1/ID2/PTN/VIM/SYT4/PAX6/EFNA1/ID1/SIX3/JAG1/DLL1/PHOX2B/SOX9/NKX2-2/NOTCH1/NR2F1/HEY1/SEMA3D/EPHA4/ASCL1/SLIT2/FGF13/MAG/POU4F2/SPOCK1/CNTN2/HES5/NOTCH3/PBX1/PLK2/NKX6-2/LMX1A/DAAM2/BMP7/BRINP1/DLL3/ITM2C/ID4/SOX11/EFNB3/NRP1/BMPR1A/SOX2/ASPM/WNT7A/TRPC5/BCL11A/NR2E1/STMN2/RIT2/SOX10/BDNF/LPAR1/SIRT2/APP/SOX3/EFNB2/PAQR3/ATP1B2/SEMA6A/PIT…	95
GO:0042063	gliogenesis	110/1856	338/23328	2.1564e-39	3.18662e-36	1.64397e-36	B4galt6/Olig1/Apcdd1/Csf1r/Gap43/Ezh2/Sox11/Id4/Daam2/Adcyap1/Sox4/Clu/Gpr183/Id2/Ndrg1/Trem2/Atxn1/Nfix/Lef1/Plp1/Fgfr3/Nkx6-1/Igf1/Enpp2/Lingo1/Serpine2/Lrp8/Il34/Otx2/Sox5/Ndn/Hmga2/Epha4/App/Fa2h/Nr2e1/Egr2/Cspg4/Ascl1/Etv5/Dner/Cd9/Prdm8/Lamb1/Dlx2/Omg/Sirt2/Sun2/Reln/Zcchc24/E2f1/Ptn/Neurod4/Nfib/Hes1/Sox8/Vcan/Wdr1/Lrp2/Hes5/Ccl12/Erbb3/Dll3/Dusp15/Ncmap/Cdkn2b/Phgdh/Trf/C1qa/Csf1/Tnfrsf1b…	110				GO:0030900	forebrain development	110/1807	391/18866	4.20547e-26	6.35132e-23	3.96532e-23	FABP7/TYROBP/SLC2A1/P2RY12/CSF1R/NPY/MFSD2A/CXCL12/TH/ATP1A2/SLC6A3/B2M/HES1/ISL1/COL3A1/NEFL/SLC38A2/ID2/NEUROD6/PTN/NR4A2/BCAN/PAX6/NEUROD1/ETS1/MSX1/ANXA3/POU4F1/SIX3/NFIB/CRH/NR2F2/NOTCH1/SALL1/ASCL1/BTG2/GBX2/SLIT2/WNT7B/SLC8A1/FGF13/CNTN2/RELN/CXCR4/HES5/NOTCH3/BCL11B/FOXP2/HAP1/LMX1A/LAMB1/OTX2/LHX1/PLCB1/DNAH5/ID4/CRTAC1/NRP1/BMPR1A/SOX2/ASPM/MDK/ROBO2/WNT7A/EPHA5/LEF1/NR2E1/SLIT1/RFX4/PP…	110
GO:1901342	regulation of vasculature development	107/1856	356/23328	7.67761e-35	9.07647e-32	4.68254e-32	Slc12a2/Ptger4/Pgf/Egr1/Wnt5a/Spry2/Tlr3/Cldn5/Gata2/Fgf1/Sema5a/Gab1/C3ar1/Sfrp2/Runx1/Hhip/Ecm1/Adamts9/Vegfc/Angpt2/Adamts1/Enpp2/Plk2/Foxc1/Sulf1/Rgcc/Sema6a/Tcf4/Rhoj/Fbln5/Hey2/Emp2/Hmga2/Nr2e1/Ets1/Acvrl1/Serpinf1/Ptprm/Stab1/Hdac7/Tjp1/Cd34/Itgb1/Ptn/Hoxa5/Anxa3/Cybb/Tek/Nos3/Adam10/Id1/Mmrn2/Nrp1/Tie1/Cyp1b1/Efnb2/Ctsh/Agt/Dcn/Sema3e/Adm/Brca1/Cd36/Anxa1/Gadd45a/Flt1/Ramp2/Jup/Stat3/Jak1…	107				GO:0050769	positive regulation of neurogenesis	123/1807	485/18866	1.30759e-24	1.57983e-21	9.86338e-22	APOE/CX3CR1/P2RY12/FN1/CXCL12/IL1B/HES1/TREM2/NTN1/PLXND1/NEFL/ID2/PTN/SYT1/HEYL/SYT4/SERPINE2/PAX6/PTPRZ1/CSF1/NEUROD1/SHOX2/ISLR2/PHOX2B/NKX2-2/CNTN1/NOTCH1/ARSB/TCF12/ECT2/TNFRSF1B/RGS2/EPHA4/ASCL1/ENC1/SLIT2/MAG/POU4F2/RET/RELN/FOXA1/NFE2L2/EFNA5/CXCR4/FUT9/AGT/HAP1/NKX6-2/BMP7/EPHA3/BRINP1/ETV5/NEGR1/EGR2/BRINP3/SOX11/BEND6/NRP1/ASPM/MDK/ROBO2/TRPC5/VEGFC/STMN2/RIT2/TCF4/SOX10/E2F1/BDNF/CAPR…	123
GO:0001667	ameboidal-type cell migration	115/1856	427/23328	1.90958e-32	1.88125e-29	9.70536e-30	Has2/Wnt5a/Clec14a/Ednrb/Gata2/Fgf1/Sema5a/Arhgap4/Acta2/Hbegf/Lgmn/Adamts9/Vegfc/Angpt2/Igf1/Nr4a1/Enpp2/Plk2/Mef2c/Pdlim1/Rgcc/Mcc/Tgfbr3/Sema6a/Rhoj/Myh9/Wnt7a/Emp2/Pax3/Nr2e1/Ets1/Acvrl1/Fgf15/Edn3/Serpinf1/Ptprm/Angpt1/Hdac7/Tac1/Arsb/Nr2f2/Itgb1/Slc8a1/Gata3/Anxa3/Tek/Sox8/Cygb/Nos3/Gbx2/Cdh13/Anln/Coro1c/Gja1/Mmrn2/Ret/Amotl1/Nrp1/Slit2/Cyp1b1/Efnb2/Ctsh/Arhgdib/Agt/Dcn/Sema3e/Kitl/Itga2/P…	115				GO:0045665	negative regulation of neuron differentiation	75/1807	225/18866	5.05698e-23	5.09154e-20	3.1788e-20	APOE/SLC6A4/SPP1/B2M/HES1/LGALS1/EDNRB/ISL1/NTN1/ID2/VIM/PAX6/EFNA1/ID1/SIX3/JAG1/DLL1/PHOX2B/SOX9/NKX2-2/NOTCH1/NR2F1/HEY1/SEMA3D/EPHA4/ASCL1/SLIT2/FGF13/MAG/POU4F2/SPOCK1/CNTN2/HES5/NOTCH3/PBX1/PLK2/LMX1A/BMP7/ITM2C/ID4/EFNB3/NRP1/SOX2/ASPM/TRPC5/BCL11A/NR2E1/STMN2/RIT2/LPAR1/APP/SOX3/EFNB2/PAQR3/SEMA6A/DCC/SEMA6D/SEMA3C/DLX2/IRX3/DNM3/FEZF2/OMG/WNT5A/LINGO1/SEMA5A/SOX8/DPYSL3/SEMA3A/SEMA3E/MCF…	75
GO:0045666	positive regulation of neuron differentiation	120/1856	472/23328	3.07854e-31	2.59961e-28	1.34113e-28	Foxa1/L1cam/Enc1/Rit2/Wnt5a/Syt4/Serpini1/Fezf2/Ezh2/Gata2/Sox2/Sema5a/Sox11/Map1b/Nefl/Htr7/Adcyap1/Pou4f2/Nr3c1/Dpysl3/Neurog2/Cntn1/Tox/Nkx6-1/Epha3/Adamts1/Serpine2/Lrp8/Mef2c/Brinp1/Dcc/Robo2/Grip2/Tcf4/Snap91/Myo5b/Negr1/Caprin2/Epha4/App/Bcl11a/D16Ertd472e/Serpinf1/Flna/Efna5/Ascl1/Etv5/Fkbp1b/Syt1/Dlx2/Stmn2/Reln/Arsb/Itgb1/Ptn/Gdf5/Rnf157/Unc13a/Islr2/Sall1/Tcf12/Plxnc1/Hap1/Timp2/Bend6/…	120				GO:0042063	gliogenesis	90/1807	307/18866	6.49239e-23	5.60293e-20	3.49808e-20	CX3CR1/C1QA/P2RY12/CSF1R/IL1B/CD9/HES1/PHGDH/CDK1/TREM2/ID2/PTN/PENK/VIM/SERPINE2/PAX6/PTPRZ1/GPR183/ANXA1/CSF1/CLU/NFIB/DLL1/PLP1/PHOX2B/SOX9/NKX2-2/NOTCH1/TNFRSF1B/CSPG4/EPHA4/ASCL1/MAG/CNTN2/RELN/CXCR4/HES5/PRDM8/NKX6-2/DAAM2/LAMB1/ETV5/GAP43/OLIG1/EGR2/ID4/NDRG1/SOX6/SOX11/NEUROD4/SOX2/MDK/DNER/LEF1/NR2E1/SOX10/E2F1/NTRK2/LPAR1/SIRT2/APP/NDN/ATP1B2/NCMAP/PITX3/EZH2/TAL1/SUN2/NTRK3/DLX2/STAT3/…	90
GO:0010001	glial cell differentiation	83/1856	249/23328	8.14614e-31	6.01898e-28	3.10518e-28	B4galt6/Olig1/Gap43/Sox11/Id4/Daam2/Sox4/Clu/Id2/Ndrg1/Trem2/Nfix/Lef1/Plp1/Fgfr3/Nkx6-1/Igf1/Enpp2/Lingo1/Serpine2/Il34/Otx2/Sox5/Hmga2/Epha4/App/Fa2h/Nr2e1/Egr2/Ascl1/Dner/Prdm8/Dlx2/Omg/Sirt2/Reln/Ptn/Neurod4/Nfib/Hes1/Sox8/Wdr1/Hes5/Erbb3/Dll3/Dusp15/Ncmap/Phgdh/C1qa/Tnfrsf1b/Tcf7l2/Agt/Cntn2/Tal1/Pmp22/Stat3/Pdgfb/Dll1/Ptprz1/Pou3f1/Gfap/Vim/Bmp4/Adora2a/Sox10/Ntrk2/Qk/Ntrk3/Cxcr4/C5ar1/Il1b…	83				GO:0007409	axonogenesis	118/1807	482/18866	2.92971e-22	2.2123e-19	1.3812e-19	APOE/CSF1R/SPP1/FN1/CXCL12/BSG/ROBO3/RAC2/ISL1/UNC5B/GATA3/NTN1/PLXND1/NEFL/NR4A2/PAX6/PTPRZ1/EFNA1/SHOX2/POU4F1/NFIB/ISLR2/PHOX2B/ALCAM/NOTCH1/OLFM1/SEMA3D/EPHA4/GBX2/SLIT2/EZR/FGF13/MAG/POU4F2/CNTN2/RET/RELN/EFNA5/CXCR4/NOTCH3/DOK4/ROBO4/BCL11B/LMX1A/BMP7/OTX2/EPHA3/ITGB1/LAMA1/LHX1/GAP43/EGR2/NRXN3/EFNB3/NRP1/ROBO2/PTPRM/WNT7A/TRPC5/CDH11/SPTBN1/GFRA1/EPHA5/NR2E1/RHOG/SLIT1/BDNF/NTRK2/L1CAM/GA…	118
GO:0045665	negative regulation of neuron differentiation	84/1856	259/23328	3.33792e-30	2.19227e-27	1.13099e-27	Rit2/Sox21/Wnt5a/Dab2/Ednrb/Fezf2/Sox2/Sema5a/Id4/Arhgap4/Pou4f2/Ntm/Dtnbp1/Id2/Dpysl3/Cav1/Nr2f1/Epha3/Fgf13/Plk2/Sema6a/Slit1/Epha4/App/Nr2e1/Bcl11a/Cspg4/Flna/Ascl1/Dlx2/Stmn2/Six3/Itgb1/Hes1/Sox8/Hes5/Id1/Nrp1/Rnf6/Aatk/Slit2/Efnb2/Itm2c/Spock1/Sema3e/Trpc5/B2m/Cntn2/Irx3/Paqr3/Pmp22/Dll1/Ptprz1/Sema3c/Apoe/Hey1/Isl1/Sema3d/Gfap/Vim/Slc6a4/Ntn1/Dnm3/Efna1/Notch3/Lgals1/Foxa2/Il1b/Lmx1a/Epha7/…	84				GO:0072001	renal system development	85/1807	292/18866	1.74299e-21	1.16993e-18	7.30425e-19	COL4A1/CD34/CENPF/HES1/PECAM1/ID3/TFAP2B/FOXJ1/GATA3/CYP26B1/WWTR1/ID2/ANGPT2/SOX17/NID1/CALB1/HEYL/DCN/SULF1/PDGFRB/PROM1/TEK/ADAMTS1/CTSH/JAG1/DLL1/SOX9/NOTCH1/CA2/EGR1/SALL1/REN/EPHA4/SLIT2/WNT7B/ACTA2/RET/HES5/NOTCH3/PBX1/AGT/BMP7/LHX1/FGF1/TBX18/ENPEP/SOX11/ITGA8/NRP1/SMAD7/SULF2/ROBO2/HPGD/NPNT/KANK2/PAX8/PDGFB/EYA1/ANGPT1/BDNF/SERPINF1/PGF/FOXC1/HAS2/SDC4/BCL2/EFNB2/NFIA/FGFR2/SFRP1/MEF2C/…	85
GO:0045765	regulation of angiogenesis	94/1856	320/23328	7.19047e-30	4.25029e-27	2.19271e-27	Slc12a2/Pgf/Wnt5a/Spry2/Tlr3/Cldn5/Gata2/Fgf1/Sema5a/Gab1/C3ar1/Sfrp2/Runx1/Hhip/Ecm1/Adamts9/Vegfc/Angpt2/Adamts1/Enpp2/Plk2/Foxc1/Sulf1/Rgcc/Sema6a/Tcf4/Rhoj/Fbln5/Emp2/Hmga2/Nr2e1/Ets1/Acvrl1/Serpinf1/Ptprm/Stab1/Hdac7/Tjp1/Cd34/Itgb1/Ptn/Hoxa5/Anxa3/Cybb/Tek/Nos3/Id1/Mmrn2/Nrp1/Tie1/Cyp1b1/Ctsh/Agt/Dcn/Sema3e/Adm/Brca1/Cd36/Anxa1/Gadd45a/Flt1/Ramp2/Jup/Stat3/Jak1/Dll1/Plxnd1/Isl1/Klf2/Col4a2/…	94				GO:0001655	urogenital system development	91/1807	330/18866	3.96124e-21	2.39299e-18	1.49401e-18	COL4A1/CD34/CENPF/HES1/PECAM1/ID3/TFAP2B/FOXJ1/GATA3/CYP26B1/WWTR1/ID2/ANGPT2/SOX17/NID1/CALB1/HEYL/DCN/ANXA1/SULF1/PDGFRB/PROM1/TNC/TEK/ADAMTS1/CTSH/JAG1/DLL1/SOX9/NOTCH1/CA2/EGR1/SALL1/REN/EPHA4/SLIT2/WNT7B/ACTA2/RET/FOXA1/HES5/NOTCH3/PBX1/AGT/BMP7/LHX1/FGF1/ID4/TBX18/ENPEP/SOX11/ITGA8/NRP1/SMAD7/SULF2/ROBO2/HPGD/NPNT/KANK2/PAX8/PDGFB/EYA1/ANGPT1/BDNF/SERPINF1/PGF/FOXC1/HAS2/SDC4/BCL2/EFNB2/NFI…	91
GO:0050808	synapse organization	118/1856	479/23328	2.22579e-29	1.19606e-26	6.17043e-27	L1cam/Wnt7b/Wnt5a/Gap43/Lrrtm2/Nefl/Srgn/Flrt2/Mdga2/Dtnbp1/Nrxn3/Arc/Ndrg1/Trem2/Nrxn1/Lgmn/Sparcl1/Ndrg2/Lrrn3/Ppfibp1/Sorbs1/Gpc4/Epha3/Fgf13/Cntn5/Lrp8/Mef2c/Actn1/Bcan/Slc7a11/Grip2/Snap91/Myo5b/Amigo2/Wnt7a/Gabra2/Caprin2/Epha4/Cacna2d2/App/Dock10/Cbln2/Slitrk4/Pcdh17/Flna/Efna5/Sybu/Etv5/Tnc/Pcdh8/Gabra1/Cdh8/Insr/Shisa7/Clstn2/Reln/C1ql1/Ptn/Atp2b2/C1qb/F2r/Unc13a/Ncan/Lhfpl4/Chchd10/Rapg…	118				GO:0030198	extracellular matrix organization	101/1807	395/18866	1.13579e-20	6.23758e-18	3.89431e-18	CTSS/COL4A1/SPARC/SPP1/FN1/KDR/CAV1/BSG/COL4A2/VWA1/PECAM1/COL18A1/COL3A1/ICAM2/SERPINH1/NID1/BCAN/DCN/POSTN/SULF1/VWF/RAMP2/ETS1/TNC/BGN/VCAM1/ITGA1/SLC39A8/ADAMTS1/COL2A1/CAV2/SERPINE1/NID2/COL1A2/LUM/SOX9/VCAN/NOTCH1/SFRP2/LCP1/ICAM1/TNFRSF1B/HTRA1/LAMA4/COL5A2/FOXF2/AGT/TNFRSF11B/ITGA2B/LAMB1/ITGB1/LAMA1/THBS1/ADAMTS3/LAMC1/NCAN/HSPG2/FBLN5/ITGA8/RGCC/SULF2/NPNT/GPM6B/PTX3/NR2E1/PDGFB/B4GALT1…	101
GO:0007409	axonogenesis	118/1856	482/23328	4.09574e-29	2.01749e-26	1.04082e-26	B4galt6/L1cam/Wnt7b/Csf1r/Wnt5a/Gap43/Gfra3/Fezf2/Sema5a/Map1b/Nefl/Mgll/Arhgap4/Flrt2/Pou4f2/Alcam/Ablim1/Lama1/Neurog2/Nrn1/Vcl/Fgfr3/Nkx6-1/Epha3/Fgf13/Cntn5/Robo3/Bcl11b/Otx2/Dcc/Robo2/Sema6a/Snap91/Myo5b/Ndn/Slit1/Wnt7a/Epha4/App/Nr2e1/Bcl11a/Egr2/Ptprm/Slitrk4/Efna5/Prdm8/Omg/Reln/Olfm1/Itgb1/Gata3/Arx/Nfib/Chl1/Cdh11/Islr2/Plxnc1/Gbx2/Lrp2/Vasp/Etv4/Ret/Nrp1/Rnf6/Aatk/Slit2/Plxna2/Efnb2/Ra…	118				GO:0043062	extracellular structure organization	101/1807	396/18866	1.3858e-20	6.97636e-18	4.35555e-18	CTSS/COL4A1/SPARC/SPP1/FN1/KDR/CAV1/BSG/COL4A2/VWA1/PECAM1/COL18A1/COL3A1/ICAM2/SERPINH1/NID1/BCAN/DCN/POSTN/SULF1/VWF/RAMP2/ETS1/TNC/BGN/VCAM1/ITGA1/SLC39A8/ADAMTS1/COL2A1/CAV2/SERPINE1/NID2/COL1A2/LUM/SOX9/VCAN/NOTCH1/SFRP2/LCP1/ICAM1/TNFRSF1B/HTRA1/LAMA4/COL5A2/FOXF2/AGT/TNFRSF11B/ITGA2B/LAMB1/ITGB1/LAMA1/THBS1/ADAMTS3/LAMC1/NCAN/HSPG2/FBLN5/ITGA8/RGCC/SULF2/NPNT/GPM6B/PTX3/NR2E1/PDGFB/B4GALT1…	101
GO:0050678	regulation of epithelial cell proliferation	101/1856	372/23328	6.36221e-29	2.89285e-26	1.49242e-26	Has2/Pgf/Lims2/Wnt5a/Ift80/Dab2/Ednrb/Sav1/Ednra/Gata2/Sox2/Fgf1/Sema5a/Sox11/Apln/Sfrp2/Hmgb2/Ecm1/Cav2/Cav1/Vegfc/Dlk1/Fgfr3/Igf1/Nr4a1/Zfp36l1/Mef2c/Sulf1/Tbx18/Bcl11b/Rgcc/Mcc/Tgfbr3/Wnt7a/Hmga2/Acvrl1/Scg2/Ccnd1/Serpinf1/Ptprm/Foxp2/Cldn1/Plau/Nr2f2/Ptn/Gata3/Hoxa5/Gdf5/Zfp36/Nfib/Hes1/Tek/Cdh13/Birc5/Hes5/Ccl12/Id1/Vip/Gja1/Etv4/Cdkn2b/Efnb2/Cyba/Tcf7l2/B2m/Tnfaip3/Flt1/Eya1/Wfdc1/Stat3/Sfr…	101				GO:1901342	regulation of vasculature development	107/1807	444/18866	9.87166e-20	4.25414e-17	2.65599e-17	CX3CR1/SPARC/CLDN5/KDR/CD34/IL1B/COL4A2/FLT1/ISL1/PLXND1/C3AR1/CDH5/ANGPT2/PTN/APLNR/KLF4/KLF2/DCN/ANXA1/MMRN2/EFNA1/SULF1/ADM/RAMP2/ETS1/ANXA3/TEK/ID1/ADAMTS1/SERPINE1/TGFBR2/CTSH/TJP1/DLL1/TIE1/NOTCH1/SFRP2/EGR1/HEY1/NOS3/ENPP2/IL1A/RUNX1/RHOJ/SLC12A2/EMP2/NFE2L2/CXCR4/ECM1/CYBB/DLL4/AGT/PLK2/CD40/BMP7/ITGB1/THBS1/ANGPTL4/HMGA2/FGF1/ACVRL1/STAB1/HSPG2/FBLN5/NRP1/RGCC/MDK/PTPRM/BRCA1/VEGFC/NR2E1…	107
GO:0001763	morphogenesis of a branching structure	79/1856	241/23328	7.888e-29	3.33043e-26	1.71816e-26	Slc12a2/Pgf/Foxa1/Wnt5a/Spry2/Edn1/Ednra/Sox2/Fgf1/Sema5a/Celsr1/Sfrp2/Hhip/Lama1/Lef1/Igf1/Prdm1/Sulf1/Rspo2/Hmga2/Bcl11a/Angpt1/Etv5/Tnc/Dlx2/Hoxa5/Npnt/Sall1/Tek/Sox8/Gbx2/Etv4/Tbx20/Nrp1/Slit2/Ctsh/Csf1/Pdgfra/Agt/Sema3e/Adm/Cpe/Flt1/Eya1/Sfrp1/Shox2/Pdgfb/Plxnd1/Col4a1/Sema3c/Cxcl12/Bmp4/Sox10/Kdr/Cxcr4/Lhx1/Foxa2/Il1b/Mdk/Epha7/Sema3a/Sox9/Ermn/Cd44/Rasip1/Nrarp/Bmp7/Pbx1/Pax8/Eng/Fgfr2/Dll…	79				GO:0010001	glial cell differentiation	71/1807	230/18866	1.00648e-19	4.25414e-17	2.65599e-17	C1QA/IL1B/CD9/HES1/PHGDH/CDK1/TREM2/ID2/PTN/VIM/SERPINE2/PAX6/PTPRZ1/CLU/NFIB/DLL1/PLP1/PHOX2B/SOX9/NKX2-2/NOTCH1/TNFRSF1B/EPHA4/ASCL1/MAG/CNTN2/RELN/CXCR4/HES5/PRDM8/NKX6-2/DAAM2/GAP43/OLIG1/EGR2/ID4/NDRG1/SOX6/SOX11/NEUROD4/SOX2/MDK/DNER/LEF1/NR2E1/SOX10/NTRK2/LPAR1/SIRT2/APP/NCMAP/TAL1/NTRK3/DLX2/STAT3/S100B/ADORA2A/KCNJ10/WDR1/NKX6-1/ERBB3/C5AR1/SPINT1/LAMC3/IL34/BNIP3/SOX4/SOX8/FA2H/B4GALT6/…	71
GO:0031589	cell-substrate adhesion	96/1856	351/23328	8.20248e-28	3.23233e-25	1.66755e-25	Has2/L1cam/Lims2/Egflam/Vcam1/Nedd9/Dab2/Onecut2/Vwf/Adamts9/Col3a1/Tmeff2/Vegfc/Nid2/Sorbs1/Angpt2/Vcl/Epha3/Enpp2/Smoc1/Actn1/Bcan/Spp1/Emp2/Acvrl1/Lamc1/Angpt1/Flna/Efna5/Plau/Lamb1/Ajap1/Itga8/Cd34/Itgb1/Nid1/Ptn/Acer2/Npnt/Postn/Tek/Itga2b/Actn4/Cdh13/Itgb5/Edil3/Rsu1/Coro1c/Itga1/Frem1/Nrp1/Megf9/Fermt3/Apod/Csf1/Rac2/Spock1/Agt/Spock2/Sema3e/Cd36/Fermt2/Itga2/Cntn2/S100a10/Ttyh1/Jup/Pik3cb…	96				GO:0048880	sensory system development	99/1807	394/18866	1.05632e-19	4.25414e-17	2.65599e-17	COL4A1/C1QA/P2RY12/MFSD2A/TH/SLC6A3/FLT1/MEIS2/ISL1/TFAP2B/GATA3/SLC17A8/PTN/KLF4/CALB1/VIM/PAX6/NEUROD1/PDGFRB/PROM1/MAF/POU4F1/SIX3/TGFBR2/JAG1/DLL1/PHOX2B/SOX9/PRDM1/CRYBB1/NES/JUN/SLC17A6/WNT7B/RHOJ/POU4F2/RET/COL5A2/FOXF2/HES5/PBX1/BCL11B/DLL4/FOXP2/BMP7/LAMA1/LHX1/CHRDL1/CRYBA2/MAB21L1/ACVRL1/TBX2/SOX11/NEUROD4/NRP1/SOX2/VSX2/PTPRM/WNT7A/CRYAB/VSX1/NR2E1/FOXN4/BDNF/NTRK2/SPRY2/SERPINF1/FOXC…	99
GO:0050673	epithelial cell proliferation	109/1856	438/23328	1.30966e-27	4.83836e-25	2.4961e-25	Has2/Pgf/Lims2/Wnt5a/Ift80/Dab2/Ednrb/Sav1/Ednra/Gata2/Sox2/Fgf1/Sema5a/Sox11/Apln/Sfrp2/Id2/Hmgb2/Ecm1/Cav2/Cav1/Vegfc/Dlk1/Igfbp4/Fgfr3/Nkx6-1/Igf1/Nr4a1/Zfp36l1/Mef2c/Sulf1/Tbx18/Bcl11b/Rgcc/Mcc/Tgfbr3/Wnt7a/Hmga2/Acvrl1/Scg2/Ccnd1/Serpinf1/Ptprm/Foxp2/Cldn1/Plau/Nr2f2/Cd34/Ptn/Gata3/Hoxa5/Gdf5/Zfp36/Nfib/Hes1/Tek/Cdh13/Birc5/Hes5/Ccl12/Id1/Vip/Gja1/Etv4/Cdkn2b/Efnb2/Fabp7/Cyba/Tcf7l2/B2m/Tnfa…	109				GO:0050808	synapse organization	105/1807	433/18866	1.34977e-19	5.09622e-17	3.18173e-17	SNCG/APOE/COL4A1/CX3CR1/SPARC/SPARCL1/C1QA/C1QB/C1QC/TREM2/NTN1/PLXND1/NEFL/PTN/BCAN/SRGN/EFNA1/LGMN/TNC/CDC20/C1QL1/POU4F1/SNCA/PCDH17/F2R/C1QL3/EPHA4/WNT7B/ACTN1/FGF13/CNTN2/RELN/EFNA5/PCDH8/CBLN2/GRM5/CBLN4/LMX1A/CDH8/ETV5/GAP43/MDGA1/PDLIM5/CNTN5/ARC/NDRG1/PFN1/LRRN3/NRP1/ROBO2/GABRA1/WNT7A/DNER/SEZ6L/GABRG2/GABRB2/SLIT1/LRRTM2/BDNF/CAPRIN2/NTRK2/ASIC2/L1CAM/LRP8/GPC4/GABRA2/PTPRD/APP/PRNP/EF…	105
GO:0045165	cell fate commitment	85/1856	292/23328	8.17077e-27	2.82772e-24	1.45882e-24	Foxa1/Wnt7b/Olig1/Wnt5a/Pou4f1/Gap43/Spry2/Onecut2/Fezf2/Gata2/Sox2/Sox1/Ebf2/Sfrp2/Epas1/Id2/Runx1/Prickle2/Neurog2/Chrdl1/Fgfr3/Tox/Nkx6-1/Zfp521/Fgf13/Prdm1/Mef2c/Tbx18/Bcl11b/Otx2/Wnt8b/Sox5/Hey2/Wnt7a/Pax3/Nr2e1/Ascl1/Dlx2/Nr2f2/Itgb1/Neurod4/Gata3/Arx/Hes1/Sox8/Vsx2/Hes5/Dll3/Lmo4/Tbx20/Cyp26b1/Foxn4/Prrx1/Sox18/Tcf7l2/Tal1/Dmrta2/Neurog1/Satb2/Eya1/Stat3/Sfrp1/Dll1/Bmpr1a/Gas1/Isl1/Bmp4/No…	85				GO:0034329	cell junction assembly	105/1807	434/18866	1.61842e-19	5.75109e-17	3.59058e-17	APOD/CLDN5/FN1/KDR/CAV1/GJA4/IL1B/CD9/PECAM1/ESAM/NTN1/PLXND1/CDH5/S100A10/RAMP2/LSR/TEK/POU4F1/SNCA/PCDH17/GJA1/TJP1/GJC1/ECT2/RUNX1/ACTN1/FGF13/TNS1/CLDN1/EFNA5/KRT14/CLDN23/CBLN2/AGT/CBLN4/TLN1/EPHA3/CDH8/GAP43/THBS1/FERMT2/RHOC/MDGA1/PDLIM5/CNTN5/GJA5/LAMC1/ACVRL1/ACTN4/LRRN3/NRP1/SMAD7/ROBO2/GABRA1/GPM6B/WNT7A/CDH11/DNER/MICALL2/GABRG2/GABRB2/SLIT1/LRRTM2/BDNF/F11R/NTRK2/ASIC2/JUP/GPC4/SDC4/…	105
GO:0060562	epithelial tube morphogenesis	100/1856	387/23328	8.61089e-27	2.82772e-24	1.45882e-24	Slc12a2/Pgf/Foxa1/Wnt5a/Spry2/Edn1/Irx2/Ednra/Sox2/Fgf1/Sema5a/Sox11/Sox4/Celsr1/Sfrp2/Nr3c1/Ccdc39/Hhip/Kif20b/Lama1/Lef1/Igf1/Mef2c/Zic3/Rspo2/Hmga2/Sfrp5/Pax3/Epha4/Acvrl1/Angpt1/Etv5/Tnc/Rarg/Kat2a/Gata3/Hoxa5/Npnt/Hes1/Sall1/Tek/Sox8/Klhl3/Gbx2/Lrp2/Hes5/Vasp/Gja1/Etv4/Lmo4/Ret/Tbx20/Nrp1/Slit2/Efnb2/Ctsh/Csf1/Pdgfra/Agt/Sema3e/Adm/Irx3/Flt1/Eya1/Sfrp1/Dll1/Plxnd1/Col4a1/Hey1/Cxcl12/Ntn1/Bmp…	100				GO:0042493	response to drug	99/1807	397/18866	1.87976e-19	6.19597e-17	3.86833e-17	SST/APOD/SLC6A4/SLC1A3/DDC/TH/HMGB2/IL1B/CENPF/SLC6A3/B2M/ABCA1/CCNB1/LGALS1/CDK1/TFAP2B/GATA3/COL18A1/PTN/CRHBP/ANXA1/NEUROD1/EDN1/S100A10/CCND1/LPL/FOS/TFRC/CRH/TGFBR2/CDKN1A/GAD1/SFRP2/ICAM1/CCNO/DUSP6/REN/SLC6A2/CYBA/TIMP4/SLC6A11/ACER2/SLC8A1/GAL/TYMS/MGST1/RET/NFE2L2/CXCR4/CYBB/WFDC1/TNFRSF11B/PLIN2/THBS1/HMGA2/FOSB/NCKAP1L/MDK/PTPRM/VEGFC/GAD2/SOX10/MAOB/PPARGC1A/BDNF/PGF/LRP8/ENG/ABCC6/BC…	99
GO:0030900	forebrain development	100/1856	393/23328	3.17108e-26	9.86541e-24	5.08954e-24	Wnt7b/Csf1r/Wnt5a/Pou4f1/Fezf2/Dnah5/Emx2/Prkg1/Gata2/Sox2/Sema5a/Id4/Sox1/Slc6a3/Rfx4/Id2/Neurog2/Nr2f1/Col3a1/Crtac1/Lef1/Fgfr3/Tox/Fgf13/Lrp8/Bcl11b/Bcan/Otx2/Slc7a11/Robo2/Slit1/Wnt7a/Hmga2/App/Nr2e1/D16Ertd472e/Ascl1/Prdm8/Lamb1/Dlx2/Sun2/Reln/Six3/Nr2f2/Kat2a/E2f1/Msx1/Arx/Nfib/Tacc1/Hes1/Sall1/Hap1/Gbx2/Lrp2/Hes5/Nrp1/Alk/Slit2/Mdga1/Fabp7/Btg2/Tcf7l2/B2m/Cntn2/P2ry12/Dmrta2/Satb2/Mfsd2a/S…	100				GO:0001822	kidney development	80/1807	283/18866	1.94874e-19	6.19597e-17	3.86833e-17	CD34/CENPF/HES1/PECAM1/ID3/TFAP2B/FOXJ1/GATA3/CYP26B1/WWTR1/ID2/ANGPT2/SOX17/NID1/CALB1/HEYL/DCN/SULF1/PDGFRB/PROM1/TEK/ADAMTS1/CTSH/JAG1/DLL1/SOX9/NOTCH1/CA2/EGR1/SALL1/REN/EPHA4/SLIT2/WNT7B/ACTA2/RET/HES5/NOTCH3/PBX1/AGT/BMP7/LHX1/FGF1/ENPEP/SOX11/ITGA8/NRP1/SMAD7/SULF2/ROBO2/HPGD/NPNT/KANK2/PAX8/PDGFB/EYA1/ANGPT1/BDNF/SERPINF1/PGF/FOXC1/HAS2/SDC4/BCL2/EFNB2/FGFR2/SFRP1/MEF2C/IRX3/PDGFA/SOX4/BM…	80
GO:0060485	mesenchyme development	82/1856	281/23328	5.44712e-26	1.6099e-23	8.30542e-24	Has2/Foxa1/Wnt7b/Wnt5a/Spry2/Dab2/Ednrb/Edn1/Ednra/Ezh2/Sema5a/Sox11/Sfrp2/Erg/Lef1/Epha3/Zfp36l1/Foxc1/Smad7/Mef2c/Rgcc/Tgfbr3/Robo2/Sema6a/Hey2/Pax3/Acvrl1/Fgf15/Edn3/Flna/Bnc2/Gata3/Hoxa5/Msx1/Hes1/Sox8/Nos3/Gbx2/Erbb3/Coro1c/Dll3/Gja1/Ret/Tbx20/Nrp1/Plaur/Tcf7l2/Sema3e/Kitl/Heyl/Nup133/Sfrp1/Bmpr1a/Sema3c/Hey1/Isl1/Sema3d/Bmp4/Efna1/Sox10/Wwtr1/Foxa2/Il1b/Thbs1/Mdk/Sema3a/Sox9/Tbx2/Fam83d/Pax…	82				GO:0007411	axon guidance	80/1807	284/18866	2.46501e-19	7.44557e-17	4.64849e-17	CSF1R/CXCL12/BSG/ROBO3/RAC2/ISL1/UNC5B/GATA3/NTN1/PLXND1/PAX6/EFNA1/NFIB/ALCAM/NOTCH1/SEMA3D/EPHA4/GBX2/SLIT2/EZR/POU4F2/CNTN2/RET/RELN/EFNA5/CXCR4/NOTCH3/DOK4/ROBO4/BCL11B/LMX1A/BMP7/OTX2/EPHA3/LAMA1/LHX1/GAP43/EGR2/NRXN3/EFNB3/NRP1/ROBO2/PTPRM/SPTBN1/GFRA1/EPHA5/RHOG/SLIT1/BDNF/L1CAM/GAB1/VASP/APP/GFRA3/EFNB2/PLXNA4/NRXN1/SEMA6A/ARX/PLXNC1/CHL1/DCC/FLRT3/SEMA6D/SEMA3C/PIK3CB/FEZF2/DOK6/RPS6KA5/…	80
GO:0014013	regulation of gliogenesis	59/1856	154/23328	6.93638e-26	1.95243e-23	1.00725e-23	Ezh2/Sox11/Id4/Daam2/Adcyap1/Gpr183/Id2/Trem2/Atxn1/Fgfr3/Nkx6-1/Igf1/Enpp2/Lingo1/Serpine2/Il34/Hmga2/Epha4/Nr2e1/Egr2/Etv5/Dlx2/Sirt2/Zcchc24/E2f1/Ptn/Hes1/Sox8/Wdr1/Lrp2/Hes5/Dll3/Dusp15/Cdkn2b/Trf/Csf1/Tnfrsf1b/Tcf7l2/Cntn2/P2ry12/Pitx3/Pmp22/Ptprz1/Gfap/Vim/Bmp4/Cx3cr1/Sox10/Qk/Ntrk3/Cxcr4/Il1b/Mdk/Nkx6-2/Atp1b2/Mag/Notch1/Nkx2-2/Spint1	59				GO:0097485	neuron projection guidance	80/1807	285/18866	3.11376e-19	8.95726e-17	5.59229e-17	CSF1R/CXCL12/BSG/ROBO3/RAC2/ISL1/UNC5B/GATA3/NTN1/PLXND1/PAX6/EFNA1/NFIB/ALCAM/NOTCH1/SEMA3D/EPHA4/GBX2/SLIT2/EZR/POU4F2/CNTN2/RET/RELN/EFNA5/CXCR4/NOTCH3/DOK4/ROBO4/BCL11B/LMX1A/BMP7/OTX2/EPHA3/LAMA1/LHX1/GAP43/EGR2/NRXN3/EFNB3/NRP1/ROBO2/PTPRM/SPTBN1/GFRA1/EPHA5/RHOG/SLIT1/BDNF/L1CAM/GAB1/VASP/APP/GFRA3/EFNB2/PLXNA4/NRXN1/SEMA6A/ARX/PLXNC1/CHL1/DCC/FLRT3/SEMA6D/SEMA3C/PIK3CB/FEZF2/DOK6/RPS6KA5/…	80
GO:0009611	response to wounding	113/1856	492/23328	2.20317e-25	5.91952e-23	3.05387e-23	Slc12a2/Ptger4/Wnt5a/Gap43/Slc1a3/Prkg1/Gata2/Fgf1/Nefl/Celsr1/Acta2/Hbegf/Dtnbp1/Sytl4/Dpysl3/Anxa5/Vwf/Cav1/Col3a1/Tmeff2/Tec/F8/Fgfr3/Igf1/Zfp36l1/Serpine2/Slc7a11/Ptpn6/Myh9/Entpd1/Pros1/Lox/Wnt7a/Epha4/Acvrl1/Lcp1/Myof/Cldn1/Flna/Plau/Tnc/Cd9/F13a1/Fkbp1b/Omg/Ajap1/Cdkn1a/Cd34/Itgb1/Ptn/Zfp36/F2r/Itga2b/F5/Slc4a1/Mmrn1/Gja1/Fermt3/Mylk/Clec7a/Procr/Pdgfra/F2rl2/Adm/Cd36/P2ry12/Anxa1/Tnfaip3/…	113				GO:0045165	cell fate commitment	78/1807	278/18866	9.01185e-19	2.47457e-16	1.54495e-16	TCF7L2/HES1/ISL1/EPAS1/GATA3/CYP26B1/ONECUT2/ID2/SOX17/KLF4/SOX18/FEV/PAX6/NEUROD1/POU4F1/NR2F2/JAG1/DLL1/SOX9/NKX2-2/PRDM1/NOTCH1/SFRP2/EBF2/LMO4/ASCL1/WNT7B/PAX7/FGF13/WNT8B/FOXA1/HES5/NOTCH3/BCL11B/DLL4/NKX6-2/ITGB1/GAP43/OLIG1/TBX20/TBX18/TBX2/SOX6/NEUROD4/NRP1/BMPR1A/GAS1/SOX2/WNT7A/NR2E1/FOXN4/EYA1/SPRY2/SOX1/FOXA2/BCL2/SATB2/PRRX1/DMRTA2/ARX/FGFR2/SOX5/TAL1/NEUROG1/SFRP1/TOX/MEF2C/NTRK3/DL…	78
GO:0061138	morphogenesis of a branching epithelium	71/1856	222/23328	2.62945e-25	6.75768e-23	3.48627e-23	Slc12a2/Pgf/Foxa1/Wnt5a/Spry2/Edn1/Ednra/Sox2/Fgf1/Sema5a/Celsr1/Sfrp2/Hhip/Lama1/Lef1/Igf1/Sulf1/Rspo2/Hmga2/Angpt1/Etv5/Tnc/Hoxa5/Npnt/Sall1/Tek/Sox8/Gbx2/Etv4/Tbx20/Nrp1/Slit2/Ctsh/Csf1/Pdgfra/Agt/Sema3e/Adm/Flt1/Eya1/Sfrp1/Pdgfb/Plxnd1/Col4a1/Sema3c/Cxcl12/Bmp4/Sox10/Kdr/Cxcr4/Lhx1/Foxa2/Mdk/Sema3a/Sox9/Cd44/Rasip1/Nrarp/Bmp7/Pbx1/Pax8/Eng/Fgfr2/Dll4/Notch1/Spint1/B4galt1/Bcl2/Pdgfa/Tgfbr2/Tg…	71				GO:0150063	visual system development	95/1807	388/18866	3.8596e-18	1.01373e-15	6.32903e-16	COL4A1/C1QA/P2RY12/MFSD2A/TH/SLC6A3/FLT1/MEIS2/TFAP2B/GATA3/SLC17A8/PTN/KLF4/CALB1/VIM/PAX6/NEUROD1/PDGFRB/PROM1/MAF/SIX3/TGFBR2/JAG1/DLL1/SOX9/PRDM1/CRYBB1/NES/JUN/SLC17A6/WNT7B/RHOJ/POU4F2/RET/COL5A2/FOXF2/HES5/PBX1/BCL11B/DLL4/FOXP2/BMP7/LAMA1/LHX1/CHRDL1/CRYBA2/MAB21L1/ACVRL1/TBX2/SOX11/NEUROD4/NRP1/SOX2/VSX2/PTPRM/WNT7A/CRYAB/VSX1/NR2E1/FOXN4/BDNF/NTRK2/SPRY2/SERPINF1/FOXC1/SOX1/MAB21L2/CYP1…	95
GO:0007389	pattern specification process	110/1856	478/23328	8.23719e-25	2.02875e-22	1.04663e-22	Foxa1/Wnt7b/Wnt5a/Rfx3/Edn1/Fezf2/Dnah5/Irx2/Emx2/Fgf1/Sox1/Daam2/Rfx4/Celsr1/Mdga2/Sim2/Sfrp2/Ccdc39/Hhip/Arc/Nr2f1/Lef1/Nkx6-1/Foxc1/Dnah11/Mef2c/Zic3/Tbx18/Otx2/Robo2/Hey2/Wls/Wnt7a/Pax3/Daw1/Acvrl1/Egr2/Ascl1/Pcdh8/En1/Dlx2/Reln/Six3/Nr2f2/Rarg/Kat2a/Hoxa5/Msx1/Hes1/Gbx2/Lrp2/Hes5/Tbc1d32/Dll3/Gja1/Mns1/Tbx20/Nrp1/Pifo/Mfng/Plxna2/Cyp26b1/C1qa/Foxn4/Tmem107/Btg2/Zic1/Irx3/Heyl/Dmrta2/Neurog1/…	110				GO:0022604	regulation of cell morphogenesis	112/1807	499/18866	4.32886e-18	1.08961e-15	6.80277e-16	APOE/SPARC/CSF1R/SPP1/FN1/KDR/MFSD2A/CXCL12/MYH9/RAC2/NTN1/PLXND1/NEFL/PTN/SYT1/SYT4/ANXA1/POSTN/EFNA1/SHOX2/S100A10/PALMD/ID1/ISLR2/ICAM1/OLFM1/SEMA3D/EPHA4/ENPP2/SLIT2/MYO10/EZR/FGF13/MAG/RHOJ/POU4F2/CNTN2/RET/RELN/S100A13/EFNA5/CXCR4/FMNL3/FERMT2/RHOC/PDLIM5/ARC/ACTN4/EFNB3/NRP1/MDK/ROBO2/WNT7A/TRPC5/BCL11A/PREX1/NR2E1/RHOG/NEDD9/BDNF/F11R/CAPRIN2/NTRK2/L1CAM/RND3/LPAR1/LRP8/HAS2/PTPRD/PLXNA4/…	112
GO:0007411	axon guidance	75/1856	251/23328	1.38845e-24	3.28285e-22	1.69362e-22	L1cam/Wnt7b/Csf1r/Wnt5a/Gap43/Gfra3/Fezf2/Sema5a/Flrt2/Pou4f2/Alcam/Ablim1/Lama1/Neurog2/Epha3/Cntn5/Robo3/Bcl11b/Otx2/Dcc/Robo2/Sema6a/Slit1/Epha4/App/Egr2/Ptprm/Efna5/Reln/Gata3/Arx/Nfib/Chl1/Plxnc1/Gbx2/Lrp2/Vasp/Etv4/Nrp1/Slit2/Plxna2/Efnb2/Rac2/Tenm2/Sema3e/Cntn2/Unc5b/Hoxa1/Plxnd1/Gas1/Sema3c/Isl1/Sema3d/Cxcl12/Plxna4/Ntn1/Efna1/Notch3/Agrn/Epha5/Cxcr4/Lhx1/Lmx1a/Rhog/Flrt3/Epha7/Sema3a/Bdn…	75				GO:0045666	positive regulation of neuron differentiation	93/1807	380/18866	9.04723e-18	2.18617e-15	1.36489e-15	APOE/FN1/CXCL12/NTN1/PLXND1/NEFL/PTN/SYT1/HEYL/SYT4/NEUROD1/SHOX2/ISLR2/PHOX2B/NKX2-2/CNTN1/ARSB/TCF12/ECT2/RGS2/EPHA4/ASCL1/ENC1/SLIT2/POU4F2/RET/RELN/FOXA1/NFE2L2/EFNA5/CXCR4/FUT9/AGT/BMP7/EPHA3/BRINP1/ETV5/NEGR1/BRINP3/SOX11/BEND6/NRP1/MDK/ROBO2/TRPC5/STMN2/RIT2/TCF4/BDNF/CAPRIN2/NTRK2/SERPINF1/SERPINI1/L1CAM/LPAR1/LRP8/CREB3L2/PTPRD/BCL2/PLXNA4/CPEB3/ATP1B2/GPRC5B/PLXNC1/ALK/GDF5/EZH2/NEUROG1…	93
GO:0097485	neuron projection guidance	75/1856	252/23328	1.8267e-24	4.15294e-22	2.14249e-22	L1cam/Wnt7b/Csf1r/Wnt5a/Gap43/Gfra3/Fezf2/Sema5a/Flrt2/Pou4f2/Alcam/Ablim1/Lama1/Neurog2/Epha3/Cntn5/Robo3/Bcl11b/Otx2/Dcc/Robo2/Sema6a/Slit1/Epha4/App/Egr2/Ptprm/Efna5/Reln/Gata3/Arx/Nfib/Chl1/Plxnc1/Gbx2/Lrp2/Vasp/Etv4/Nrp1/Slit2/Plxna2/Efnb2/Rac2/Tenm2/Sema3e/Cntn2/Unc5b/Hoxa1/Plxnd1/Gas1/Sema3c/Isl1/Sema3d/Cxcl12/Plxna4/Ntn1/Efna1/Notch3/Agrn/Epha5/Cxcr4/Lhx1/Lmx1a/Rhog/Flrt3/Epha7/Sema3a/Bdn…	75				GO:0060485	mesenchyme development	78/1807	290/18866	1.33458e-17	3.10085e-15	1.93595e-15	FN1/IL1B/TCF7L2/HES1/EDNRB/ISL1/GATA3/WWTR1/HEYL/EFNA1/PDGFRB/ZFP36L1/EDN1/KITLG/MSX1/EDNRA/TGFBR2/JAG1/PHOX2B/SOX9/NOTCH1/SFRP2/OLFM1/HEY1/SEMA3D/NOS3/GBX2/ACTA2/RET/FOXA1/FOXF2/BMP7/EPHA3/TGFBR3/DLL3/HMGA2/ACVRL1/TBX20/TBX2/SOX11/NRP1/BMPR1A/RGCC/SMAD7/MDK/ROBO2/LEF1/SOX10/BNC2/SPRY2/FOXC1/FOXA2/ENG/HAS2/HOXA5/DAB2/BCL2/FRZB/SEMA6A/FGFR2/FAM83D/EZH2/SFRP1/SEMA6D/SEMA3C/MEF2C/EDN3/ERBB3/HEY2/WNT…	78
GO:0010631	epithelial cell migration	82/1856	295/23328	1.95188e-24	4.27318e-22	2.20453e-22	Has2/Wnt5a/Clec14a/Gata2/Fgf1/Sema5a/Hbegf/Lgmn/Adamts9/Vegfc/Angpt2/Igf1/Nr4a1/Enpp2/Plk2/Mef2c/Rgcc/Mcc/Tgfbr3/Rhoj/Myh9/Wnt7a/Emp2/Nr2e1/Ets1/Acvrl1/Serpinf1/Ptprm/Angpt1/Hdac7/Tac1/Arsb/Nr2f2/Itgb1/Gata3/Anxa3/Tek/Nos3/Cdh13/Anln/Coro1c/Mmrn2/Amotl1/Nrp1/Slit2/Cyp1b1/Efnb2/Ctsh/Agt/Dcn/Itga2/Anxa1/Gadd45a/Jup/Pdgfb/Plxnd1/Apoe/Cdh5/Bmp4/Efna1/Kdr/Card10/Jun/Dpp4/Pfn1/Pecam1/Kank2/Nfe2l2/Thbs1…	82				GO:0001667	ameboidal-type cell migration	108/1807	481/18866	1.69956e-17	3.8026e-15	2.37408e-15	APOE/SPARC/P2RY12/FN1/KDR/SCG2/MYH9/EDNRB/PECAM1/ISL1/GATA3/PLXND1/TAC1/CDH5/ARHGDIB/ANGPT2/SOX17/PTN/KLF4/SOX18/DCN/ANXA1/MMRN2/EFNA1/LGMN/EDN1/KITLG/ETS1/ANXA3/TEK/ID1/NR2F2/TGFBR2/CTSH/GJA1/PHOX2B/SOX9/NOTCH1/ARSB/SEMA3D/NOS3/ENPP2/JUN/GBX2/SLIT2/SLC8A1/RHOJ/TNS1/ANLN/RET/EMP2/NFE2L2/PDLIM1/DLL4/CLEC14A/AGT/PLK2/CD40/BMP7/ITGB1/THBS1/FGF1/ACVRL1/PFN1/NRP1/RGCC/PTPRM/WNT7A/KANK2/VEGFC/AMOTL1/NR…	108
GO:0090132	epithelium migration	82/1856	297/23328	3.18526e-24	6.72432e-22	3.46906e-22	Has2/Wnt5a/Clec14a/Gata2/Fgf1/Sema5a/Hbegf/Lgmn/Adamts9/Vegfc/Angpt2/Igf1/Nr4a1/Enpp2/Plk2/Mef2c/Rgcc/Mcc/Tgfbr3/Rhoj/Myh9/Wnt7a/Emp2/Nr2e1/Ets1/Acvrl1/Serpinf1/Ptprm/Angpt1/Hdac7/Tac1/Arsb/Nr2f2/Itgb1/Gata3/Anxa3/Tek/Nos3/Cdh13/Anln/Coro1c/Mmrn2/Amotl1/Nrp1/Slit2/Cyp1b1/Efnb2/Ctsh/Agt/Dcn/Itga2/Anxa1/Gadd45a/Jup/Pdgfb/Plxnd1/Apoe/Cdh5/Bmp4/Efna1/Kdr/Card10/Jun/Dpp4/Pfn1/Pecam1/Kank2/Nfe2l2/Thbs1…	82				GO:0099177	regulation of trans-synaptic signaling	104/1807	455/18866	1.83471e-17	3.91625e-15	2.44503e-15	TYROBP/SNCG/APOE/SLC6A4/CX3CR1/SLC1A3/ATP1A2/CALB2/IL1B/RGS4/TAC1/PTN/CHRNA6/SYT1/CALB1/SYT4/SRGN/SERPINE2/LGMN/EDN1/CDC20/PLAT/CRH/SNCA/PCDH17/F2R/GNAI2/CA2/EPHA4/GRIN3A/CNTN2/RELN/SLC12A2/GRIK1/GRM5/AGT/PLK2/HAP1/SNAP25/ITGB1/PLCB1/EGR2/ARC/EFNB3/GRM3/P2RX1/WNT7A/CDH11/NR2E1/LRRTM2/BDNF/NTRK2/GRM1/LRP8/YWHAG/CHRNA4/GRM8/APP/PRNP/NRXN1/CPEB3/SYN1/PRKAR2B/SLC24A2/PRKAR1B/GRIN2C/CELF4/DCC/SHISA7/N…	104
GO:1904018	positive regulation of vasculature development	67/1856	208/23328	3.74081e-24	7.62481e-22	3.93363e-22	Pgf/Egr1/Wnt5a/Tlr3/Gata2/Fgf1/Sema5a/Gab1/C3ar1/Sfrp2/Runx1/Ecm1/Vegfc/Angpt2/Plk2/Rhoj/Hmga2/Nr2e1/Ets1/Acvrl1/Hdac7/Tjp1/Cd34/Itgb1/Anxa3/Cybb/Tek/Nos3/Nrp1/Tie1/Cyp1b1/Efnb2/Ctsh/Adm/Brca1/Anxa1/Flt1/Ramp2/Jup/Stat3/Jak1/Pdgfb/Dll1/Isl1/Cdh5/Cx3cr1/Kdr/Cxcr4/C5ar1/Il1b/Hc/Nfe2l2/Thbs1/Mdk/Serpine1/Pdgfd/Il1a/Cd40/Prkcb/Eng/Tmem100/Klf4/Notch1/Hspb1/Gper1/Aplnr/Tgfbr2	67				GO:0001654	eye development	93/1807	384/18866	1.88001e-17	3.91625e-15	2.44503e-15	COL4A1/MFSD2A/TH/SLC6A3/FLT1/MEIS2/TFAP2B/GATA3/SLC17A8/PTN/KLF4/CALB1/VIM/PAX6/NEUROD1/PDGFRB/PROM1/MAF/SIX3/TGFBR2/JAG1/DLL1/SOX9/PRDM1/CRYBB1/NES/JUN/SLC17A6/WNT7B/RHOJ/POU4F2/RET/COL5A2/FOXF2/HES5/PBX1/BCL11B/DLL4/FOXP2/BMP7/LAMA1/LHX1/CHRDL1/CRYBA2/MAB21L1/ACVRL1/TBX2/SOX11/NEUROD4/NRP1/SOX2/VSX2/PTPRM/WNT7A/CRYAB/VSX1/NR2E1/FOXN4/BDNF/NTRK2/SPRY2/SERPINF1/FOXC1/SOX1/MAB21L2/CYP1B1/BCL2/ZNF5…	93
GO:0001655	urogenital system development	94/1856	376/23328	4.09169e-24	8.06199e-22	4.15917e-22	Pgf/Foxa1/Pdgfrb/Egr1/Wnt7b/Wnt5a/Irx2/Ednra/Emx2/Gata2/Fgf1/Id4/Sox4/C3ar1/Id2/Angpt2/Igf1/Adamts1/Prdm1/Foxc1/Smad7/Mef2c/Sulf1/Tbx18/Robo2/Epha4/Serpinf1/Angpt1/Tnc/Enpep/Tfap2b/Itga8/Cenpf/Rarg/Nid1/Crlf1/Gata3/Npnt/Hes1/Sall1/Tek/Sox8/Klhl3/Vcan/Prom1/Lrp2/Hes5/Tbc1d32/Id3/Ret/Nrp1/Slit2/Efnb2/Plaur/Pdgfra/Agt/Irx3/Anxa1/Heyl/Nfia/Eya1/Nup133/Sfrp1/Pdgfb/Dll1/Plxnd1/Col4a1/Hey1/Bmp4/Notch3/W…	94				GO:0050804	modulation of chemical synaptic transmission	103/1807	454/18866	4.55472e-17	9.1717e-15	5.72617e-15	TYROBP/SNCG/APOE/SLC6A4/CX3CR1/SLC1A3/ATP1A2/CALB2/IL1B/RGS4/TAC1/PTN/CHRNA6/SYT1/CALB1/SYT4/SRGN/SERPINE2/LGMN/EDN1/CDC20/PLAT/CRH/SNCA/PCDH17/F2R/GNAI2/CA2/EPHA4/GRIN3A/CNTN2/RELN/SLC12A2/GRIK1/GRM5/AGT/PLK2/HAP1/SNAP25/ITGB1/PLCB1/EGR2/ARC/EFNB3/GRM3/P2RX1/WNT7A/CDH11/NR2E1/LRRTM2/BDNF/NTRK2/GRM1/LRP8/YWHAG/CHRNA4/GRM8/APP/PRNP/NRXN1/CPEB3/SYN1/PRKAR2B/SLC24A2/PRKAR1B/GRIN2C/CELF4/DCC/SHISA7/N…	103
GO:0090130	tissue migration	82/1856	299/23328	5.17144e-24	9.86076e-22	5.08715e-22	Has2/Wnt5a/Clec14a/Gata2/Fgf1/Sema5a/Hbegf/Lgmn/Adamts9/Vegfc/Angpt2/Igf1/Nr4a1/Enpp2/Plk2/Mef2c/Rgcc/Mcc/Tgfbr3/Rhoj/Myh9/Wnt7a/Emp2/Nr2e1/Ets1/Acvrl1/Serpinf1/Ptprm/Angpt1/Hdac7/Tac1/Arsb/Nr2f2/Itgb1/Gata3/Anxa3/Tek/Nos3/Cdh13/Anln/Coro1c/Mmrn2/Amotl1/Nrp1/Slit2/Cyp1b1/Efnb2/Ctsh/Agt/Dcn/Itga2/Anxa1/Gadd45a/Jup/Pdgfb/Plxnd1/Apoe/Cdh5/Bmp4/Efna1/Kdr/Card10/Jun/Dpp4/Pfn1/Pecam1/Kank2/Nfe2l2/Thbs1…	82				GO:0007389	pattern specification process	103/1807	455/18866	5.35064e-17	1.04268e-14	6.50979e-15	C1QA/HES1/MEIS2/ISL1/FOXJ1/CYP26B1/SOX17/HEYL/SOX18/PAX6/ENKUR/NEUROD1/EDN1/MSX1/SIX3/NR2F2/TGFBR2/DLL1/NKX2-2/EN1/NOTCH1/SFRP2/ZIC1/HEY1/TMEM107/ASCL1/MFNG/AURKA/BTG2/GBX2/WNT7B/PAX7/ZIC3/WNT8B/RELN/FOXA1/HES5/PCDH8/PBX1/DLL4/WLS/NKX6-2/DAAM2/BMP7/CELSR1/OTX2/MNS1/LHX1/DLL3/EGR2/FGF1/DNAH5/ACVRL1/ARC/TBX20/TBX18/TBX2/HHIP/NRP1/BMPR1A/MAFB/RFX3/ROBO2/WNT7A/LEF1/PAX8/FOXN4/CCDC39/RFX4/EYA1/FOXC1/S…	103
GO:0048638	regulation of developmental growth	98/1856	409/23328	1.32685e-23	2.45094e-21	1.26444e-21	Ptger4/L1cam/Wnt5a/Syt4/Edn1/Sav1/Sema5a/Map1b/Slc6a3/Mgll/Arhgap4/Ccnb1/Pou4f2/Sfrp2/Nr3c1/Cdk1/Lgmn/Fgfr3/Nkx6-1/Igf1/Fgf13/Foxc1/Smad7/Mef2c/Tgfbr3/Sema6a/Myo5b/Hey2/Slit1/Hmga2/Sfrp5/Cacna2d2/App/Bcl11a/Efna5/Insr/Syt1/Omg/Gdf15/Cdkn1a/Olfm1/Arx/Gdf5/Rnf157/Unc13a/Foxs1/Islr2/Ezr/Dusp6/Gja1/Tbx20/Nrp1/Rnf6/Mstn/Aatk/Slit2/Csf1/Tcf7l2/Agt/Sema3e/Trpc5/Cpne5/Mfsd2a/Stat3/Sfrp1/Hopx/Dll1/Bmpr1a/…	98				GO:0045765	regulation of angiogenesis	95/1807	403/18866	5.62749e-17	1.06237e-14	6.63267e-15	CX3CR1/SPARC/CLDN5/KDR/CD34/IL1B/COL4A2/FLT1/ISL1/PLXND1/C3AR1/CDH5/ANGPT2/PTN/APLNR/KLF4/KLF2/DCN/ANXA1/MMRN2/EFNA1/SULF1/ADM/RAMP2/ETS1/ANXA3/TEK/ID1/ADAMTS1/SERPINE1/TGFBR2/CTSH/TJP1/DLL1/TIE1/NOTCH1/SFRP2/NOS3/ENPP2/IL1A/RUNX1/RHOJ/SLC12A2/EMP2/NFE2L2/CXCR4/ECM1/CYBB/DLL4/AGT/PLK2/CD40/ITGB1/THBS1/ANGPTL4/HMGA2/FGF1/ACVRL1/STAB1/HSPG2/FBLN5/NRP1/RGCC/MDK/PTPRM/BRCA1/VEGFC/NR2E1/CARD10/SPRY2/S…	95
GO:0048762	mesenchymal cell differentiation	69/1856	225/23328	1.92332e-23	3.44507e-21	1.77731e-21	Has2/Foxa1/Wnt5a/Spry2/Dab2/Ednrb/Edn1/Ednra/Ezh2/Sema5a/Sox11/Sfrp2/Erg/Lef1/Epha3/Foxc1/Smad7/Mef2c/Rgcc/Tgfbr3/Sema6a/Hey2/Pax3/Fgf15/Edn3/Flna/Gata3/Msx1/Hes1/Sox8/Gbx2/Coro1c/Gja1/Ret/Tbx20/Nrp1/Plaur/Tcf7l2/Sema3e/Kitl/Heyl/Sfrp1/Bmpr1a/Sema3c/Hey1/Isl1/Sema3d/Bmp4/Efna1/Sox10/Wwtr1/Foxa2/Il1b/Mdk/Sema3a/Sox9/Fam83d/Pax6/Bmp7/Eng/Tmem100/Sema6d/Frzb/Fgfr2/Notch1/Bcl2/Phox2b/Tgfbr2/Jag1	69				GO:0031589	cell-substrate adhesion	88/1807	359/18866	6.30663e-17	1.1545e-14	7.20786e-15	APOD/CD36/FN1/KDR/CD34/LGALS1/PECAM1/RAC2/COL3A1/ONECUT2/ANGPT2/PTN/NID1/CSF1/POSTN/EFNA1/VWF/TTYH1/S100A10/VCAM1/ITGA1/TEK/ID1/SERPINE1/NID2/JAG1/FERMT3/NOTCH1/ACER2/RSU1/ACTN1/SPOCK1/EMP2/EFNA5/ITGA2B/LAMB1/EPHA3/ITGB1/THBS1/FERMT2/HPSE/LAMC1/ACVRL1/FBLN5/ACTN4/ITGA8/AJAP1/NRP1/MDK/NPNT/PLAU/GPM6B/PREX1/MICALL2/NEDD9/CDH13/ANGPT1/L1CAM/JUP/HAS2/SDC4/BCL2/ADAMTS9/ATP1B2/ITGB5/FLNA/SORBS1/ITGA4/S…	88
GO:0034329	cell junction assembly	100/1856	426/23328	2.42367e-23	4.21363e-21	2.1738e-21	Wnt5a/Gap43/Lrrtm2/Cldn5/Flrt2/Mdga2/Cdh6/Nrxn3/Nrxn1/Esam/Cav1/Lrrn3/Sorbs1/Vcl/Gpc4/Epha3/Fgf13/Enpp2/Cntn5/Smad7/Mef2c/Actn1/Amigo2/Wnt7a/Gabra2/App/Acvrl1/Lamc1/Cbln2/Slitrk4/Pcdh17/Cldn1/Efna5/Hdac7/Gja5/Cd9/Gabra1/Cdh8/Cldn23/Tjp1/Clstn2/Reln/Itgb1/Cdh11/Tek/Lhfpl4/Wdr1/Actn4/Gabrg2/Coro1c/Gja1/Snca/Cadm1/Nrp1/Asic2/Efnb2/Mdga1/Apod/Ect2/Agt/Fermt2/Itga2/Rhoc/S100a10/Gabrb2/Ramp2/Pmp22/Jup/…	100				GO:0001763	morphogenesis of a branching structure	61/1807	201/18866	9.70986e-17	1.72521e-14	1.0771e-14	COL4A1/KDR/PLXND1/CSF1/SULF1/SHOX2/ADM/EDN1/TNC/EDNRA/RSPO2/TGFBR2/CTSH/SOX9/PRDM1/NOTCH1/SFRP2/SALL1/GBX2/SLIT2/FOXA1/PBX1/DLL4/AGT/BMP7/CELSR1/LAMA1/ETV5/LHX1/FGF1/TBX20/HHIP/NRP1/RASIP1/MDK/NPNT/BCL11A/LEF1/PAX8/SOX10/EYA1/SPRY2/PGF/ENG/HOXA5/BCL2/FGFR2/NRARP/SFRP1/SEMA3C/DLX2/PDGFA/SPINT1/WNT5A/ERMN/TGM2/BMP4/SOX8/SEMA3A/SEMA3E/EPHA7	61
GO:0048732	gland development	106/1856	471/23328	3.87687e-23	6.54747e-21	3.37783e-21	Slc12a2/Foxa1/Pdgfrb/Lims2/Wnt5a/Onecut2/Ezh2/Gata2/Sox2/Fgf1/Id4/Slc6a3/Nr3c1/Ccdc39/Id2/Runx1/Vwf/Lama1/Cav1/Cdo1/Lef1/Igf1/Foxc1/Serpine2/Sulf1/Zic3/Bcl11b/Tgfbr3/Irs1/Wls/Hmga2/Pax3/Fa2h/Ccnd1/Serpinf1/Ascl1/Plau/Etv5/Tnc/Insr/Six3/Rarg/Ptn/Atp2b2/Gata3/Hoxa5/Msx1/Nfib/Hes1/Ccnb2/Gja1/Etv4/Lmo4/Cadm1/Nrp1/Slit2/Csf1/Plaur/Pdgfra/Ripk3/Tcf7l2/Anxa1/Tnfaip3/Crh/Sfrp1/Sox3/Xdh/Pdgfb/Plxnd1/Bmpr1…	106				GO:1904018	positive regulation of vasculature development	67/1807	235/18866	1.0654e-16	1.83888e-14	1.14807e-14	CX3CR1/KDR/CD34/IL1B/FLT1/ISL1/C3AR1/CDH5/ANGPT2/APLNR/KLF4/ANXA1/ADM/RAMP2/ETS1/ANXA3/TEK/SERPINE1/TGFBR2/CTSH/TJP1/DLL1/TIE1/NOTCH1/SFRP2/EGR1/NOS3/IL1A/RUNX1/RHOJ/NFE2L2/CXCR4/ECM1/CYBB/PLK2/CD40/ITGB1/THBS1/ANGPTL4/HMGA2/FGF1/ACVRL1/NRP1/MDK/BRCA1/VEGFC/NR2E1/PDGFB/PGF/GAB1/CYP1B1/ENG/JUP/EFNB2/HDAC7/TLR3/STAT3/PRKCB/JAK1/C5AR1/WNT5A/SEMA5A/HSPB1/GPER1/GATA2/TMEM100/PDGFD	67
GO:0050920	regulation of chemotaxis	68/1856	224/23328	7.64753e-23	1.25568e-20	6.47804e-21	Pgf/Pdgfrb/Nckap1l/Csf1r/Wnt5a/Edn1/Fezf2/Ednra/Fgf1/Sema5a/Pou4f2/C3ar1/Gpr183/Trem2/Lgmn/Vegfc/Angpt2/Mpp1/Il34/Robo2/Sema6a/Slit1/Stx3/App/Edn3/Scg2/Ptn/Pla2g7/Cdh13/Adam10/Ccl12/Cmklr1/Nrp1/Mstn/Slit2/Efnb2/Dusp1/Stk39/Csf1/Pdgfra/Rac2/Sema3e/S1pr1/Itga2/P2ry12/Pdgfb/Sema3c/Sema3d/Cxcl12/Plxna4/Agrn/Ntrk3/Kdr/Cxcr4/Fn1/C5ar1/Il1b/Dpp4/Hc/Thbs1/Mdk/Serpine1/Lpar1/Pdgfd/Sema3a/Sema6d/Notch1/Hsp…	68				GO:0021953	central nervous system neuron differentiation	59/1807	192/18866	1.62692e-16	2.73007e-14	1.70446e-14	CSF1R/NPY/B2M/HES1/ISL1/NR4A2/PAX6/POU4F1/NFIB/PHOX2B/NKX2-2/SFRP2/SALL1/LMO4/EPHA4/ASCL1/BTG2/GBX2/SLIT2/PAX7/SPOCK1/CNTN2/HES5/BCL11B/DLL4/NKX6-2/LMX1A/LHX1/MDGA1/ID4/TBX20/CEND1/NRP1/ROBO2/WNT7A/CDH11/NR2E1/FOXN4/PHOX2A/NTRK2/SOX1/MDGA2/SATB2/PLXNA4/ARX/FGFR2/TAL1/DCC/SFRP1/TOX/DLX2/FEZF2/NKX6-1/WNT5A/SOX4/SEMA3A/GATA2/B4GALT6/C21orf91	59
GO:0048754	branching morphogenesis of an epithelial tube	61/1856	185/23328	1.04628e-22	1.67151e-20	8.62328e-21	Slc12a2/Pgf/Foxa1/Wnt5a/Spry2/Edn1/Ednra/Sox2/Fgf1/Sema5a/Celsr1/Sfrp2/Hhip/Lama1/Lef1/Igf1/Rspo2/Hmga2/Angpt1/Etv5/Tnc/Hoxa5/Npnt/Sall1/Tek/Sox8/Gbx2/Etv4/Tbx20/Nrp1/Slit2/Ctsh/Csf1/Pdgfra/Agt/Sema3e/Flt1/Eya1/Plxnd1/Col4a1/Cxcl12/Bmp4/Kdr/Cxcr4/Lhx1/Foxa2/Mdk/Sox9/Cd44/Rasip1/Nrarp/Bmp7/Pbx1/Pax8/Eng/Fgfr2/Dll4/Notch1/B4galt1/Bcl2/Tgfbr2	61				GO:0048732	gland development	100/1807	443/18866	1.88902e-16	3.0842e-14	1.92556e-14	CSF1R/CAV1/APLN/SLC6A3/HES1/ISL1/IGFBP5/GATA3/NTN1/PLXND1/ONECUT2/ID2/PTN/SERPINE2/PAX6/ANXA1/CSF1/SULF1/PDGFRB/CCND1/PCNA/ETS1/TNC/MSX1/LSR/SIX3/NFIB/CRH/TGFBR2/CCNB2/SOX9/NOTCH1/SALL1/CEBPA/LMO4/ASCL1/AURKA/JUN/WNT7B/TYMS/ZIC3/CLDN1/FOXA1/PBX1/BCL11B/WLS/BMP7/TGFBR3/LAMA1/ETV5/FGF1/ID4/TBX2/NRP1/BMPR1A/MAFB/SOX2/MDK/SULF2/LEF1/PAX8/XDH/SOX10/CCDC39/CDO1/SERPINF1/FOXC1/HOXA5/GOT2/DEAF1/TNFAIP3/B…	100
GO:0072001	renal system development	85/1856	333/23328	1.45212e-22	2.2588e-20	1.16531e-20	Pgf/Pdgfrb/Egr1/Wnt7b/Wnt5a/Irx2/Ednra/Emx2/Fgf1/Sox4/C3ar1/Id2/Angpt2/Adamts1/Prdm1/Foxc1/Smad7/Mef2c/Sulf1/Tbx18/Robo2/Epha4/Angpt1/Enpep/Tfap2b/Itga8/Cenpf/Nid1/Crlf1/Gata3/Npnt/Hes1/Sall1/Tek/Sox8/Klhl3/Vcan/Prom1/Lrp2/Hes5/Tbc1d32/Id3/Ret/Nrp1/Slit2/Efnb2/Pdgfra/Agt/Irx3/Heyl/Nfia/Eya1/Nup133/Sfrp1/Pdgfb/Dll1/Plxnd1/Col4a1/Hey1/Bmp4/Notch3/Wwtr1/Cxcr4/Lhx1/Hc/Kank2/Epha7/Calb1/Pdgfd/Bdnf/Ren…	85				GO:0060562	epithelial tube morphogenesis	82/1807	331/18866	3.81706e-16	5.98889e-14	3.73904e-14	COL4A1/CSF1R/KDR/HES1/GATA3/NTN1/PLXND1/SOX17/SOX18/CSF1/ADM/EDN1/TNC/EDNRA/RSPO2/TGFBR2/CTSH/DLL1/FZD6/SOX9/NOTCH1/SFRP2/SALL1/LMO4/EPHA4/GBX2/SLIT2/ZIC3/RET/FOXA1/CXCR4/HES5/PBX1/DLL4/AGT/BMP7/CELSR1/LAMA1/ETV5/LHX1/FGF1/ACVRL1/TBX20/PFN1/TBX2/SOX11/HHIP/NRP1/RASIP1/MDK/NPNT/LEF1/PAX8/FOXN4/CCDC39/EYA1/SPRY2/PGF/ENG/HOXA5/DEAF1/SDC4/VASP/BCL2/EFNB2/FGFR2/NRARP/SFRP1/MEF2C/IRX3/LRP2/SPINT1/WNT5A…	82
GO:0060537	muscle tissue development	104/1856	470/23328	3.97209e-22	6.02027e-20	3.10585e-20	Pdgfrb/Egr1/Wnt5a/Pou4f1/Fos/Edn1/Sav1/Prkg1/Fgf1/Sox11/Ccnb1/Rcan1/Nr3c1/Id2/Cav2/Cav1/Cdk1/Adamts9/Col3a1/Lef1/Igf1/Nr4a1/Foxc1/Rbfox1/Smad7/Mef2c/Tbx18/Tsc22d3/Tgfbr3/Lox/Hey2/Pax3/Egr2/Foxp2/Angpt1/Hdac7/Dner/Gja5/Itga8/Sirt2/Cenpf/Nr2f2/Kat2a/Itgb1/Slc8a1/Nebl/Sox8/Hspg2/Zfp689/Lrp2/Csrp2/Erbb3/Gja1/Tbx20/Myl6/Mstn/S100b/Efnb2/Cyp26b1/Mylk/Pdgfra/Vamp5/Epor/Btg2/Tcf7l2/Agt/S1pr1/Heyl/Dmrta2/…	104				GO:0048762	mesenchymal cell differentiation	65/1807	229/18866	3.89411e-16	5.98889e-14	3.73904e-14	FN1/IL1B/TCF7L2/HES1/EDNRB/ISL1/GATA3/WWTR1/HEYL/EFNA1/EDN1/KITLG/MSX1/EDNRA/TGFBR2/JAG1/PHOX2B/SOX9/NOTCH1/SFRP2/OLFM1/HEY1/SEMA3D/GBX2/RET/FOXA1/FOXF2/BMP7/EPHA3/TGFBR3/HMGA2/SOX11/NRP1/BMPR1A/RGCC/SMAD7/MDK/LEF1/SOX10/SPRY2/FOXC1/FOXA2/ENG/HAS2/DAB2/BCL2/FRZB/SEMA6A/FGFR2/FAM83D/EZH2/SFRP1/SEMA6D/SEMA3C/MEF2C/EDN3/HEY2/WNT5A/SEMA5A/BMP4/SOX8/SEMA3A/SEMA3E/TMEM100/CORO1C	65
GO:0045766	positive regulation of angiogenesis	60/1856	188/23328	1.53586e-21	2.26961e-19	1.17089e-19	Pgf/Wnt5a/Tlr3/Gata2/Fgf1/Sema5a/Gab1/C3ar1/Sfrp2/Runx1/Ecm1/Vegfc/Angpt2/Plk2/Rhoj/Hmga2/Nr2e1/Ets1/Acvrl1/Hdac7/Tjp1/Cd34/Itgb1/Anxa3/Cybb/Tek/Nos3/Nrp1/Tie1/Cyp1b1/Ctsh/Adm/Brca1/Anxa1/Flt1/Ramp2/Jup/Stat3/Jak1/Dll1/Isl1/Cdh5/Cx3cr1/Kdr/Cxcr4/C5ar1/Il1b/Hc/Nfe2l2/Thbs1/Mdk/Serpine1/Il1a/Cd40/Prkcb/Eng/Klf4/Hspb1/Aplnr/Tgfbr2	60				GO:0050678	regulation of epithelial cell proliferation	92/1807	395/18866	3.9655e-16	5.98889e-14	3.73904e-14	APOE/SPARC/KDR/CAV1/SCG2/CXCL12/APLN/HMGB2/B2M/TCF7L2/HES1/EDNRB/FLT1/ISL1/GATA3/PTN/APLNR/PAX6/SULF1/ZFP36/ZFP36L1/CCND1/TEK/ID1/NFIB/NR2F2/CAV2/IGF1/GJA1/SOX9/NOTCH1/SFRP2/CDKN1C/VIP/CYBA/HTRA1/JUN/CLDN1/HES5/ECM1/BCL11B/WFDC1/DLL4/FOXP2/LAMB1/TGFBR3/THBS1/FGF1/LAMC1/ACVRL1/NUPR1/SOX11/NRP1/BMPR1A/SOX2/RGCC/MDK/SULF2/PTPRM/WNT7A/VEGFC/PDGFB/XDH/CDH13/EYA1/B4GALT1/SERPINF1/PGF/HAS2/HOXA5/DEAF1/T…	92
GO:0001822	kidney development	81/1856	318/23328	1.68916e-21	2.43527e-19	1.25635e-19	Pgf/Pdgfrb/Egr1/Wnt7b/Wnt5a/Irx2/Ednra/Fgf1/Sox4/C3ar1/Id2/Angpt2/Adamts1/Prdm1/Foxc1/Smad7/Mef2c/Sulf1/Robo2/Epha4/Angpt1/Enpep/Tfap2b/Itga8/Cenpf/Nid1/Crlf1/Gata3/Npnt/Hes1/Sall1/Tek/Sox8/Klhl3/Vcan/Prom1/Lrp2/Hes5/Tbc1d32/Id3/Ret/Nrp1/Slit2/Efnb2/Pdgfra/Agt/Irx3/Heyl/Eya1/Nup133/Sfrp1/Pdgfb/Dll1/Plxnd1/Hey1/Bmp4/Notch3/Wwtr1/Cxcr4/Lhx1/Hc/Kank2/Epha7/Calb1/Pdgfd/Bdnf/Ren1/Sox17/Sox9/Cd44/Bmp7/…	81				GO:0072006	nephron development	49/1807	143/18866	4.66454e-16	6.82945e-14	4.26383e-14	CD34/HES1/PECAM1/TFAP2B/FOXJ1/GATA3/WWTR1/ANGPT2/NID1/CALB1/HEYL/SULF1/PDGFRB/PROM1/TEK/JAG1/DLL1/SOX9/NOTCH1/EGR1/SALL1/WNT7B/ACTA2/RET/HES5/NOTCH3/PBX1/AGT/BMP7/LHX1/FGF1/ENPEP/SULF2/NPNT/PAX8/PDGFB/EYA1/ANGPT1/PGF/FOXC1/BCL2/MEF2C/IRX3/BMP4/SOX8/NUP133/PDGFRA/KLHL3/PDGFD	49
GO:0043542	endothelial cell migration	64/1856	212/23328	1.95827e-21	2.75603e-19	1.42183e-19	Wnt5a/Clec14a/Gata2/Fgf1/Sema5a/Lgmn/Adamts9/Vegfc/Angpt2/Igf1/Nr4a1/Plk2/Mef2c/Rgcc/Rhoj/Myh9/Wnt7a/Emp2/Nr2e1/Ets1/Acvrl1/Serpinf1/Ptprm/Angpt1/Hdac7/Nr2f2/Itgb1/Gata3/Anxa3/Tek/Nos3/Cdh13/Mmrn2/Amotl1/Nrp1/Slit2/Cyp1b1/Efnb2/Agt/Dcn/Anxa1/Gadd45a/Jup/Pdgfb/Plxnd1/Apoe/Cdh5/Bmp4/Efna1/Kdr/Card10/Dpp4/Pecam1/Nfe2l2/Thbs1/Bsg/Cd40/Adam8/Dll4/Klf4/Notch1/Hspb1/Sparc/Itgav	64				GO:0021537	telencephalon development	70/1807	259/18866	4.74817e-16	6.82945e-14	4.26383e-14	SLC2A1/P2RY12/CSF1R/NPY/MFSD2A/CXCL12/TH/ATP1A2/HES1/COL3A1/NEFL/SLC38A2/ID2/NEUROD6/BCAN/PAX6/NEUROD1/ANXA3/SIX3/NFIB/SALL1/ASCL1/BTG2/SLIT2/SLC8A1/FGF13/CNTN2/RELN/CXCR4/HES5/BCL11B/FOXP2/LMX1A/LAMB1/LHX1/PLCB1/DNAH5/ID4/CRTAC1/ASPM/MDK/ROBO2/EPHA5/LEF1/NR2E1/RFX4/NTRK2/LPAR1/LRP8/PLXNA4/DMRTA2/ATP1B2/ARX/FLNA/ALK/EZH2/SUN2/TACC1/DLX2/FEZF2/WNT5A/GNG12/BNIP3/BMP4/SEMA3A/SLC7A11/CSNK2A2/CORO1C/E…	70
GO:0040013	negative regulation of locomotion	82/1856	326/23328	2.25759e-21	3.03286e-19	1.56465e-19	Htr2c/Ptger4/Wnt5a/Dach1/Cldn5/Prkg1/Sema5a/Arhgap4/Sfrp2/Arap3/Dpysl3/Adamts9/Col3a1/Tmeff2/Angpt2/Mef2c/Sulf1/Rgcc/Mcc/Tgfbr3/Robo2/Sema6a/Podn/Slit1/Acvrl1/Serpinf1/Ptprm/Robo4/Olfm1/Nr2f2/Ptn/Gata3/Cygb/Ccl12/Coro1c/Gja1/Mmrn2/Nrp1/Tie1/Slit2/Cyp1b1/Apod/Dusp1/Grm5/Frmd5/Arhgdib/Dcn/Sema3e/Gadd45a/Ppargc1a/Jup/Stat3/Sfrp1/Pdgfb/Bmpr1a/Sema3c/Apoe/Sema3d/Cxcl12/Cx3cr1/Adora2a/Card10/Dpp4/Hc/Nf…	82				GO:0060560	developmental growth involved in morphogenesis	66/1807	236/18866	5.20544e-16	7.31303e-14	4.56575e-14	APOE/SPP1/FN1/CXCL12/NTN1/SYT1/SYT4/CSF1/POSTN/TNC/TGFBR2/ISLR2/SOX9/ALCAM/NOTCH1/SFRP2/S1PR1/SALL1/OLFM1/SEMA3D/AURKA/SLIT2/WNT7B/FGF13/MAG/POU4F2/EFNA5/CXCR4/ITGB1/LHX1/FGF1/TBX2/NRP1/TRPC5/BCL11A/SLIT1/BDNF/SPRY2/L1CAM/APP/NDN/PLXNA4/SEMA6A/FGFR2/DCC/FLRT3/ITGA4/RNF157/SFRP1/SEMA6D/SEMA3C/NTRK3/VCL/CPNE5/NKX6-1/WNT5A/SEMA5A/UNC13A/RARG/BMP4/SEMA3A/SEMA3E/MAP1B/RNF6/EPHA7/ARHGAP4	66
GO:0051271	negative regulation of cellular component movement	82/1856	326/23328	2.25759e-21	3.03286e-19	1.56465e-19	Ptger4/Wnt5a/Dach1/Cldn5/Prkg1/Sema5a/Arhgap4/Sfrp2/Arap3/Dpysl3/Adamts9/Col3a1/Tmeff2/Angpt2/Mef2c/Sulf1/Actn1/Rgcc/Mcc/Tgfbr3/Sema6a/Podn/Slit1/Acvrl1/Serpinf1/Ptprm/Robo4/Cd9/Olfm1/Nr2f2/Ptn/Gata3/Cygb/Actn4/Ccl12/Coro1c/Gja1/Mmrn2/Nrp1/Tie1/Slit2/Cyp1b1/Apod/Dusp1/Frmd5/Arhgdib/Dcn/Sema3e/Gadd45a/Ppargc1a/Jup/Stat3/Sfrp1/Pdgfb/Bmpr1a/Sema3c/Apoe/Sema3d/Cxcl12/Cx3cr1/Card10/Dpp4/Hc/Nfe2l2/Thbs…	82				GO:0061351	neural precursor cell proliferation	51/1807	154/18866	5.92104e-16	8.12931e-14	5.07538e-14	FABP7/SLC6A4/CX3CR1/ID2/PTN/PAX6/PTPRZ1/SIX3/FZD6/GNAI2/NOTCH1/NES/ASCL1/BTG2/GBX2/FGF13/RACGAP1/DLL4/LHX1/ID4/NEUROD4/HHIP/CEND1/ASPM/MDK/WNT7A/VEGFC/LEF1/NR2E1/SOX10/ZNF503/BDNF/SIRT2/DMRTA2/ARX/FLNA/FGFR2/PITX3/SOX5/TOX/MELK/RRM1/LRP2/C5AR1/SPINT1/ADCYAP1/WNT5A/LIMS2/KIF1A/GATA2/EMX2	51
GO:0061351	neural precursor cell proliferation	60/1856	191/23328	3.78186e-21	4.96768e-19	2.56282e-19	Lims2/Wnt7b/Wnt5a/Emx2/Gata2/Prdm4/Sox2/Id4/Adcyap1/Id2/Hhip/Vegfc/Lef1/Tox/Igf1/Gnai2/Fgf13/Sox5/Wnt7a/Hmga2/Nr2e1/Racgap1/Flna/Ascl1/Sirt2/Six3/Ptn/Neurod4/Arx/Tacc1/Sall1/Gbx2/Lrp2/Rsu1/Trf/Fabp7/Btg2/Zfp503/Pitx3/Dmrta2/Ptprz1/Slc6a4/Cx3cr1/Sox10/Cxcr4/Fzd6/Lhx1/C5ar1/Il1b/Mdk/Bdnf/Kif1a/Cend1/Pax6/Fgfr2/Melk/Dll4/Notch1/Spint1/Aspm	60				GO:0009612	response to mechanical stimulus	61/1807	209/18866	7.53769e-16	1.01189e-13	6.31756e-14	SLC2A1/SLC1A3/CXCL12/ATP1A2/IL1B/CCNB1/MEIS2/COL3A1/SLC38A2/ANGPT2/PTN/SERPINE2/DCN/POSTN/EDN1/ETS1/TNC/NFKBIA/FOS/TGFBR2/GJA1/SOX9/PIEZO2/CYBA/TLR7/JUN/BTG2/SLC8A1/MAG/CXCR4/FOXP2/AGT/CD40/THBS1/KCNJ2/CHEK1/SOST/FOSB/MDK/PKDREJ/F11R/GADD45A/ASIC2/ENG/JUP/NRXN1/PTGER4/GDF5/GOT1/NEUROG1/TLR3/CHRNA10/ITGA2/BNIP3/ASNS/ABHD12/SCN1A/USP53/MAP1B/TXNIP/PSPH	61
GO:0042060	wound healing	85/1856	349/23328	4.01076e-21	5.15382e-19	2.65885e-19	Slc12a2/Ptger4/Wnt5a/Prkg1/Gata2/Fgf1/Celsr1/Acta2/Hbegf/Dtnbp1/Sytl4/Anxa5/Vwf/Cav1/Col3a1/Tmeff2/Tec/F8/Igf1/Serpine2/Slc7a11/Ptpn6/Myh9/Entpd1/Pros1/Lox/Wnt7a/Acvrl1/Myof/Cldn1/Flna/Plau/Cd9/F13a1/Ajap1/Cdkn1a/Cd34/Itgb1/F2r/Itga2b/F5/Slc4a1/Mmrn1/Gja1/Fermt3/Mylk/Clec7a/Procr/Pdgfra/F2rl2/Cd36/P2ry12/Anxa1/F2rl3/Wfdc1/Pik3cb/Pdgfb/Ajuba/Apoe/Kdr/Cxcr4/Fzd6/Fn1/Foxa2/Tfpi/Pecam1/Fcer1g/Nfe2l2/…	85				GO:0043010	camera-type eye development	81/1807	332/18866	1.47616e-15	1.93858e-13	1.21032e-13	COL4A1/MFSD2A/TH/SLC6A3/FLT1/TFAP2B/GATA3/SLC17A8/PTN/KLF4/CALB1/VIM/PAX6/NEUROD1/PDGFRB/PROM1/MAF/SIX3/TGFBR2/JAG1/DLL1/SOX9/CRYBB1/NES/JUN/SLC17A6/WNT7B/RHOJ/POU4F2/RET/FOXF2/HES5/BCL11B/DLL4/FOXP2/BMP7/LAMA1/LHX1/CRYBA2/MAB21L1/ACVRL1/TBX2/SOX11/NEUROD4/NRP1/VSX2/PTPRM/WNT7A/CRYAB/VSX1/NR2E1/FOXN4/NTRK2/SPRY2/SERPINF1/FOXC1/SOX1/MAB21L2/CYP1B1/ZNF513/MAX/PITX3/CELF4/CRYBG3/ATP2B1/NTRK3/DLX2/BF…	81
GO:0048880	sensory system development	96/1856	426/23328	4.17971e-21	5.25665e-19	2.7119e-19	Pdgfrb/Celf4/Pou4f1/Spry2/Sox2/Sox11/Sox1/Slc6a3/Pou4f2/Crybg3/Lama1/Tmem231/Chrdl1/Fgfr3/Prdm1/Foxc1/Mab21l2/Smoc1/Bcl11b/Otx2/Rhoj/Col5a2/Nr2e1/Cryab/Acvrl1/Sall2/Ptprm/Foxp2/Foxf2/Dlx2/Crybb1/Six3/Rarg/Ptn/Neurod4/Gata3/Sox8/Sos1/Mab21l1/Vsx2/Prom1/Hes5/Tbc1d32/Gja1/Nrp1/Maf/Cyp1b1/C1qa/Foxn4/Pdgfra/P2ry12/Pitx3/Flt1/Mfsd2a/Stat3/Pdgfb/Dll1/Col4a1/Olfm3/Gas1/Isl1/Ndp/Vim/Bmp4/Ntrk2/Ntrk3/Kdr/J…	96				GO:0050890	cognition	76/1807	302/18866	1.86797e-15	2.35445e-13	1.46995e-13	APOE/SLC6A4/CX3CR1/CLDN5/MFSD2A/TH/ATP1A2/B2M/MEIS2/TAC1/GATM/PTN/CALB1/SYT4/PTPRZ1/CRHBP/LGMN/FOS/C1QL1/CRH/SLC1A4/EN1/VIP/DBH/JUN/BTG2/FGF13/CNTN2/RELN/HOXA1/FOXP2/GRM5/AGT/PLK2/LMX1A/BRINP1/SNAP25/ITGB1/PLCB1/EGR2/NRXN3/ARC/SGK1/ITGA8/MAGT1/MDK/BDNF/NTRK2/SERPINF1/DEAF1/CHRNA4/ATP8A1/APP/DNAH11/PRNP/NRXN1/CPEB3/PRKAR2B/SLC24A2/PRKAR1B/CHL1/SHISA7/NEUROG1/MEF2C/INSR/S100B/CNR1/C5AR1/SORCS3/SLC7…	76
GO:0031346	positive regulation of cell projection organization	103/1856	478/23328	5.14296e-21	6.33334e-19	3.26736e-19	L1cam/Enc1/Rit2/Wnt5a/Syt4/Serpini1/Ezh2/Sema5a/Map1b/Nefl/Htr7/Adcyap1/Pou4f2/Nr3c1/Tenm1/Dpysl3/Cntn1/Zmynd10/Tox/Epha3/Adamts1/Enpp2/Serpine2/Lrp8/Dcc/Robo2/Snap91/Myo5b/Negr1/Caprin2/Epha4/Bcl11a/D16Ertd472e/Serpinf1/Flna/Efna5/Fkbp1b/Syt1/Stmn2/Reln/Arsb/Kat2a/Itgb1/Ptn/Rnf157/Unc13a/Islr2/Plxnc1/Hap1/Anln/Coro1c/Cdc42ep3/Mns1/Ret/Nrp1/Alk/Mstn/Plxna2/Rac2/Epor/Sgk1/Elavl4/Agt/Trpc5/Itga2/P2…	103				GO:0048545	response to steroid hormone	83/1807	346/18866	1.87077e-15	2.35445e-13	1.46995e-13	SST/TPH2/SPARC/IGFBP7/SPP1/CAV1/TH/ATP1A2/HMGB2/ISL1/NEFL/PTN/HEYL/ANXA1/ADM/ZFP36/ZFP36L1/EDN1/CCND1/RAMP2/PCNA/FOS/ANXA3/DUSP1/CRH/TGFBR2/CDKN1A/NKX2-2/NOTCH1/CA2/LMO3/ICAM1/CYBA/SLIT2/WNT7B/RUNX1/TYMS/POU4F2/CLDN1/FOXA1/ESRRG/CYBB/BMP7/THBS1/ACSBG1/ZFP36L2/FOSB/ALPL/TFPI/MDK/KANK2/BRCA1/LEF1/NR2E1/SOX10/FBXO32/MAOB/CDO1/NR3C1/SERPINF1/ENG/PMEPA1/DAB2/BCL2/MSTN/GOT1/NPC1/SFRP1/ATP2B1/NTRK3/S100…	83
GO:0003002	regionalization	89/1856	379/23328	6.47405e-21	7.80981e-19	4.02907e-19	Foxa1/Wnt7b/Wnt5a/Edn1/Fezf2/Irx2/Emx2/Fgf1/Sox1/Rfx4/Celsr1/Sfrp2/Hhip/Arc/Nr2f1/Lef1/Nkx6-1/Foxc1/Mef2c/Zic3/Tbx18/Otx2/Robo2/Hey2/Wls/Wnt7a/Pax3/Acvrl1/Egr2/Ascl1/Pcdh8/En1/Dlx2/Reln/Six3/Nr2f2/Rarg/Kat2a/Hoxa5/Msx1/Hes1/Gbx2/Lrp2/Hes5/Tbc1d32/Dll3/Mns1/Tbx20/Nrp1/Pifo/Plxna2/Cyp26b1/C1qa/Foxn4/Tmem107/Btg2/Irx3/Heyl/Dmrta2/Neurog1/Sfrp1/Dll1/Hoxa1/Bmpr1a/Hes6/Gas1/Foxj1/Sema3c/Hey1/Isl1/Bmp4/…	89				GO:0048638	regulation of developmental growth	84/1807	353/18866	2.08247e-15	2.55608e-13	1.59584e-13	APOE/SLC6A4/SPP1/FN1/MFSD2A/CXCL12/SLC6A3/CCNB1/RGS4/CDK1/NTN1/SYT1/SYT4/CSF1/LGMN/EDN1/TGFBR2/IGF1/GJA1/ISLR2/CDKN1A/DLL1/NOTCH1/SFRP2/OLFM1/DUSP6/RGS2/SEMA3D/EZR/FGF13/MAG/POU4F2/EFNA5/FGFR3/CXCR4/TGFBR3/PLCB1/TBX20/TBX2/NRP1/BMPR1A/SMAD7/FOXS1/GDF15/TRPC5/BCL11A/BDNF/FOXC1/L1CAM/STC2/APP/BCL2/PLXNA4/SEMA6A/ARX/FGFR2/MSTN/GDF5/DCC/RNF157/SFRP1/SEMA6D/AGRN/SEMA3C/MEF2C/INSR/NTRK3/STAT3/CPNE5/NKX…	84
GO:0010632	regulation of epithelial cell migration	67/1856	235/23328	7.34601e-21	8.68446e-19	4.48029e-19	Has2/Wnt5a/Gata2/Fgf1/Sema5a/Hbegf/Lgmn/Adamts9/Vegfc/Angpt2/Igf1/Enpp2/Plk2/Mef2c/Rgcc/Mcc/Tgfbr3/Rhoj/Wnt7a/Emp2/Nr2e1/Ets1/Acvrl1/Serpinf1/Ptprm/Angpt1/Hdac7/Tac1/Arsb/Nr2f2/Gata3/Anxa3/Tek/Nos3/Coro1c/Mmrn2/Amotl1/Nrp1/Slit2/Ctsh/Agt/Dcn/Itga2/Anxa1/Gadd45a/Jup/Pdgfb/Apoe/Bmp4/Efna1/Kdr/Card10/Jun/Pfn1/Nfe2l2/Thbs1/Serpine1/Sema3a/Bsg/Cd40/Sox9/Dll4/Klf4/Notch1/Hspb1/Sparc/Tgfbr2	67				GO:0007611	learning or memory	69/1807	260/18866	2.11561e-15	2.55608e-13	1.59584e-13	APOE/SLC6A4/CX3CR1/CLDN5/TH/ATP1A2/B2M/MEIS2/TAC1/GATM/PTN/CALB1/SYT4/PTPRZ1/CRHBP/LGMN/FOS/C1QL1/CRH/EN1/VIP/DBH/JUN/BTG2/FGF13/CNTN2/RELN/FOXP2/GRM5/AGT/PLK2/LMX1A/BRINP1/SNAP25/ITGB1/PLCB1/EGR2/NRXN3/ARC/SGK1/ITGA8/MDK/BDNF/NTRK2/SERPINF1/DEAF1/ATP8A1/APP/DNAH11/PRNP/NRXN1/CPEB3/PRKAR2B/SLC24A2/PRKAR1B/SHISA7/NEUROG1/MEF2C/INSR/S100B/CNR1/SORCS3/SLC7A11/ATXN1/RASGRF1/GRIA1/GRIN2B/SLC2A4/KAT2A	69
GO:0060560	developmental growth involved in morphogenesis	73/1856	275/23328	1.28249e-20	1.48643e-18	7.66846e-19	Slc12a2/L1cam/Wnt7b/Wnt5a/Syt4/Spry2/Fgf1/Sema5a/Map1b/Mgll/Arhgap4/Pou4f2/Sfrp2/Nrn1/Vcl/Nkx6-1/Fgf13/Bcan/Sema6a/Myo5b/Ndn/Slit1/Sfrp5/App/Bcl11a/Efna5/Tnc/Syt1/Omg/Olfm1/Rarg/Itgb1/Rnf157/Unc13a/Postn/Islr2/Sall1/Cadm1/Nrp1/Rnf6/Aatk/Slit2/Csf1/Sema3e/Trpc5/S1pr1/Cpne5/Sfrp1/Sema3c/Apoe/Sema3d/Cxcl12/Plxna4/Ntn1/Bmp4/Ntrk3/Cxcr4/Fn1/Lhx1/Aurka/Flrt3/Epha7/Sema3a/Bdnf/Sox9/Tbx2/Slc23a2/Sema6d/F…	73				GO:0045766	positive regulation of angiogenesis	60/1807	208/18866	2.3624e-15	2.77657e-13	1.7335e-13	CX3CR1/KDR/CD34/IL1B/FLT1/ISL1/C3AR1/CDH5/ANGPT2/APLNR/KLF4/ANXA1/ADM/RAMP2/ETS1/ANXA3/TEK/SERPINE1/TGFBR2/CTSH/TJP1/DLL1/TIE1/SFRP2/NOS3/IL1A/RUNX1/RHOJ/NFE2L2/CXCR4/ECM1/CYBB/PLK2/CD40/ITGB1/THBS1/ANGPTL4/HMGA2/FGF1/ACVRL1/NRP1/MDK/BRCA1/VEGFC/NR2E1/PGF/GAB1/CYP1B1/ENG/JUP/HDAC7/TLR3/STAT3/PRKCB/JAK1/C5AR1/WNT5A/SEMA5A/HSPB1/GATA2	60
GO:0048709	oligodendrocyte differentiation	44/1856	110/23328	1.57554e-20	1.79096e-18	9.23955e-19	B4galt6/Olig1/Id4/Daam2/Clu/Id2/Plp1/Fgfr3/Nkx6-1/Enpp2/Lingo1/Il34/Otx2/Sox5/Fa2h/Ascl1/Prdm8/Dlx2/Omg/Sirt2/Ptn/Hes1/Sox8/Wdr1/Hes5/Dusp15/Tnfrsf1b/Tcf7l2/Cntn2/Ptprz1/Bmp4/Sox10/Ntrk2/Qk/Cxcr4/Mdk/Nkx6-2/Sox9/Sox6/Pax6/Mag/Notch1/Nkx2-2/Kcnj10	44				GO:0001764	neuron migration	52/1807	164/18866	2.39003e-15	2.77657e-13	1.7335e-13	CXCL12/GATA3/NTN1/COL3A1/NR4A2/PAX6/NR2F2/PHOX2B/SOX14/ASCL1/BARHL1/FGF13/SPOCK1/CNTN2/RELN/CXCR4/CELSR1/LHX1/MDGA1/TBX20/NEUROD4/POMGNT2/NRP1/ASPM/MDK/DNER/TUBB2A/NTRK2/SOX1/GFRA3/NDN/SATB2/ASTN2/SEMA6A/ARX/FLNA/CHL1/DCC/MEF2C/NTRK3/PRKG1/STAT3/DDIT4/CAMK2B/FEZF2/NKX6-1/KIF20B/FLRT2/IGSF10/SEMA3A/GATA2/MAP1B	52
GO:1901214	regulation of neuron death	88/1856	377/23328	1.64529e-20	1.83497e-18	9.46656e-19	Egln3/Egr1/Wnt5a/Pou4f1/Ppp1r13b/Fos/Nefl/Clu/Nr3c1/Dtnbp1/Ppp2r2b/Lgmn/Fgfr3/Igf1/Nes/Gpnmb/Mef2c/Slc7a11/Dcc/Ncf2/Ncoa7/Amigo2/Nqo1/App/Serpinf1/Angpt1/Foxq1/Hdac7/Ascl1/En1/Tfap2b/Tac1/Cd34/Crlf1/Gata3/Gdf5/Nrbp2/Chl1/F2r/Birc5/Ccl12/Erbb3/Itga1/Snca/Rras2/Nrp1/Ddit4/Hsph1/Efnb2/C1qa/Csf1/Tox3/Epor/Tnfrsf1b/Btg2/Barhl1/Agt/Pitx3/Unc5b/Gabrb2/Ppargc1a/Sncg/Stat3/Grin2b/Ptprz1/Apoe/Kcnma1/Isl1/C…	88				GO:0050673	epithelial cell proliferation	99/1807	453/18866	2.51684e-15	2.86872e-13	1.79103e-13	FABP7/APOE/SPARC/KDR/CAV1/SCG2/CXCL12/APLN/CD34/HMGB2/B2M/TCF7L2/HES1/EDNRB/FLT1/ISL1/IGFBP5/GATA3/ID2/PTN/APLNR/PAX6/SULF1/ZFP36/ZFP36L1/CCND1/TEK/ID1/NFIB/NR2F2/CAV2/IGF1/GJA1/SOX9/NOTCH1/SFRP2/CDKN1C/VIP/IGFBP3/CYBA/HTRA1/JUN/CLDN1/HES5/ECM1/BCL11B/WFDC1/DLL4/FOXP2/LAMB1/TGFBR3/THBS1/FGF1/LAMC1/ACVRL1/NUPR1/SOX11/NRP1/BMPR1A/SOX2/RGCC/MDK/SULF2/PTPRM/WNT7A/VEGFC/PDGFB/XDH/CDH13/EYA1/B4GALT1/SE…	99
GO:0021953	central nervous system neuron differentiation	66/1856	235/23328	3.48554e-20	3.81537e-18	1.96834e-18	B4galt6/Csf1r/Wnt5a/Pou4f1/Fezf2/Gata2/Sox2/Id4/Sox1/Sox4/Sfrp2/Nrxn1/Neurog2/Nfix/Tox/Nkx6-1/Lingo1/Bcl11b/Dcc/Robo2/Sox5/Wnt7a/Pax3/Epha4/Nr2e1/D16Ertd472e/Ascl1/Prdm8/Dlx2/Atp2b2/Arx/Nfib/Cdh11/Hes1/Sall1/Gbx2/Hes5/Lmo4/Tbx20/Nrp1/Slit2/Foxn4/Spock1/Btg2/B2m/Cntn2/Tal1/Satb2/Sfrp1/Hoxa1/Isl1/Plxna4/Ntrk2/Pax7/Lhx1/Lmx1a/Sema3a/Nkx6-2/Cend1/Pax6/Phox2a/Fgfr2/Dll4/Nkx2-2/Nr4a2/Phox2b	66				GO:0003002	regionalization	84/1807	355/18866	2.95238e-15	3.30284e-13	2.06206e-13	C1QA/HES1/ISL1/FOXJ1/CYP26B1/SOX17/HEYL/PAX6/NEUROD1/EDN1/MSX1/SIX3/NR2F2/DLL1/NKX2-2/EN1/NOTCH1/SFRP2/HEY1/TMEM107/ASCL1/AURKA/BTG2/GBX2/WNT7B/PAX7/ZIC3/WNT8B/RELN/FOXA1/HES5/PCDH8/PBX1/DLL4/WLS/NKX6-2/CELSR1/OTX2/MNS1/LHX1/DLL3/EGR2/FGF1/ACVRL1/ARC/TBX20/TBX18/HHIP/NRP1/BMPR1A/MAFB/ROBO2/WNT7A/LEF1/PAX8/FOXN4/RFX4/FOXC1/SOX1/FOXA2/HOXA5/PALB2/DMRTA2/HES6/FGFR2/NRARP/NEUROG1/SFRP1/SEMA3C/MEF2C/D…	84
GO:0010976	positive regulation of neuron projection development	86/1856	372/23328	8.72763e-20	9.25575e-18	4.77502e-18	L1cam/Enc1/Rit2/Wnt5a/Syt4/Serpini1/Ezh2/Sema5a/Map1b/Nefl/Htr7/Adcyap1/Pou4f2/Nr3c1/Dpysl3/Cntn1/Tox/Epha3/Adamts1/Serpine2/Lrp8/Dcc/Robo2/Snap91/Myo5b/Negr1/Caprin2/Epha4/Bcl11a/D16Ertd472e/Serpinf1/Flna/Efna5/Fkbp1b/Syt1/Stmn2/Reln/Arsb/Itgb1/Ptn/Rnf157/Unc13a/Islr2/Plxnc1/Hap1/Ret/Nrp1/Alk/Plxna2/Epor/Sgk1/Elavl4/Agt/Trpc5/Cpne5/Shox2/Cpeb3/Creb3l2/Plxnd1/Ptprd/Ptprz1/Apoe/Cxcl12/Plxna4/Ntn1/…	86				GO:0032835	glomerulus development	30/1807	64/18866	1.3825e-14	1.50117e-12	9.37225e-13	CD34/HES1/PECAM1/FOXJ1/WWTR1/ANGPT2/NID1/HEYL/SULF1/PDGFRB/PROM1/TEK/JAG1/NOTCH1/EGR1/ACTA2/RET/NOTCH3/BMP7/LHX1/ENPEP/SULF2/PDGFB/ANGPT1/FOXC1/BCL2/MEF2C/BMP4/PDGFRA/PDGFD	30
GO:0150063	visual system development	93/1856	422/23328	8.76877e-20	9.25575e-18	4.77502e-18	Pdgfrb/Celf4/Spry2/Sox2/Sox11/Sox1/Slc6a3/Pou4f2/Crybg3/Lama1/Tmem231/Chrdl1/Fgfr3/Prdm1/Foxc1/Mab21l2/Smoc1/Bcl11b/Otx2/Rhoj/Col5a2/Nr2e1/Cryab/Acvrl1/Sall2/Ptprm/Foxp2/Foxf2/Dlx2/Crybb1/Six3/Rarg/Ptn/Neurod4/Gata3/Sox8/Sos1/Mab21l1/Vsx2/Prom1/Hes5/Tbc1d32/Gja1/Nrp1/Maf/Cyp1b1/C1qa/Foxn4/Pdgfra/P2ry12/Pitx3/Flt1/Mfsd2a/Stat3/Pdgfb/Dll1/Col4a1/Olfm3/Gas1/Ndp/Vim/Bmp4/Ntrk2/Ntrk3/Kdr/Jun/Neurod1/L…	93				GO:0061138	morphogenesis of a branching epithelium	55/1807	187/18866	1.39158e-14	1.50117e-12	9.37225e-13	COL4A1/KDR/PLXND1/CSF1/SULF1/ADM/EDN1/TNC/EDNRA/RSPO2/TGFBR2/CTSH/SOX9/NOTCH1/SFRP2/SALL1/GBX2/SLIT2/FOXA1/PBX1/DLL4/AGT/BMP7/CELSR1/LAMA1/ETV5/LHX1/FGF1/TBX20/HHIP/NRP1/RASIP1/MDK/NPNT/LEF1/PAX8/SOX10/EYA1/SPRY2/PGF/ENG/HOXA5/BCL2/FGFR2/NRARP/SFRP1/SEMA3C/PDGFA/SPINT1/WNT5A/TGM2/BMP4/SOX8/SEMA3A/SEMA3E	55
GO:0070997	neuron death	92/1856	416/23328	1.08258e-19	1.12265e-17	5.79175e-18	Egln3/Egr1/Wnt5a/Pou4f1/Ppp1r13b/Fos/Nefl/Clu/Nr3c1/Dtnbp1/Ppp2r2b/Usp53/Lgmn/Fgfr3/Igf1/Nes/Gpnmb/Mef2c/Slc7a11/Dcc/Ncf2/Ncoa7/Amigo2/Nqo1/App/Serpinf1/Angpt1/Foxq1/Hdac7/Ascl1/Plau/En1/Tfap2b/Tac1/Cd34/Crlf1/Gata3/Gdf5/Nrbp2/Chl1/F2r/Birc5/Ccl12/Erbb3/Itga1/Snca/Rras2/Nrp1/Aatk/Ddit4/Hsph1/Efnb2/C1qa/Csf1/Tox3/Epor/Tnfrsf1b/Btg2/Barhl1/Agt/Pitx3/Unc5b/Gabrb2/Ppargc1a/Sncg/Stat3/Grin2b/Ptprz1/Ap…	92				GO:0002576	platelet degranulation	44/1807	129/18866	1.76235e-14	1.86778e-12	1.16611e-12	SPARC/CD36/TF/FN1/CD9/PECAM1/FCER1G/PLEK/TAGLN2/SRGN/ANXA5/VWF/CLU/TIMP3/SERPINE1/IGF1/FERMT3/ACTN1/TUBA4A/FAM3C/ECM1/LGALS3BP/F8/SYTL4/ITGA2B/TLN1/THBS1/LHFPL2/ACTN4/P2RX1/RAB27B/VEGFC/F13A1/PDGFB/A2M/APP/FLNA/MMRN1/VCL/PDGFA/WDR1/PROS1/F5/PCDH7	44
GO:0014706	striated muscle tissue development	96/1856	447/23328	1.46371e-19	1.49172e-17	7.69577e-18	Pdgfrb/Egr1/Wnt5a/Pou4f1/Fos/Edn1/Sav1/Prkg1/Fgf1/Sox11/Ccnb1/Rcan1/Nr3c1/Id2/Cav2/Cav1/Cdk1/Adamts9/Lef1/Igf1/Nr4a1/Foxc1/Rbfox1/Smad7/Mef2c/Tbx18/Tsc22d3/Tgfbr3/Lox/Hey2/Pax3/Egr2/Foxp2/Angpt1/Hdac7/Dner/Gja5/Sirt2/Cenpf/Nr2f2/Kat2a/Itgb1/Slc8a1/Nebl/Sox8/Hspg2/Zfp689/Lrp2/Erbb3/Gja1/Tbx20/Myl6/Mstn/S100b/Efnb2/Cyp26b1/Pdgfra/Vamp5/Epor/Btg2/Tcf7l2/Agt/S1pr1/Heyl/Dmrta2/Eya1/Pmp22/Sgcz/Shox2/Dl…	96				GO:0050920	regulation of chemotaxis	62/1807	229/18866	2.07618e-14	2.16245e-12	1.35008e-12	P2RY12/CSF1R/KDR/SCG2/CXCL12/RAC2/TREM2/C3AR1/ANGPT2/PTN/GPR183/CSF1/PDGFRB/LGMN/EDN1/DUSP1/SERPINE1/NOTCH1/S1PR1/PLA2G7/SEMA3D/SLIT2/POU4F2/CXCR4/KLRK1/THBS1/FGF1/NCKAP1L/NRP1/MDK/ROBO2/VEGFC/PDGFB/CDH13/PGF/LPAR1/EFNB2/PLXNA4/SEMA6A/CMKLR1/MSTN/SEMA6D/MPP1/SEMA3C/NTRK3/FEZF2/STX3/ADAM10/DPP4/EDN3/C5AR1/WNT5A/SEMA5A/ITGA2/IL34/HSPB1/SEMA3A/STK39/SEMA3E/PDGFRA/C5/PDGFD	62
GO:0043270	positive regulation of ion transport	80/1856	334/23328	1.75541e-19	1.75869e-17	9.07303e-18	Slc12a2/Htr2c/Pdgfrb/Syt4/Edn1/Fgf14/Ednra/Prkg1/Htr3a/Hbp1/Gal/Nr3c1/Dtnbp1/Arc/Trem2/Trpc3/Ctss/Cav1/Cntn1/Plp1/Grik1/Trh/Fgf12/Ank2/Fabp3/Atp8a1/Hspa2/Edn3/Flna/Rab3b/Syt1/Reln/Itgb1/Atp2b2/Chrna4/F2r/Chrna6/Hap1/Ccl12/Snca/Asic2/Kcnh2/Mylk/Stk39/Slc18a1/Atp1b1/Gpd1l/Sgk1/Vamp8/Agt/P2ry12/Crh/Cacna2d1/F2rl3/Pdgfb/Grin2b/Apoe/Slc6a4/Cxcl12/Bmp4/Adora2a/Cxcr4/Atp2b1/Rgs7/Il1b/Asph/Serpine1/Ptges…	80				GO:0072073	kidney epithelium development	46/1807	142/18866	3.99158e-14	4.08697e-12	2.55162e-12	CD34/HES1/PECAM1/TFAP2B/FOXJ1/GATA3/WWTR1/CALB1/HEYL/PROM1/JAG1/DLL1/SOX9/NOTCH1/SALL1/EPHA4/SLIT2/WNT7B/RET/HES5/PBX1/AGT/BMP7/LHX1/FGF1/SMAD7/ROBO2/NPNT/KANK2/PAX8/EYA1/BDNF/PGF/FOXC1/SDC4/BCL2/EFNB2/FGFR2/SFRP1/MEF2C/IRX3/BMP4/SOX8/EPHA7/KLHL3/CRLF1	46
GO:0050890	cognition	80/1856	336/23328	2.58451e-19	2.54617e-17	1.31356e-17	Magt1/Egr1/Syt4/Prkar2b/Htr7/Rcan1/Arc/Atxn1/Nrxn1/Lgmn/Igf1/Fgf13/Plk2/Dnah11/Mef2c/Brinp1/Slc7a11/Atp8a1/App/Serpinf1/Foxp2/En1/Shisa7/Lamb1/Itga8/Reln/Tac1/Kat2a/C1ql1/Itgb1/Ptn/Chrna4/Chl1/Vip/S100b/Grm5/Nts/Slc24a2/Sgk1/Elavl4/Btg2/Agt/B2m/Cntn2/Crh/Neurog1/Mfsd2a/Dbh/Rcan2/Sorcs3/Cpeb3/Hoxa1/Grin2b/Ptprz1/Apoe/Slc6a4/Cx3cr1/Ntrk2/Jun/C5ar1/Il1b/Lmx1a/Mdk/Calb1/Plcb1/Bdnf/Prkar1b/Cnr1/Ptgs1/…	80				GO:0007626	locomotory behavior	56/1807	198/18866	5.0841e-14	5.11884e-12	3.19585e-12	SNCG/APOE/CXCL12/TH/ATP1A2/SLC6A3/HPGDS/SLC18A2/ID2/NR4A2/PENK/CALB1/C1QL1/CRH/EN1/GAD1/ZIC1/EGR1/DBH/EPHA4/KLHL1/CNTN2/RELN/GRM5/LMX1A/CELSR1/SNAP25/ETV5/NEGR1/EFNB3/CEND1/ZFHX3/KCND2/SEZ6L/GRM1/FOXA2/CHRNA4/IDO1/APP/ALK/CHL1/HTR2C/PITX3/TAL1/NPC1/UCHL1/FGF12/FEZF2/ADORA2A/KCNJ10/DPP4/CHRNA3/ABHD12/SCN1A/EPS8/NOVA1	56
GO:0010769	regulation of cell morphogenesis involved in differentiation	82/1856	351/23328	3.19866e-19	3.09955e-17	1.59905e-17	Has2/L1cam/Lims2/Wnt5a/Nedd9/Dab2/Fezf2/Sema5a/Map1b/Nefl/Mgll/Arhgap4/Pou4f2/Dtnbp1/Arc/Chrna3/Nkx6-1/Fgf13/Enpp2/Lrp8/Robo2/Sema6a/Snap91/Myo5b/Slit1/Wnt7a/Caprin2/Epha4/Nr2e1/Bcl11a/Flna/Efna5/Omg/Reln/Olfm1/Postn/Islr2/Plxnc1/Actn4/Adam10/Id1/Coro1c/Ret/Nrp1/Rnf6/Aatk/Slit2/Plxna2/Sgk1/Sema3e/Trpc5/Hecw2/Cntn2/S100a10/Shox2/Plxnd1/Ptprd/Ptprz1/Sema3c/Pdlim5/Apoe/Sema3d/Vim/Cxcl12/Plxna4/Ntn1/…	82				GO:0097305	response to alcohol	62/1807	234/18866	6.07964e-14	6.02084e-12	3.75899e-12	SPARC/IGFBP7/TH/SLC6A3/ABCA1/RGS4/CDK1/GATA3/NEFL/PENK/KLF4/KLF2/CRHBP/CCND1/TNC/FOS/CRH/TGFBR2/CD14/CDKN1A/ICAM1/RGS2/CYBA/DBH/GRIN3A/NQO1/MLC1/SLIT2/TYMS/CLDN1/EFNA5/CYBB/TGFBR3/GLRA2/FOSB/HPGD/ITPR2/BRCA1/MAOB/CDO1/LRP8/JUP/GOT2/FGFR2/PTGER4/MSTN/SFRP1/ATP2B1/NTRK3/STAT3/RECQL5/HTR3A/ADCY2/CNR1/ADCYAP1/EPS8/SETD7/FECH/HMGCS1/GRIN2B/RGS19/SLC2A4	62
GO:0007160	cell-matrix adhesion	61/1856	214/23328	4.14414e-19	3.95097e-17	2.0383e-17	L1cam/Vcam1/Onecut2/Adamts9/Col3a1/Vegfc/Nid2/Sorbs1/Vcl/Epha3/Enpp2/Actn1/Bcan/Emp2/Acvrl1/Efna5/Plau/Ajap1/Itga8/Cd34/Itgb1/Nid1/Acer2/Npnt/Postn/Tek/Itga2b/Cdh13/Itgb5/Coro1c/Itga1/Frem1/Nrp1/Fermt3/Apod/Csf1/Agt/Sema3e/Cd36/Fermt2/Itga2/Cntn2/S100a10/Jup/Pik3cb/Gpm6b/Ajuba/Kdr/Fn1/Pecam1/Thbs1/Serpine1/Adam8/Sdc4/Hpse/Bcl2l11/Itga4/B4galt1/Bcl2/Itgav/Jag1	61				GO:0014013	regulation of gliogenesis	43/1807	128/18866	6.4209e-14	6.25623e-12	3.90596e-12	CX3CR1/P2RY12/IL1B/HES1/CDK1/TREM2/ID2/PTN/SERPINE2/PTPRZ1/GPR183/CSF1/NKX2-2/NOTCH1/TNFRSF1B/EPHA4/MAG/CNTN2/CXCR4/HES5/NKX6-2/DAAM2/ETV5/EGR2/ID4/SOX11/MDK/NR2E1/SOX10/E2F1/SIRT2/ATP1B2/PITX3/EZH2/NTRK3/DLX2/WDR1/NKX6-1/LRP2/SPINT1/ADCYAP1/IL34/SOX8	43
GO:0070371	ERK1 and ERK2 cascade	78/1856	325/23328	4.40676e-19	4.13466e-17	2.13306e-17	Htr2c/Ptger4/Pdgfrb/L1cam/Csf1r/Spry2/Dab2/Ednra/Ranbp9/Adcyap1/Acta2/Timp3/Gpr183/Trem2/Fgfbp3/Nrxn1/Cav1/Ndrg2/Fgfr3/Tnfaip8l3/Igf1/Gnai2/Zfp36l1/Gpnmb/Dcc/Sema6a/Ptpn6/C1ql4/App/Fgf15/Angpt1/Gpr55/Npnt/F2r/Tek/Ezr/Ece1/Ccl12/Icam1/Dusp6/Dusp15/Nrp1/Trf/Ctsh/Dusp1/Pdgfra/Epor/Agt/Havcr2/Cd36/Nod1/Zfp36l2/Pdgfb/Apoe/Atf3/Pycard/Bmp4/Camk2n1/Kdr/Jun/Fn1/C5ar1/Il1b/Epha7/Pdgfd/Rasgrp1/Il1a/Sox9/Fa…	78				GO:0007599	hemostasis	80/1807	348/18866	7.28267e-14	6.98327e-12	4.35987e-12	APOE/CD36/P2RY12/FN1/CAV1/CD34/MYH9/CD9/MYL9/FCER1G/GATA3/PLEK/COL3A1/SERPINE2/ANXA5/VWF/PTPN6/EDN1/PLAT/SERPINE1/COL1A2/FZD6/FLI1/F2R/FERMT3/NOS3/DOCK6/HBE1/NFE2L2/SLC4A1/ENTPD1/F8/ITGA2B/CD40/TLN1/THBS1/PROCR/HPSE/TEC/TFPI/SH2B3/P2RX1/DOCK9/PLAU/ITPR2/F13A1/PDGFB/THBD/PLAUR/PIK3CG/F11R/A2M/FOXA2/ITPK1/FLNA/PRKAR2B/PRKAR1B/MMRN1/TRPC3/PRKG1/CSRP1/PIK3CB/VCL/PDGFA/ADORA2A/PRKCB/F2RL2/F2RL3/NFE2/I…	80
GO:0048608	reproductive structure development	99/1856	477/23328	4.9181e-19	4.54233e-17	2.34338e-17	Nfe2/Ptger4/Foxa1/Wnt7b/Wnt5a/Vcam1/Ctsb/Gata2/Sox2/Id4/Adcyap1/Gab1/Ermp1/Sfrp2/Epas1/Pcdh12/Runx1/Vwf/Hmgb2/Lef1/Igf1/Zfp36l1/Adamts1/Prdm1/Foxc1/Serpine2/Sulf1/Ptpn6/Hey2/Wnt7a/Hmga2/Ccnd1/Serpinf1/Angpt1/Flna/Foxf2/Tnc/Insr/Six3/Nr2f2/Rarg/Slc8a1/Ptn/Gata3/Hes1/Sox8/Nos3/Lrp2/Icam1/Gja1/Tppp3/Ptx3/Krt19/Plaur/Pdgfra/Epor/Tcf7l2/Agt/Adm/Junb/Kitl/Anxa1/Neurog1/Plcd1/Sfrp1/Sox3/Pdgfb/Nupr1/Hey1…	99				GO:0007596	blood coagulation	79/1807	343/18866	9.38614e-14	8.85964e-12	5.53134e-12	APOE/CD36/P2RY12/FN1/CAV1/CD34/MYH9/CD9/MYL9/FCER1G/GATA3/PLEK/COL3A1/SERPINE2/ANXA5/VWF/PTPN6/EDN1/PLAT/SERPINE1/COL1A2/FZD6/F2R/FERMT3/NOS3/DOCK6/HBE1/NFE2L2/SLC4A1/ENTPD1/F8/ITGA2B/CD40/TLN1/THBS1/PROCR/HPSE/TEC/TFPI/SH2B3/P2RX1/DOCK9/PLAU/ITPR2/F13A1/PDGFB/THBD/PLAUR/PIK3CG/F11R/A2M/FOXA2/ITPK1/FLNA/PRKAR2B/PRKAR1B/MMRN1/TRPC3/PRKG1/CSRP1/PIK3CB/VCL/PDGFA/ADORA2A/PRKCB/F2RL2/F2RL3/NFE2/ITGA2/…	79
GO:0001654	eye development	91/1856	418/23328	5.15801e-19	4.69062e-17	2.41988e-17	Pdgfrb/Celf4/Spry2/Sox2/Sox11/Sox1/Slc6a3/Pou4f2/Crybg3/Lama1/Tmem231/Chrdl1/Fgfr3/Prdm1/Foxc1/Mab21l2/Smoc1/Bcl11b/Otx2/Rhoj/Col5a2/Nr2e1/Cryab/Acvrl1/Sall2/Ptprm/Foxp2/Foxf2/Dlx2/Crybb1/Six3/Rarg/Ptn/Neurod4/Gata3/Sox8/Sos1/Mab21l1/Vsx2/Prom1/Hes5/Tbc1d32/Gja1/Nrp1/Maf/Cyp1b1/Foxn4/Pdgfra/Pitx3/Flt1/Mfsd2a/Stat3/Pdgfb/Dll1/Col4a1/Olfm3/Gas1/Ndp/Vim/Bmp4/Ntrk2/Ntrk3/Kdr/Jun/Neurod1/Lhx1/Calb1/Bd…	91				GO:0021700	developmental maturation	70/1807	287/18866	1.28237e-13	1.19182e-11	7.44086e-12	CX3CR1/C1QA/HES1/CCNB1/EDNRB/EPAS1/GATA3/CDH5/NEFL/ID2/NR4A2/KLF2/BCAN/SOX18/SYT4/FEV/CDC20/C1QL1/SIX3/IGF1/CDKN1A/CLEC7A/S1PR1/CEBPA/REN/ASCL1/AURKA/GAL/TYMS/CNTN2/RET/RELN/FOXA1/FGFR3/HES5/FBXO5/ACVRL1/PFN1/CEND1/RFX3/BCL11A/VSX1/SEZ6L/SOX10/HBZ/HOXA5/SIRT2/POU2F2/APP/BCL2/PTPRN/NRXN1/NFIA/TAL1/AGRN/BFSP1/SYBU/CAMK2B/IGSF21/NKX6-1/WNT5A/UNC13A/CDC25B/SRRM4/RND1/SOX8/GATA2/B4GALT6/MAP1B/IFT80	70
GO:0072006	nephron development	50/1856	151/23328	5.96735e-19	5.34439e-17	2.75716e-17	Pgf/Pdgfrb/Egr1/Wnt7b/Irx2/Fgf1/C3ar1/Angpt2/Foxc1/Mef2c/Sulf1/Angpt1/Enpep/Tfap2b/Nid1/Gata3/Npnt/Hes1/Sall1/Tek/Sox8/Klhl3/Prom1/Hes5/Ret/Pdgfra/Agt/Irx3/Heyl/Eya1/Nup133/Pdgfb/Dll1/Hey1/Bmp4/Notch3/Wwtr1/Lhx1/Hc/Calb1/Pdgfd/Sox9/Cd44/Bmp7/Pbx1/Pax8/Sulf2/Notch1/Bcl2/Jag1	50				GO:0031960	response to corticosteroid	49/1807	164/18866	1.96805e-13	1.80136e-11	1.12464e-11	TPH2/SPARC/IGFBP7/TH/ISL1/NEFL/ANXA1/ADM/ZFP36/ZFP36L1/EDN1/CCND1/PCNA/FOS/ANXA3/DUSP1/CRH/CDKN1A/NOTCH1/ICAM1/CYBA/SLIT2/WNT7B/TYMS/CLDN1/CYBB/ACSBG1/ZFP36L2/FOSB/ALPL/MDK/FBXO32/MAOB/CDO1/NR3C1/SERPINF1/ENG/BCL2/MSTN/GOT1/ATP2B1/NTRK3/S100B/DDIT4/ADCYAP1/FIBIN/GPER1/FECH/BCL2L11	49
GO:0021700	developmental maturation	78/1856	327/23328	6.49538e-19	5.73048e-17	2.95634e-17	B4galt6/Foxa1/Wnt5a/Rfx3/Syt4/Ednrb/Gata2/Nefl/Ccnb1/Gal/Epas1/Id2/Runx1/Nrxn1/Neurog2/Plp1/Fgfr3/Igf1/Rnd1/Bcan/Grip2/App/Bcl11a/Cspg4/Sybu/Ascl1/Sirt2/Reln/Six3/C1ql1/Gata3/Hoxa5/Unc13a/Hes1/Sox8/Hes5/Hba-x/Srrm4/Gja1/Ret/Grb14/Calca/C1qa/Sox18/Sez6l/S1pr1/Cntn2/Tal1/Igsf21/Fbxo5/Nfia/Pmp22/Cdc20/Pdgfb/Kcnma1/Klf2/Cdh5/Cx3cr1/Sox10/Kdr/Fev/Mreg/Aurka/Pfn1/Plcb1/Ren1/Cend1/Cebpa/Bfsp1/Camk2b/Vsx…	78				GO:0060537	muscle tissue development	88/1807	409/18866	2.35448e-13	2.1229e-11	1.32539e-11	CAV1/CENPF/CCNB1/RGS4/ISL1/CDK1/IGFBP5/CYP26B1/COL3A1/ID2/HEYL/DCN/PDGFRB/SHOX2/EDN1/FOS/POU4F1/NR2F2/CAV2/TGFBR2/IGF1/GJA1/DLL1/PHOX2B/SOX9/NOTCH1/ATF3/GJC1/S1PR1/EGR1/RGS2/BTG2/SLC8A1/PAX7/DLL4/FOXP2/AGT/BMP7/TGFBR3/ITGB1/EGR2/PDLIM5/GJA5/NUPR1/TBX20/TBX2/SOX6/SOX11/ITGA8/BMPR1A/SMAD7/MYLK/DNER/LEF1/GPCPD1/CSRP2/EYA1/PPARGC1A/FOXC1/ENG/SIRT2/BCL2/VAMP5/EFNB2/SGCZ/ADAMTS9/DMRTA2/FGFR2/MSTN/SEMA3…	88
GO:0061458	reproductive system development	99/1856	481/23328	9.05029e-19	7.8671e-17	4.05862e-17	Nfe2/Ptger4/Foxa1/Wnt7b/Wnt5a/Vcam1/Ctsb/Gata2/Sox2/Id4/Adcyap1/Gab1/Ermp1/Sfrp2/Epas1/Pcdh12/Runx1/Vwf/Hmgb2/Lef1/Igf1/Zfp36l1/Adamts1/Prdm1/Foxc1/Serpine2/Sulf1/Ptpn6/Hey2/Wnt7a/Hmga2/Ccnd1/Serpinf1/Angpt1/Flna/Foxf2/Tnc/Insr/Six3/Nr2f2/Rarg/Slc8a1/Ptn/Gata3/Hes1/Sox8/Nos3/Lrp2/Icam1/Gja1/Tppp3/Ptx3/Krt19/Plaur/Pdgfra/Epor/Tcf7l2/Agt/Adm/Junb/Kitl/Anxa1/Neurog1/Plcd1/Sfrp1/Sox3/Pdgfb/Nupr1/Hey1…	99				GO:0050817	coagulation	79/1807	349/18866	2.49245e-13	2.21425e-11	1.38242e-11	APOE/CD36/P2RY12/FN1/CAV1/CD34/MYH9/CD9/MYL9/FCER1G/GATA3/PLEK/COL3A1/SERPINE2/ANXA5/VWF/PTPN6/EDN1/PLAT/SERPINE1/COL1A2/FZD6/F2R/FERMT3/NOS3/DOCK6/HBE1/NFE2L2/SLC4A1/ENTPD1/F8/ITGA2B/CD40/TLN1/THBS1/PROCR/HPSE/TEC/TFPI/SH2B3/P2RX1/DOCK9/PLAU/ITPR2/F13A1/PDGFB/THBD/PLAUR/PIK3CG/F11R/A2M/FOXA2/ITPK1/FLNA/PRKAR2B/PRKAR1B/MMRN1/TRPC3/PRKG1/CSRP1/PIK3CB/VCL/PDGFA/ADORA2A/PRKCB/F2RL2/F2RL3/NFE2/ITGA2/…	79
GO:0001764	neuron migration	56/1856	189/23328	1.65086e-18	1.41424e-16	7.29603e-17	Gfra3/Fezf2/Prkg1/Gata2/Sox1/Flrt2/Celsr1/Kif20b/Neurog2/Nr2f1/Col3a1/Nkx6-1/Fgf13/Tubb2a/Mef2c/Robo3/Dcc/Astn2/Sema6a/Ndn/Flna/Ascl1/Reln/Olfm1/Nr2f2/Neurod4/Gata3/Arx/Chl1/Pomgnt2/Gja1/Tbx20/Nrp1/Ddit4/Mdga1/Sox14/Spock1/Barhl1/Cntn2/Satb2/Stat3/Ptprz1/Cxcl12/Ntn1/Igsf10/Ntrk2/Ntrk3/Cxcr4/Lhx1/Mdk/Sema3a/Pax6/Camk2b/Nr4a2/Phox2b/Aspm	56				GO:0010769	regulation of cell morphogenesis involved in differentiation	73/1807	310/18866	2.55082e-13	2.23326e-11	1.39429e-11	APOE/SPP1/FN1/CXCL12/NTN1/PLXND1/NEFL/POSTN/EFNA1/SHOX2/S100A10/ID1/ISLR2/OLFM1/SEMA3D/EPHA4/SLIT2/FGF13/MAG/POU4F2/CNTN2/RET/RELN/EFNA5/PDLIM5/ARC/ACTN4/EFNB3/NRP1/MDK/ROBO2/WNT7A/TRPC5/PREX1/NR2E1/NEDD9/BDNF/CAPRIN2/NTRK2/L1CAM/LRP8/HAS2/PTPRD/PLXNA4/SEMA6A/FLNA/PLXNC1/DCC/SEMA6D/SEMA3C/NTRK3/DNM3/HECW2/CAMK2B/FEZF2/NKX6-1/ADAM10/OMG/CHRNA3/WNT5A/LINGO1/SEMA5A/LIMS2/KIF1A/SEMA3A/SEMA3E/MCF2/MAP…	73
GO:0007611	learning or memory	73/1856	299/23328	2.18565e-18	1.84562e-16	9.52154e-17	Egr1/Syt4/Prkar2b/Htr7/Rcan1/Arc/Atxn1/Nrxn1/Lgmn/Igf1/Fgf13/Plk2/Dnah11/Mef2c/Brinp1/Slc7a11/Atp8a1/App/Serpinf1/Foxp2/En1/Shisa7/Lamb1/Itga8/Reln/Tac1/Kat2a/C1ql1/Itgb1/Ptn/Vip/S100b/Grm5/Nts/Slc24a2/Sgk1/Elavl4/Btg2/Agt/B2m/Cntn2/Crh/Neurog1/Dbh/Rcan2/Sorcs3/Cpeb3/Grin2b/Ptprz1/Apoe/Slc6a4/Cx3cr1/Ntrk2/Jun/Il1b/Lmx1a/Mdk/Calb1/Plcb1/Bdnf/Prkar1b/Cnr1/Ptgs1/Gatm/Slc2a4/Pax6/Snap25/Deaf1/Gria1/P…	73				GO:0048709	oligodendrocyte differentiation	37/1807	103/18866	3.41702e-13	2.92715e-11	1.82751e-11	CD9/HES1/ID2/PTN/PAX6/PTPRZ1/CLU/PLP1/SOX9/NKX2-2/NOTCH1/TNFRSF1B/ASCL1/MAG/CNTN2/CXCR4/HES5/PRDM8/NKX6-2/DAAM2/OLIG1/ID4/SOX6/SOX11/MDK/SOX10/NTRK2/LPAR1/DLX2/KCNJ10/WDR1/NKX6-1/IL34/BNIP3/SOX8/FA2H/B4GALT6	37
GO:0071900	regulation of protein serine/threonine kinase activity	92/1856	442/23328	7.35917e-18	6.12677e-16	3.16079e-16	Pdgfrb/Wnt7b/Csf1r/Wnt5a/Spry2/Dab2/Edn1/Prkar2b/Ezh2/Fgf1/Ccnb1/Gab1/Pik3cg/Sfrp2/Tenm1/Dtnbp1/Ccna2/Cartpt/Nrxn1/Cav1/Igf1/Rgcc/Il34/Ptpn6/Gadd45g/Sfrp5/Epha4/App/Edn3/Ccnd1/Cks2/Cspg4/Ccna1/Insr/Ccnl1/Gdf15/Cdkn1a/Nr2f2/Slc8a1/F2r/Ccnb2/Ccnd3/Dusp6/Ccno/Itga1/Ret/Snca/Cdkn2b/Pkia/Alk/Trf/Dusp1/Grm5/Stk39/Grm1/Agt/Kitl/Tnfaip3/Gadd45a/Paqr3/Flt1/Pmp22/Sfrp1/Pdgfb/Cks1b/Ajuba/Apoe/Pycard/Bmp4/Nt…	92				GO:0014031	mesenchymal cell development	33/1807	84/18866	3.44029e-13	2.92715e-11	1.82751e-11	FN1/HES1/EDNRB/ISL1/HEYL/EDN1/KITLG/EDNRA/JAG1/PHOX2B/SOX9/NOTCH1/SEMA3D/GBX2/RET/BMP7/SOX11/NRP1/BMPR1A/SOX10/FOXC1/BCL2/SEMA6A/SEMA6D/SEMA3C/EDN3/HEY2/SEMA5A/BMP4/SOX8/SEMA3A/SEMA3E/CORO1C	33
GO:0042391	regulation of membrane potential	93/1856	450/23328	7.92213e-18	6.42904e-16	3.31673e-16	Gabra3/Celf4/Piezo2/Edn1/Pex5l/Fgf14/Htr3a/Kcnq3/Adcyap1/Mllt11/Nalcn/Kcnj8/Usp53/Trem2/Atxn1/Nrxn1/Cav1/Chrna3/Grik1/Fgf13/Fgf12/Ank2/Smad7/Mef2c/Pid1/Grip2/Wnt7a/Gabra2/Gabra4/Got1/App/Gabrg1/Flna/Gja5/Kcne4/Gabra1/Fkbp1b/Reln/Tac1/Slc8a1/Ptn/Chrna4/Chrna6/Chchd10/Wdr1/Rapgef4/Gabrg2/Gja1/Snca/Asic2/Kcnh2/Atp1b1/Gpd1l/Agt/Dcn/Trpc5/Scn1a/Glra2/B2m/Kcnd2/Cd36/Scn9a/Gabrb2/Cacna2d1/Kcnip1/Pmp22/J…	93				GO:0048844	artery morphogenesis	31/1807	75/18866	3.50577e-13	2.94144e-11	1.83643e-11	APOE/HES1/TFAP2B/COL3A1/PDGFRB/JAG1/PRDM1/NOTCH1/HEY1/HOXA1/NOTCH3/DLL4/GJA5/ACVRL1/TBX2/NRP1/BMPR1A/SMAD7/MDK/MYLK/HPGD/EYA1/FOXC1/ENG/EFNB2/ADAMTS9/PRRX1/LRP2/HEY2/SOX4/BMP4	31
GO:0045785	positive regulation of cell adhesion	91/1856	435/23328	7.93977e-18	6.42904e-16	3.31673e-16	Has2/Ptger4/Nckap1l/L1cam/Lims2/Egflam/Wnt5a/Vcam1/Nedd9/Dab2/Sox2/Sox4/Nfkbiz/Myo10/Runx1/Cd83/Cav1/Vegfc/Lef1/Nlrp3/Igf1/Enpp2/Smad7/Smoc1/Tbx18/Ptpn6/Zfhx3/Spp1/Emp2/Stx3/Ets1/Angpt1/Flna/Tjp1/Slc7a1/Itgb1/Nid1/Ptn/Gata3/Npnt/Hes1/Tek/Cdh13/Edil3/Icam1/Slc4a1/Rsu1/Ret/Nrp1/Calca/Hsph1/Efnb2/Frmd5/Csf1/Plaur/Spock2/Havcr2/Cd36/Itga2/P2ry12/S100a10/Anxa1/Jup/Jak1/Tfrc/Cxcl12/Pycard/Kdr/Lgals1/Fn…	91				GO:0010631	epithelial cell migration	81/1807	365/18866	3.82196e-13	3.16281e-11	1.97464e-11	APOE/SPARC/KDR/SCG2/MYH9/PECAM1/GATA3/PLXND1/TAC1/CDH5/ANGPT2/PTN/KLF4/SOX18/DCN/ANXA1/MMRN2/EFNA1/LGMN/EDN1/ETS1/ANXA3/TEK/ID1/NR2F2/TGFBR2/CTSH/SOX9/NOTCH1/ARSB/NOS3/ENPP2/JUN/SLIT2/RHOJ/ANLN/EMP2/NFE2L2/DLL4/CLEC14A/AGT/PLK2/CD40/ITGB1/THBS1/FGF1/ACVRL1/PFN1/NRP1/RGCC/PTPRM/WNT7A/KANK2/VEGFC/AMOTL1/NR2E1/PDGFB/CDH13/ANGPT1/CARD10/SERPINF1/GADD45A/CYP1B1/JUP/HAS2/HBEGF/EFNB2/ADAMTS9/HDAC7/NR4A1…	81
GO:0010594	regulation of endothelial cell migration	51/1856	166/23328	1.00849e-17	8.05565e-16	4.15589e-16	Wnt5a/Gata2/Fgf1/Sema5a/Lgmn/Adamts9/Vegfc/Angpt2/Igf1/Plk2/Mef2c/Rgcc/Rhoj/Wnt7a/Emp2/Nr2e1/Ets1/Acvrl1/Serpinf1/Ptprm/Angpt1/Hdac7/Nr2f2/Gata3/Anxa3/Tek/Nos3/Mmrn2/Amotl1/Nrp1/Slit2/Agt/Dcn/Anxa1/Gadd45a/Jup/Pdgfb/Apoe/Bmp4/Efna1/Kdr/Card10/Nfe2l2/Thbs1/Bsg/Cd40/Dll4/Klf4/Notch1/Hspb1/Sparc	51				GO:0061448	connective tissue development	65/1807	262/18866	4.17148e-13	3.4054e-11	2.12609e-11	CD34/ID2/SERPINH1/CSF1/SULF1/PDGFRB/SHOX2/EDN1/BGN/MAF/MSX1/RSPO2/NFIB/COL2A1/TGFBR2/LUM/SOX9/NOTCH1/SFRP2/EGR1/EBF2/WNT7B/RUNX1/PAX7/TYMS/POU4F2/ACTA2/FOXA1/FGFR3/HES5/ECM1/BMP7/HMGA2/OTOR/ID4/ACVRL1/SOX6/BMPR1A/SMAD7/MDK/SULF2/WNT7A/PDGFB/PPARGC1A/TRPS1/HOXA5/CREB3L2/SATB2/PRRX1/FRZB/GDF5/SOX5/MEF2C/DLX2/WNT5A/RARG/BMP4/SOX8/IFT80/PGRMC2/LOX/CD44/CHADL/PDGFD/KAT2A	65
GO:0072073	kidney epithelium development	47/1856	145/23328	1.77127e-17	1.396e-15	7.20191e-16	Pgf/Wnt7b/Irx2/Fgf1/Foxc1/Smad7/Mef2c/Robo2/Epha4/Tfap2b/Crlf1/Gata3/Npnt/Hes1/Sall1/Sox8/Klhl3/Vcan/Prom1/Hes5/Ret/Slit2/Efnb2/Agt/Irx3/Heyl/Eya1/Sfrp1/Pdgfb/Dll1/Hey1/Bmp4/Wwtr1/Lhx1/Kank2/Epha7/Calb1/Bdnf/Sox9/Cd44/Bmp7/Pbx1/Pax8/Fgfr2/Notch1/Bcl2/Jag1	47				GO:0048663	neuron fate commitment	29/1807	67/18866	4.87952e-13	3.93029e-11	2.4538e-11	ISL1/ID2/FEV/PAX6/POU4F1/DLL1/NKX2-2/NOTCH1/ASCL1/PAX7/FOXA1/NOTCH3/BCL11B/DLL4/NKX6-2/OLIG1/FOXN4/EYA1/SOX1/SATB2/PRRX1/DMRTA2/NTRK3/DLX2/ZNF521/FEZF2/NKX6-1/BMP4/GATA2	29
GO:0021782	glial cell development	42/1856	118/23328	1.89956e-17	1.4774e-15	7.6219e-16	B4galt6/Olig1/Sox11/Id4/Sox4/Clu/Id2/Ndrg1/Trem2/Plp1/Fgfr3/App/Fa2h/Ascl1/Prdm8/Omg/Sirt2/Hes5/Ncmap/Phgdh/C1qa/Tcf7l2/Agt/Cntn2/Pmp22/Pdgfb/Dll1/Pou3f1/Gfap/Vim/Adora2a/Sox10/Ntrk2/Ntrk3/C5ar1/Il1b/Mdk/Nkx6-2/Mag/Nkx2-2/Kcnj10/Lamc3	42				GO:0090130	tissue migration	82/1807	374/18866	5.42696e-13	4.31372e-11	2.69319e-11	APOE/SPARC/KDR/SCG2/MYH9/PECAM1/GATA3/PLXND1/TAC1/CDH5/ANGPT2/PTN/KLF4/SOX18/DCN/ANXA1/MMRN2/EFNA1/LGMN/EDN1/ETS1/ANXA3/TEK/ID1/NR2F2/TGFBR2/CTSH/SOX9/NOTCH1/ARSB/NOS3/ENPP2/JUN/SLIT2/RHOJ/ACTA2/ANLN/EMP2/NFE2L2/DLL4/CLEC14A/AGT/PLK2/CD40/ITGB1/THBS1/FGF1/ACVRL1/PFN1/NRP1/RGCC/PTPRM/WNT7A/KANK2/VEGFC/AMOTL1/NR2E1/PDGFB/CDH13/ANGPT1/CARD10/SERPINF1/GADD45A/CYP1B1/JUP/HAS2/HBEGF/EFNB2/ADAMTS9/HDAC7…	82
GO:0048863	stem cell differentiation	62/1856	237/23328	2.23343e-17	1.71452e-15	8.84516e-16	Foxa1/Wnt7b/Sox21/Ednrb/Edn1/Ednra/Prdm4/Sox2/Sema5a/Sox11/Foxc1/Mef2c/Sema6a/Sox5/Wnt7a/Pax3/Fgf15/Edn3/Ascl1/Six3/Ptn/Msx1/Hes1/Sox8/Gbx2/Hes5/Coro1c/Etv4/Ret/Nrp1/Pdgfra/Sox18/Sema3e/Kitl/Tal1/Zfp36l2/A2m/Stat3/Sfrp1/Bmpr1a/Sema3c/Isl1/Sema3d/Bmp4/Sox10/Nfe2l2/Sema3a/Sox17/Sox9/Tbx2/Phf19/Sox6/Pax6/Bmp7/Ptprc/Sema6d/Frzb/Fgfr2/Notch1/Phox2b/Shc4/Jag1	62				GO:0090132	epithelium migration	81/1807	368/18866	6.05496e-13	4.75039e-11	2.96581e-11	APOE/SPARC/KDR/SCG2/MYH9/PECAM1/GATA3/PLXND1/TAC1/CDH5/ANGPT2/PTN/KLF4/SOX18/DCN/ANXA1/MMRN2/EFNA1/LGMN/EDN1/ETS1/ANXA3/TEK/ID1/NR2F2/TGFBR2/CTSH/SOX9/NOTCH1/ARSB/NOS3/ENPP2/JUN/SLIT2/RHOJ/ANLN/EMP2/NFE2L2/DLL4/CLEC14A/AGT/PLK2/CD40/ITGB1/THBS1/FGF1/ACVRL1/PFN1/NRP1/RGCC/PTPRM/WNT7A/KANK2/VEGFC/AMOTL1/NR2E1/PDGFB/CDH13/ANGPT1/CARD10/SERPINF1/GADD45A/CYP1B1/JUP/HAS2/HBEGF/EFNB2/ADAMTS9/HDAC7/NR4A1…	81
GO:0048663	neuron fate commitment	34/1856	79/23328	2.30424e-17	1.7462e-15	9.00863e-16	Foxa1/Olig1/Pou4f1/Fezf2/Gata2/Sox2/Sox1/Id2/Runx1/Nkx6-1/Zfp521/Bcl11b/Otx2/Pax3/Ascl1/Dlx2/Foxn4/Prrx1/Dmrta2/Satb2/Eya1/Dll1/Isl1/Bmp4/Notch3/Ntrk3/Pax7/Fev/Foxa2/Nkx6-2/Pax6/Dll4/Notch1/Nkx2-2	34				GO:0071559	response to transforming growth factor beta	64/1807	258/18866	6.35714e-13	4.92352e-11	3.0739e-11	CX3CR1/CLDN5/CAV1/COL4A2/COL3A1/CDH5/ONECUT2/HTRA3/PENK/POSTN/ZFP36L1/EDN1/FOS/ID1/CAV2/TGFBR2/COL1A2/SOX9/CDKN1C/HTRA1/JUN/CLDN1/TGFBR3/THBS1/FERMT2/ZFP36L2/ACVRL1/SOX6/SOX11/ITGA8/BMPR1A/SMAD7/LRRC32/GDF15/ZFHX3/HPGD/NPNT/WNT7A/PPARGC1A/DUSP15/F11R/NR3C1/SPRY2/ENG/PMEPA1/VEPH1/DAB2/PEG10/ITGB5/FGFR2/MSTN/GDF5/SOX5/GOT1/SFRP1/DKK3/MEF2C/WNT5A/UBC/CDKN2B/GDF10/LOX/FNDC4/PDGFD	64
GO:2000146	negative regulation of cell motility	70/1856	291/23328	2.56229e-17	1.91717e-15	9.89066e-16	Ptger4/Dach1/Cldn5/Prkg1/Arhgap4/Sfrp2/Arap3/Dpysl3/Adamts9/Col3a1/Tmeff2/Angpt2/Mef2c/Sulf1/Rgcc/Mcc/Tgfbr3/Podn/Acvrl1/Serpinf1/Ptprm/Robo4/Olfm1/Nr2f2/Ptn/Gata3/Cygb/Ccl12/Coro1c/Gja1/Mmrn2/Tie1/Slit2/Cyp1b1/Apod/Dusp1/Frmd5/Arhgdib/Dcn/Gadd45a/Ppargc1a/Jup/Stat3/Sfrp1/Pdgfb/Bmpr1a/Apoe/Cxcl12/Cx3cr1/Card10/Dpp4/Hc/Nfe2l2/Thbs1/Serpine1/Plcb1/Sema3a/Igfbp5/Ada/Igfbp3/Eng/Sema6d/Atp1b2/Dll4/Klf…	70				GO:1903034	regulation of response to wounding	51/1807	183/18866	1.2682e-12	9.69771e-11	6.05457e-11	APOE/CD36/SPP1/CAV1/CD34/MYH9/CD9/FCER1G/PLEK/PTN/KLF4/SERPINE2/ANXA1/EDN1/PLAT/SERPINE1/GJA1/F2R/CLEC7A/NOS3/EPHA4/CLDN1/SLC12A2/NFE2L2/CXCR4/WFDC1/SYTL4/ITGB1/THBS1/HPSE/TEC/AJAP1/TFPI/SH2B3/MDK/MYLK/PLAU/PDGFB/THBD/PLAUR/F11R/FOXA2/TNFAIP3/HBEGF/NTRK3/PRKG1/PDGFA/PROS1/DUOX2/FKBP1B/PDGFRA	51
GO:0030336	negative regulation of cell migration	68/1856	278/23328	2.89404e-17	2.13834e-15	1.10316e-15	Ptger4/Dach1/Cldn5/Prkg1/Arhgap4/Sfrp2/Arap3/Dpysl3/Adamts9/Col3a1/Tmeff2/Angpt2/Mef2c/Sulf1/Rgcc/Mcc/Tgfbr3/Podn/Acvrl1/Serpinf1/Ptprm/Robo4/Olfm1/Nr2f2/Ptn/Cygb/Ccl12/Coro1c/Gja1/Mmrn2/Tie1/Slit2/Cyp1b1/Apod/Dusp1/Arhgdib/Dcn/Gadd45a/Ppargc1a/Jup/Stat3/Sfrp1/Pdgfb/Bmpr1a/Apoe/Cxcl12/Cx3cr1/Card10/Dpp4/Hc/Nfe2l2/Thbs1/Serpine1/Plcb1/Sema3a/Igfbp5/Ada/Igfbp3/Eng/Sema6d/Atp1b2/Dll4/Klf4/Notch1/Ptp…	68				GO:0031346	positive regulation of cell projection organization	84/1807	394/18866	1.39766e-12	1.0431e-10	6.51241e-11	APOE/P2RY12/FN1/CXCL12/RAC2/NTN1/PLXND1/NEFL/PTN/SYT1/SYT4/SHOX2/ISLR2/ZMYND10/CNTN1/ARSB/RGS2/EPHA4/ENPP2/ENC1/SLIT2/POU4F2/ANLN/RET/RELN/NFE2L2/EFNA5/CXCR4/FUT9/AGT/HAP1/BMP7/EPHA3/MNS1/NEGR1/PFN1/NRP1/MDK/ROBO2/TRPC5/STMN2/RIT2/TENM2/BDNF/CAPRIN2/NTRK2/SERPINF1/SERPINI1/L1CAM/LPAR1/LRP8/CREB3L2/PTPRD/PLXNA4/CPEB3/ATP1B2/CDC42EP4/PLXNC1/ALK/MSTN/EZH2/RNF157/TOX/AGRN/NTRK3/CDC42EP3/DNM3/CPNE5/CA…	84
GO:0007626	locomotory behavior	65/1856	258/23328	2.96711e-17	2.16525e-15	1.11705e-15	Npas3/Htr2c/Egr1/Fgf14/Fezf2/Slc6a3/Rcan1/Celsr1/Slc18a2/Id2/Atxn1/Chrna3/Trh/Fgf12/Klhl1/Npc1/Negr1/Zfhx3/Epha4/App/Etv5/En1/Reln/Atp2b2/Chrna4/Chl1/Ido1/Snca/Alk/Grm5/Grm1/Elavl4/Zic1/Sez6l/Gad1/Scn1a/Kcnd2/Cntn2/Pitx3/Tal1/Crh/Sncg/Pmp22/Dbh/Rcan2/Apoe/Kcnma1/Eps8/Cxcl12/Adora2a/Abhd12/Foxa2/Gprc5b/Lmx1a/Dpp4/Calb1/Cend1/Efnb3/Snap25/Penk/Nr4a2/Kcnj10/Atp1a2/Th/Uchl1	65				GO:0048754	branching morphogenesis of an epithelial tube	46/1807	155/18866	1.39863e-12	1.0431e-10	6.51241e-11	COL4A1/KDR/PLXND1/CSF1/EDN1/TNC/EDNRA/RSPO2/TGFBR2/CTSH/SOX9/NOTCH1/SFRP2/SALL1/GBX2/SLIT2/FOXA1/PBX1/DLL4/AGT/BMP7/CELSR1/LAMA1/ETV5/LHX1/FGF1/TBX20/HHIP/NRP1/RASIP1/MDK/NPNT/LEF1/PAX8/EYA1/SPRY2/PGF/ENG/HOXA5/BCL2/FGFR2/NRARP/WNT5A/BMP4/SOX8/SEMA3E	46
GO:0014031	mesenchymal cell development	36/1856	89/23328	3.06135e-17	2.20679e-15	1.13848e-15	Ednrb/Edn1/Ednra/Sema5a/Sox11/Foxc1/Sema6a/Hey2/Pax3/Fgf15/Edn3/Hes1/Sox8/Gbx2/Coro1c/Ret/Nrp1/Sema3e/Kitl/Heyl/Bmpr1a/Sema3c/Hey1/Isl1/Sema3d/Bmp4/Sox10/Sema3a/Sox9/Pax6/Bmp7/Sema6d/Notch1/Bcl2/Phox2b/Jag1	36				GO:0003007	heart morphogenesis	63/1807	258/18866	2.03661e-12	1.50038e-10	9.36736e-11	CLDN5/TH/HES1/ISL1/GATA3/PLXND1/ID2/SOX17/HEYL/SOX18/EFNA1/SHOX2/MSX1/TEK/POU4F1/ADAMTS1/COL2A1/TGFBR2/JAG1/DLL1/SOX9/NOTCH1/SFRP2/S1PR1/OLFM1/HEY1/NOS3/JUN/SLIT2/ZIC3/DLL4/BMP7/TGFBR3/GJA5/ACVRL1/TBX20/TBX2/SOX11/NRP1/BMPR1A/SMAD7/ROBO2/CPE/FOXN4/CCDC39/EYA1/FOXC1/ENG/HAS2/DNAH11/FGFR2/SEMA3C/MEF2C/INSR/LRP2/SAV1/HEY2/WNT5A/FLRT2/SOX4/BMP4/TMEM100/SOS1	63
GO:0042326	negative regulation of phosphorylation	94/1856	471/23328	5.72832e-17	4.07953e-15	2.10462e-15	Spry2/Dab2/Prkar2b/Pbk/Ranbp9/Ccnb1/Timp3/Sfrp2/Dtnbp1/Atxn1/Prdm15/Cav1/Ndrg2/Sh3bp5/Camk2n2/Igf1/Smad7/Pid1/Sema6a/Ptpn6/Gadd45g/C1ql4/Sfrp5/Samsn1/Gfra2/Angpt1/Insr/Sirt2/Cdkn1a/Nr2f2/Slc8a1/Fabp4/Ezr/Dusp6/Slc4a1/Coro1c/Snca/Cdkn2b/Pkia/Mstn/Ddit4/Slit2/Hsph1/Dusp1/Stk39/Gpd1l/Agt/Ptprb/Tnfaip3/Gadd45a/Paqr3/Ppargc1a/Stat3/Sfrp1/Xdh/Ajuba/Nupr1/Apoe/Atf3/Pycard/Bmp4/Efna1/Adora2a/Camk2n1/Ntrk…	94				GO:0071560	cellular response to transforming growth factor beta stimulus	62/1807	252/18866	2.14506e-12	1.56125e-10	9.74733e-11	CX3CR1/CLDN5/CAV1/COL4A2/COL3A1/CDH5/ONECUT2/HTRA3/PENK/POSTN/ZFP36L1/EDN1/FOS/ID1/CAV2/TGFBR2/COL1A2/SOX9/CDKN1C/HTRA1/JUN/CLDN1/TGFBR3/THBS1/FERMT2/ZFP36L2/ACVRL1/SOX6/SOX11/ITGA8/BMPR1A/SMAD7/LRRC32/GDF15/HPGD/NPNT/WNT7A/PPARGC1A/DUSP15/F11R/NR3C1/SPRY2/ENG/PMEPA1/VEPH1/DAB2/PEG10/ITGB5/FGFR2/MSTN/GDF5/SOX5/GOT1/SFRP1/DKK3/MEF2C/WNT5A/UBC/CDKN2B/GDF10/LOX/PDGFD	62
GO:2000027	regulation of animal organ morphogenesis	57/1856	210/23328	7.09313e-17	4.99137e-15	2.57504e-15	Lims2/Wnt7b/Apcdd1/Wnt5a/Dab2/Edn1/Ednra/Fgf1/Celsr1/Sfrp2/Tnfrsf11b/Foxc1/Sulf1/Rspo2/Robo2/Wnt7a/Hmga2/Sfrp5/Foxp2/Plau/Etv5/Ajap1/Cd34/Ptn/Gata3/Msx1/Nfib/Hes1/Sall1/Sox8/Csf1/Pdgfra/Agt/Tnfaip3/Eya1/Sfrp1/Bmpr1a/Sema3c/Isl1/Bmp4/Fzd6/Lhx1/Mdk/Bdnf/Sox9/Tbx2/Bmp7/Pax8/Sulf2/Eng/Fgfr2/Notch1/B4galt1/Bcl2/Pdgfa/Tgfbr2/Jag1	57				GO:0003158	endothelium development	42/1807	135/18866	2.32603e-12	1.6728e-10	1.04438e-10	CLDN5/APOLD1/KDR/CD34/GJA4/IL1B/PECAM1/COL18A1/CDH5/SOX17/PTN/SLC40A1/SOX18/ID1/NR2F2/GJA1/JAG1/TJP1/DLL1/NOTCH1/ICAM1/S1PR1/HEY1/WNT7B/EZR/CLDN1/CXCR4/ROBO4/DLL4/FGF1/GJA5/ACVRL1/NRP1/WNT7A/XDH/F11R/ENG/VCL/HEY2/BMP4/TMEM100/S1PR3	42
GO:0010959	regulation of metal ion transport	88/1856	427/23328	7.39061e-17	5.13951e-15	2.65147e-15	Pdgfrb/Fgf14/Ednra/Prkg1/Hbp1/Adcyap1/Pik3cg/Gal/Efhb/Trem2/Trpc3/Cav1/Nkain1/Cntn1/Plp1/Homer2/Igf1/Gnai2/Fgf13/Serpine2/Fgf12/Ank2/Ptpn6/Hspa2/Edn3/Flna/Kcne4/Fkbp1b/Itgb1/Slc8a1/Atp2b2/F2r/Hes1/Nos3/Hap1/Rrad/Ccl12/Icam1/Neto2/Vip/Gja1/Slc30a1/Snca/Kcnip4/Kcnh2/Trf/Mylk/Stk39/Cyba/Atp1b1/Gpd1l/Sgk1/Agt/Hecw2/B2m/P2ry12/Crh/Cacna2d1/F2rl3/Kcnip1/Pdgfb/Nkain4/Stc2/Cxcl12/Bmp4/Adora2a/Agrn/Cxcr4/…	88				GO:0003151	outflow tract morphogenesis	31/1807	80/18866	2.74163e-12	1.94849e-10	1.2165e-10	CLDN5/HES1/ISL1/PLXND1/SOX17/HEYL/SOX18/TGFBR2/JAG1/NOTCH1/SFRP2/JUN/BMP7/TGFBR3/GJA5/TBX20/TBX2/SOX11/NRP1/BMPR1A/ROBO2/EYA1/FOXC1/ENG/FGFR2/SEMA3C/MEF2C/LRP2/HEY2/WNT5A/BMP4	31
GO:0033002	muscle cell proliferation	61/1856	236/23328	7.55414e-17	5.19215e-15	2.67862e-15	Pdgfrb/Egr1/Edn1/Sav1/Ednra/Prkg1/Fgf1/Apln/Ccnb1/C3ar1/Hbegf/Id2/Nampt/Cav1/Cdk1/Ndrg2/Igf1/Gnai2/Adamts1/Foxc1/Mef2c/Tgfbr3/Hey2/Hpgd/Angpt1/Cdkn1a/Cnn1/Nos3/Cdh13/Hes5/Vip/Gja1/Tbx20/Apod/Cyba/Tcf7l2/Agt/S1pr1/Itga2/Tnfaip3/Ppargc1a/Stat3/Pdgfb/Bmpr1a/Bmp4/Notch3/Jun/Thbs1/Pdgfd/Igfbp5/Calcrl/Igfbp3/Tbx2/Pde1a/Rgs5/Fgfr2/Klf4/Notch1/Gper1/Tgfbr2/Tgm2	61				GO:0051384	response to glucocorticoid	44/1807	147/18866	3.09475e-12	2.17388e-10	1.35722e-10	TPH2/SPARC/IGFBP7/TH/ISL1/NEFL/ANXA1/ADM/ZFP36/ZFP36L1/EDN1/CCND1/PCNA/FOS/ANXA3/DUSP1/CRH/CDKN1A/ICAM1/SLIT2/WNT7B/TYMS/CLDN1/ACSBG1/ZFP36L2/FOSB/ALPL/MDK/FBXO32/MAOB/CDO1/NR3C1/SERPINF1/BCL2/MSTN/GOT1/ATP2B1/NTRK3/S100B/DDIT4/ADCYAP1/FIBIN/FECH/BCL2L11	44
GO:0050878	regulation of body fluid levels	78/1856	354/23328	8.58032e-17	5.82969e-15	3.00752e-15	Ptger4/Ednrb/Edn1/Prkg1/Apln/Slc6a3/Dtnbp1/Anxa5/Vwf/Cav1/Tec/Cdo1/F8/Gnai2/Aqp4/Serpine2/Slc7a11/Ptpn6/Entpd1/Pros1/Emp2/Fa2h/Ccnd1/Cldn1/Plau/Gja5/Cd9/Tfap2b/F13a1/Tac1/Cd34/Atp2b2/F2r/Itga2b/F5/Slc4a1/Mmrn1/Gja1/Fermt3/Cyp26b1/Stk39/Procr/Pdgfra/Cyba/F2rl2/Vamp8/Adm/Cd36/P2ry12/Neurog1/F2rl3/Pik3cb/Xdh/Pdgfb/Apoe/Kcnma1/Adora2a/Fzd6/Fn1/Foxa2/Tfpi/Fcer1g/Nfe2l2/Thbs1/Serpine1/Ada/Lsr/F11r/Hpse…	78				GO:0140014	mitotic nuclear division	67/1807	286/18866	3.15887e-12	2.19342e-10	1.36942e-10	UBE2C/IL1B/CENPF/CCNB1/CDK1/PRC1/BIRC5/PDGFRB/EDN1/CDCA8/CDC20/DUSP1/CAV2/IGF1/CCNB2/KIF23/AURKA/CENPE/KIF22/IL1A/RACGAP1/ANLN/SMC4/FBXO5/BUB1/TPX2/BMP7/SMC2/CHEK1/NUF2/SPDL1/KNSTRN/RGCC/PLK1/NDC80/KIF2C/NCAPH/KIF11/PDGFB/DLGAP5/ZWINT/CDC25C/CHTF8/SIRT2/NCAPG/FLNA/DSN1/NEUROG1/INSR/HECW2/NEK2/PRKCB/KIF18A/NCAPD2/GEN1/EDN3/MAD2L1/KIF20B/BMP4/EPS8/AURKB/TOM1L2/KIF18B/CENPK/TTK/RAD21/BORA	67
GO:0003018	vascular process in circulatory system	59/1856	224/23328	9.40394e-17	6.31667e-15	3.25876e-15	Htr2c/Ednrb/Edn1/Ednra/Cldn5/Prkg1/Apln/Htr7/Mgll/Adcyap1/Acta2/Nr3c1/Fgfbp3/Cav1/Foxc1/Tgfbr3/Arhgap42/Grip2/Edn3/Ptprm/Angpt1/Gja5/Tjp1/Slc8a1/F2r/Nos3/Ece1/Icam1/Vip/Gja1/Tbxas1/Itga1/Gch1/Slit2/Asic2/Calca/Nts/Agt/Adm/Cd36/Ramp2/Mfsd2a/Dbh/Pdgfb/Apoe/Kcnma1/Slc6a4/Cdh5/Adora2a/Kdr/Fabp5/Atp2b1/Adra1d/Ptgs1/P2ry2/Atp1a2/Gper1/Rgs2/P2rx1	59				GO:0003206	cardiac chamber morphogenesis	41/1807	131/18866	3.41029e-12	2.34108e-10	1.46161e-10	HES1/ISL1/GATA3/ID2/HEYL/SHOX2/TEK/POU4F1/ADAMTS1/TGFBR2/JAG1/NOTCH1/SFRP2/HEY1/NOS3/SLIT2/DLL4/BMP7/TGFBR3/GJA5/TBX20/TBX2/SOX11/NRP1/BMPR1A/SMAD7/ROBO2/CPE/FOXC1/ENG/DNAH11/FGFR2/SEMA3C/MEF2C/LRP2/SAV1/HEY2/WNT5A/SOX4/BMP4/SOS1	41
GO:0001936	regulation of endothelial cell proliferation	44/1856	134/23328	1.08487e-16	7.18768e-15	3.70811e-15	Pgf/Wnt5a/Gata2/Sema5a/Apln/Hmgb2/Ecm1/Cav2/Cav1/Vegfc/Dlk1/Fgfr3/Igf1/Nr4a1/Mef2c/Sulf1/Rgcc/Acvrl1/Scg2/Ptprm/Nr2f2/Tek/Cdh13/Ccl12/Vip/Gja1/Cyba/Flt1/Stat3/Xdh/Pdgfb/Apoe/Cxcl12/Bmp4/Kdr/Jun/Thbs1/Mdk/Nrarp/Eng/Dll4/Itga4/Sparc/Aplnr	44				GO:0033555	multicellular organismal response to stress	30/1807	76/18866	3.50528e-12	2.3557e-10	1.47073e-10	APOE/ATP1A2/GJA4/EDNRB/VWA1/TAC1/NR4A2/PENK/GCH1/CALCA/CRH/GJA1/LYPD1/SLC6A2/DBH/RET/RELN/BRINP1/THBS1/MDK/NR2E1/BDNF/SCN9A/DEAF1/IDO1/BCL2/HTR2C/MEF2C/DPP4/ADCYAP1	30
GO:0045685	regulation of glial cell differentiation	36/1856	92/23328	1.09439e-16	7.18768e-15	3.70811e-15	Id4/Daam2/Id2/Fgfr3/Nkx6-1/Enpp2/Lingo1/Serpine2/Il34/Hmga2/Epha4/Nr2e1/Egr2/Dlx2/Sirt2/Ptn/Hes1/Wdr1/Hes5/Dll3/Dusp15/Tnfrsf1b/Tcf7l2/Cntn2/Ptprz1/Bmp4/Qk/Ntrk3/Cxcr4/Il1b/Mdk/Nkx6-2/Mag/Notch1/Nkx2-2/Spint1	36				GO:0001894	tissue homeostasis	63/1807	261/18866	3.50956e-12	2.3557e-10	1.47073e-10	CARTPT/SLC2A1/CLDN5/TF/CSF1R/SPP1/MFSD2A/CD34/B2M/PECAM1/RAC2/ESAM/EPAS1/CDH5/WWTR1/CSF1/NEUROD1/PDGFRB/PROM1/LSR/TFRC/CALCA/SLC39A8/COL2A1/CTSH/GJA1/TJP1/F2R/SOX9/MBP/NOTCH1/CA2/S1PR1/NOS3/CLDN1/SLC12A2/LIPA/TNFRSF11B/ITGB1/BARD1/LAMC1/MC4R/ILDR2/GPR55/LDB2/ANGPT1/F11R/FOXC1/HOMER2/TNFAIP3/BCL2/TFF3/TPP1/ATP1B2/ADAM8/IL20RB/RAB3D/CNGB1/VCL/HSPB1/GATA2/STK39/INPP5D	63
GO:0021537	telencephalon development	63/1856	252/23328	1.37095e-16	8.90517e-15	4.59416e-15	Csf1r/Wnt5a/Fezf2/Dnah5/Emx2/Sox2/Id4/Rfx4/Id2/Nr2f1/Col3a1/Crtac1/Lef1/Fgf13/Lrp8/Bcl11b/Bcan/Otx2/Slc7a11/Robo2/Slit1/Nr2e1/Ascl1/Prdm8/Lamb1/Dlx2/Sun2/Reln/Six3/Kat2a/Arx/Nfib/Tacc1/Hes1/Sall1/Hes5/Alk/Slit2/Mdga1/Btg2/Cntn2/P2ry12/Dmrta2/Mfsd2a/Neurod6/Cxcl12/Plxna4/Bmp4/Cx3cr1/Ntrk2/Epha5/Cxcr4/Neurod1/Lhx1/Lmx1a/Mdk/Plcb1/Sema3a/Pax6/Atp1b2/Ccdc141/Atp1a2/Aspm	63				GO:0048588	developmental cell growth	59/1807	237/18866	4.31816e-12	2.8666e-10	1.7897e-10	APOE/SPP1/FN1/CXCL12/RGS4/NTN1/SYT1/SYT4/POSTN/EDN1/TGFBR2/IGF1/ISLR2/SOX9/ALCAM/OLFM1/RGS2/SEMA3D/AURKA/SLIT2/FGF13/MAG/POU4F2/EFNA5/CXCR4/AGT/ITGB1/PDLIM5/NRP1/SMAD7/TRPC5/BCL11A/SLIT1/BDNF/L1CAM/APP/NDN/PLXNA4/SEMA6A/DCC/FLRT3/ITGA4/RNF157/SEMA6D/SEMA3C/NTRK3/VCL/CPNE5/NKX6-1/WNT5A/SEMA5A/UNC13A/RARG/SEMA3A/SEMA3E/MAP1B/RNF6/EPHA7/ARHGAP4	59
GO:0043534	blood vessel endothelial cell migration	41/1856	119/23328	1.7332e-16	1.11358e-14	5.74494e-15	Clec14a/Gata2/Vegfc/Angpt2/Igf1/Nr4a1/Plk2/Mef2c/Rgcc/Rhoj/Myh9/Emp2/Nr2e1/Ets1/Acvrl1/Angpt1/Hdac7/Itgb1/Nos3/Mmrn2/Amotl1/Nrp1/Slit2/Efnb2/Anxa1/Gadd45a/Jup/Pdgfb/Apoe/Cdh5/Efna1/Kdr/Card10/Nfe2l2/Thbs1/Cd40/Adam8/Dll4/Klf4/Notch1/Hspb1	41				GO:0060411	cardiac septum morphogenesis	30/1807	77/18866	5.22009e-12	3.42767e-10	2.14e-10	HES1/ISL1/ID2/HEYL/TGFBR2/JAG1/NOTCH1/HEY1/NOS3/SLIT2/BMP7/TGFBR3/GJA5/TBX20/TBX2/SOX11/NRP1/BMPR1A/SMAD7/ROBO2/ENG/DNAH11/FGFR2/SEMA3C/LRP2/SAV1/HEY2/WNT5A/SOX4/BMP4	30
GO:0048588	developmental cell growth	65/1856	267/23328	1.87407e-16	1.19114e-14	6.14508e-15	L1cam/Wnt5a/Syt4/Edn1/Prkg1/Sema5a/Map1b/Mgll/Arhgap4/Pou4f2/Nr3c1/Nrn1/Vcl/Nkx6-1/Igf1/Fgf13/Smad7/Bcan/Sema6a/Myo5b/Ndn/Slit1/App/Bcl11a/Efna5/Syt1/Omg/Olfm1/Rarg/Itgb1/Rnf157/Unc13a/Postn/Islr2/Nrp1/Rnf6/Aatk/Slit2/Agt/Sema3e/Trpc5/Cpne5/Sema3c/Pdlim5/Apoe/Sema3d/Cxcl12/Plxna4/Ntn1/Ntrk3/Cxcr4/Fn1/Aurka/Flrt3/Epha7/Sema3a/Bdnf/Sox9/Slc23a2/Sema6d/Mag/Itga4/Rgs2/Tgfbr2/Rgs4	65				GO:0003012	muscle system process	93/1807	467/18866	5.41986e-12	3.51644e-10	2.19542e-10	CAV1/ATP1A2/KCNJ8/IL1B/MYL9/EDNRB/RGS4/IGFBP5/GATM/KLF4/VIM/TPM4/SULF1/TPM2/EDN1/ITGA1/EDNRA/CALD1/CALCA/IGF1/GJA1/F2R/NOTCH1/GJC1/TNFRSF1B/RGS2/CYBA/NOS3/ATP1B1/SLC8A1/CALCRL/FGF13/ACTA2/RCSD1/CXCR4/AGT/TLN1/KCNE3/KCNJ2/PDLIM5/GJA5/TBX20/P2RX1/SMAD7/CACNA2D1/SULF2/MYLK/NPNT/CRYAB/FBXO32/PPARGC1A/PIK3CG/JUP/ANK2/CNN1/NMUR1/ADA/ITGB5/FLNA/MSTN/SORBS1/EZH2/HTR7/TRPC3/NEUROG1/ATP2B1/ASPH/MEF2C/PRKG1…	93
GO:0050900	leukocyte migration	78/1856	360/23328	2.3382e-16	1.47033e-14	7.5854e-15	Slc12a2/Ptger4/Pgf/Nckap1l/Csf1r/Wnt5a/Vcam1/Ednrb/Edn1/Ednra/Ch25h/C3ar1/Gpr183/Trem2/Ecm1/Lgmn/Vegfc/Mpp1/Il34/Spp1/App/Edn3/Scg2/Cd9/Cd34/Itgb1/Ptn/Gata3/Pla2g7/Itga2b/Wdr1/Adam10/Ccl12/Icam1/Itga1/Cadm1/Cmklr1/Mstn/Slit2/Apod/Dusp1/Stk39/Csf1/Rac2/Ripk3/S1pr1/Kitl/Itga2/P2ry12/Anxa1/Flt1/Dbh/Pdgfb/Foxj1/Eps8/Cxcl12/Pycard/Cx3cr1/C5ar1/Il1b/Dpp4/Rhog/Pecam1/Hc/Fcer1g/Thbs1/Mdk/Serpine1/Pdgfd/P…	78				GO:0045471	response to ethanol	39/1807	122/18866	5.47171e-12	3.51644e-10	2.19542e-10	SPARC/TH/SLC6A3/RGS4/CDK1/GATA3/PENK/CRHBP/CCND1/TNC/CRH/CD14/ICAM1/RGS2/DBH/GRIN3A/NQO1/TYMS/CLDN1/CYBB/GLRA2/HPGD/ITPR2/MAOB/CDO1/GOT2/FGFR2/MSTN/NTRK3/STAT3/HTR3A/CNR1/ADCYAP1/EPS8/SETD7/FECH/GRIN2B/RGS19/SLC2A4	39
GO:0050680	negative regulation of epithelial cell proliferation	46/1856	148/23328	2.43095e-16	1.51257e-14	7.8033e-15	Lims2/Wnt5a/Ift80/Dab2/Sav1/Sox2/Sfrp2/Cav2/Cav1/Dlk1/Fgfr3/Mef2c/Sulf1/Rgcc/Mcc/Tgfbr3/Acvrl1/Serpinf1/Ptprm/Nr2f2/Ptn/Gata3/Gdf5/Nfib/Ccl12/Gja1/Etv4/Cdkn2b/Efnb2/B2m/Flt1/Wfdc1/Sfrp1/Xdh/Nupr1/Gas1/Apoe/Isl1/Bmp4/Thbs1/Sox9/Pax6/Eng/Fgfr2/Dll4/Sparc	46				GO:0048863	stem cell differentiation	63/1807	264/18866	5.9821e-12	3.78765e-10	2.36474e-10	FN1/HES1/EDNRB/ISL1/GATA3/SOX17/PTN/PTPRC/SOX18/EDN1/KITLG/MSX1/EDNRA/SIX3/JAG1/PHOX2B/SOX9/NOTCH1/TCF12/SEMA3D/ASCL1/GBX2/RUNX1/RET/FOXA1/NFE2L2/LMO1/HES5/BMP7/HMGA2/LMO2/ZFP36L2/SOX21/TBX2/SOX6/SOX11/NRP1/BMPR1A/WNT7A/SOX10/FOXC1/A2M/FRZB/SEMA6A/FGFR2/SOX5/TAL1/SHC4/SFRP1/SEMA6D/SEMA3C/MEF2C/STAT3/PSMB10/EDN3/SEMA5A/BMP4/SOX8/SEMA3A/GATA2/SEMA3E/CORO1C/PDGFRA	63
GO:0060326	cell chemotaxis	70/1856	303/23328	2.48123e-16	1.52777e-14	7.88173e-15	Slc12a2/Pgf/Pdgfrb/Nckap1l/Efcab1/Csf1r/Wnt5a/Vcam1/Ednrb/Edn1/Ednra/Ch25h/Fgf1/Sema5a/Gab1/C3ar1/Hbegf/Gpr183/Hmgb2/Lgmn/Vegfc/Lef1/Nr4a1/Enpp2/Mpp1/Il34/Lox/Spp1/App/Edn3/Scg2/Bin2/Ptn/Pla2g7/Adam10/Ccl12/Itga1/Cmklr1/Nrp1/Mstn/Slit2/Dusp1/Stk39/Csf1/Pdgfra/Rac2/S1pr1/Anxa1/Flt1/Pdgfb/Cxcl12/Cx3cr1/Kdr/Cxcr4/C5ar1/Il1b/Dpp4/Rhog/Hc/Fcer1g/Thbs1/Mdk/Serpine1/Lpar1/Pdgfd/Adam8/Prex1/Eng/Notch1/Hs…	70				GO:0003018	vascular process in circulatory system	51/1807	190/18866	6.0191e-12	3.78765e-10	2.36474e-10	APOE/SLC6A4/CLDN5/CD36/MFSD2A/CAV1/FGFBP3/APLN/ATP1A2/EDNRB/CDH5/ADM/EDN1/RAMP2/ITGA1/EDNRA/GCH1/TEK/CALCA/GJA1/TJP1/F2R/ICAM1/VIP/RGS2/DBH/NOS3/SLIT2/SLC8A1/ACTA2/AGT/GJA5/P2RX1/PTPRM/ANGPT1/ASIC2/FOXC1/ECE1/HTR7/ATP2B1/PRKG1/ADORA2A/ARHGAP42/FABP5/KCNMA1/EDN3/ADCYAP1/GPER1/ADRA1D/GRIP2/P2RY2	51
GO:0007517	muscle organ development	86/1856	420/23328	2.51022e-16	1.52968e-14	7.8916e-15	Egr1/Wnt5a/Pou4f1/Fos/Edn1/Sav1/Sox11/Ccnb1/Rcan1/Nr3c1/Dtnbp1/Cav2/Cav1/Cdk1/Col3a1/Lef1/Igf1/Nr4a1/Foxc1/Rbfox1/Smad7/Mef2c/Tsc22d3/Tgfbr3/Lox/Hey2/Zfhx3/Pax3/Cryab/Egr2/Foxp2/Angpt1/Hdac7/Dner/Sirt2/Cenpf/Nr2f2/Kat2a/Msx1/Sox8/Jph1/Zfp689/Lrp2/Erbb3/Id3/Gja1/Tbx20/Myl6/Mstn/S100b/Efnb2/Cyp26b1/Mylk/Vamp5/Epor/Btg2/Tcf7l2/S1pr1/Heyl/Dmrta2/Neurog1/Pmp22/Shox2/Dll1/Nr1d2/Bmpr1a/Nupr1/Hey1/Atf3/I…	86				GO:0061041	regulation of wound healing	44/1807	151/18866	8.50337e-12	5.27639e-10	3.29421e-10	APOE/CD36/CAV1/CD34/MYH9/CD9/FCER1G/PLEK/SERPINE2/ANXA1/EDN1/PLAT/SERPINE1/GJA1/F2R/CLEC7A/NOS3/CLDN1/SLC12A2/NFE2L2/CXCR4/WFDC1/SYTL4/ITGB1/THBS1/HPSE/TEC/AJAP1/TFPI/SH2B3/MYLK/PLAU/PDGFB/THBD/PLAUR/F11R/FOXA2/TNFAIP3/HBEGF/PRKG1/PDGFA/PROS1/DUOX2/PDGFRA	44
GO:0001935	endothelial cell proliferation	46/1856	149/23328	3.24913e-16	1.95976e-14	1.01104e-14	Pgf/Wnt5a/Gata2/Sema5a/Apln/Hmgb2/Ecm1/Cav2/Cav1/Vegfc/Dlk1/Fgfr3/Igf1/Nr4a1/Mef2c/Sulf1/Rgcc/Acvrl1/Scg2/Ptprm/Nr2f2/Cd34/Tek/Cdh13/Ccl12/Vip/Gja1/Cyba/Flt1/Stat3/Pik3cb/Xdh/Pdgfb/Apoe/Cxcl12/Bmp4/Kdr/Jun/Thbs1/Mdk/Nrarp/Eng/Dll4/Itga4/Sparc/Aplnr	46				GO:0001570	vasculogenesis	31/1807	83/18866	8.55961e-12	5.27639e-10	3.29421e-10	KDR/CAV1/CD34/SOX17/APLNR/SOX18/PDGFRB/ADM/ZFP36L1/RAMP2/TGFBR2/TIE1/QKI/NOTCH1/GJC1/JUNB/HEY1/WNT7B/EMP2/TGFBR3/TBX20/RASIP1/WNT7A/XDH/NTRK2/ENG/HAS2/HDAC7/HEY2/ITGAV/TMEM100	31
GO:0043010	camera-type eye development	79/1856	370/23328	3.60311e-16	2.15131e-14	1.10986e-14	Pdgfrb/Celf4/Spry2/Sox2/Sox11/Sox1/Slc6a3/Pou4f2/Crybg3/Lama1/Tmem231/Fgfr3/Foxc1/Mab21l2/Bcl11b/Rhoj/Nr2e1/Cryab/Acvrl1/Ptprm/Foxp2/Foxf2/Dlx2/Crybb1/Six3/Rarg/Ptn/Neurod4/Gata3/Sox8/Sos1/Mab21l1/Vsx2/Prom1/Hes5/Tbc1d32/Gja1/Nrp1/Maf/Cyp1b1/Foxn4/Pdgfra/Pitx3/Flt1/Mfsd2a/Pdgfb/Dll1/Col4a1/Gas1/Ndp/Vim/Bmp4/Ntrk2/Ntrk3/Kdr/Jun/Neurod1/Lhx1/Calb1/Zfp513/Bsg/Sox9/Tbx2/Ikzf1/Pax6/Bfsp1/Bmp7/Vsx1/Cdk…	79				GO:0003205	cardiac chamber development	48/1807	174/18866	8.65239e-12	5.2797e-10	3.29628e-10	HES1/ISL1/GATA3/PLXND1/ID2/HEYL/SHOX2/TEK/POU4F1/ADAMTS1/TGFBR2/JAG1/PRDM1/NOTCH1/SFRP2/SALL1/HEY1/LMO4/NOS3/SLIT2/DLL4/BMP7/TGFBR3/GJA5/TBX20/TBX2/SOX11/NRP1/BMPR1A/SMAD7/ROBO2/CPE/PAX8/FOXC1/ENG/ANK2/DNAH11/FGFR2/SEMA3C/MEF2C/LRP2/SAV1/HEY2/WNT5A/SOX4/BMP4/TMEM65/SOS1	48
GO:0001558	regulation of cell growth	88/1856	438/23328	3.7742e-16	2.23093e-14	1.15093e-14	L1cam/Wnt5a/Syt4/Dab2/Edn1/Prdm4/Sema5a/Map1b/Mgll/Arhgap4/Pou4f2/Hbegf/Sfrp2/Nr3c1/Lef1/Igfbp4/Nkx6-1/Igf1/Fgf13/Serpine2/Smad7/Acsl4/Sema6a/Myo5b/Slit1/Caprin2/Bcl11a/Cryab/Acvrl1/Efna5/Syt1/Omg/Cdkn1a/Olfm1/Msx1/Rnf157/Unc13a/Islr2/Igfbp7/Rrad/Adam10/Gja1/Crlf3/Nrp1/Rnf6/Aatk/Slit2/Cda/Cyba/Sgk1/Agt/Sema3e/Trpc5/Cpne5/Wfdc1/Mfsd2a/Sfrp1/Zmat3/Gas1/Sema3c/Apoe/Sema3d/Cxcl12/Plxna4/Ntn1/Ntrk3/Cx…	88				GO:0010038	response to metal ion	78/1807	366/18866	9.07983e-12	5.48512e-10	3.42453e-10	TPH2/SPARC/C1QA/TF/CAV1/TH/BSG/SLC6A3/B2M/CCNB1/CDK1/ID2/PENK/SYT1/SLC40A1/SYT4/CRHBP/LGMN/EDN1/CCND1/PCNA/FOS/DUSP1/SNCA/CD14/CA2/ALOX5AP/ICAM1/CEBPA/ECT2/JUNB/NQO1/ASCL1/JUN/IL1A/CLDN1/SLC12A2/NFE2L2/S100A13/KRT14/CYBB/SYT10/TNFRSF11B/THBS1/GLRA2/NDRG1/FOSB/FABP4/MAOB/S100A16/PPARGC1A/SERPINF1/APP/BCL2/PRNP/CPNE4/SLC25A23/GOT1/TRPC3/SLC30A3/NPC1/MEF2C/PTGES/CPNE5/CPNE8/KCNMA1/FIBIN/RASGRP2/WNT5…	78
GO:0048469	cell maturation	55/1856	205/23328	4.31473e-16	2.52518e-14	1.30274e-14	B4galt6/Foxa1/Rfx3/Ednrb/Gata2/Ccnb1/Epas1/Id2/Runx1/Nrxn1/Neurog2/Plp1/Rnd1/Grip2/App/Bcl11a/Cspg4/Ascl1/Sirt2/Six3/C1ql1/Gata3/Hoxa5/Hes1/Sox8/Hes5/Hba-x/Srrm4/Gja1/Ret/Grb14/Calca/C1qa/Sox18/Cntn2/Tal1/Fbxo5/Pmp22/Pdgfb/Kcnma1/Klf2/Sox10/Kdr/Fev/Aurka/Plcb1/Ren1/Cebpa/Bfsp1/Vsx1/Cdkn1c/Cdc25b/Pou2f2/Nr4a2/Bcl2	55				GO:0003279	cardiac septum development	37/1807	114/18866	1.14772e-11	6.86475e-10	4.28587e-10	HES1/ISL1/GATA3/PLXND1/ID2/HEYL/TGFBR2/JAG1/PRDM1/NOTCH1/SALL1/HEY1/LMO4/NOS3/SLIT2/BMP7/TGFBR3/GJA5/TBX20/TBX2/SOX11/NRP1/BMPR1A/SMAD7/ROBO2/PAX8/ENG/ANK2/DNAH11/FGFR2/SEMA3C/LRP2/SAV1/HEY2/WNT5A/SOX4/BMP4	37
GO:0048708	astrocyte differentiation	34/1856	86/23328	5.32742e-16	3.08729e-14	1.59273e-14	Id4/Id2/Trem2/Nfix/Plp1/Fgfr3/Serpine2/Hmga2/Epha4/App/Nr2e1/Hes1/Sox8/Hes5/Dll3/C1qa/Agt/Cntn2/Tal1/Stat3/Dll1/Gfap/Vim/Adora2a/Ntrk3/C5ar1/Il1b/Sox9/Sox6/Pax6/Mag/Notch1/Nkx2-2/Lamc3	34				GO:0007160	cell-matrix adhesion	57/1807	230/18866	1.20939e-11	7.1627e-10	4.47189e-10	APOD/CD36/FN1/KDR/CD34/PECAM1/COL3A1/ONECUT2/NID1/CSF1/POSTN/S100A10/VCAM1/ITGA1/TEK/SERPINE1/NID2/JAG1/FERMT3/ACER2/ACTN1/EMP2/EFNA5/ITGA2B/EPHA3/ITGB1/THBS1/FERMT2/HPSE/ACVRL1/FBLN5/ITGA8/AJAP1/NRP1/NPNT/PLAU/GPM6B/CDH13/L1CAM/JUP/SDC4/BCL2/ADAMTS9/ITGB5/SORBS1/ITGA4/SFRP1/FREM1/PIK3CB/VCL/ITGA2/ITGAV/SEMA3E/CD44/CORO1C/BCL2L11/AJUBA	57
GO:0071695	anatomical structure maturation	65/1856	273/23328	6.0637e-16	3.47983e-14	1.79524e-14	B4galt6/Foxa1/Wnt5a/Rfx3/Ednrb/Gata2/Ccnb1/Gal/Epas1/Id2/Runx1/Nrxn1/Neurog2/Plp1/Fgfr3/Igf1/Rnd1/Grip2/App/Bcl11a/Cspg4/Ascl1/Sirt2/Six3/C1ql1/Gata3/Hoxa5/Hes1/Sox8/Hes5/Hba-x/Srrm4/Gja1/Ret/Grb14/Calca/C1qa/Sox18/S1pr1/Cntn2/Tal1/Fbxo5/Pmp22/Pdgfb/Kcnma1/Klf2/Cdh5/Cx3cr1/Sox10/Kdr/Fev/Mreg/Aurka/Plcb1/Ren1/Cend1/Cebpa/Bfsp1/Vsx1/Cdkn1c/Cdc25b/Pou2f2/Notch1/Nr4a2/Bcl2	65				GO:0048864	stem cell development	31/1807	84/18866	1.23311e-11	7.23225e-10	4.51531e-10	FN1/HES1/EDNRB/ISL1/PTPRC/EDN1/KITLG/EDNRA/JAG1/PHOX2B/SOX9/SEMA3D/GBX2/RET/BMP7/SOX11/NRP1/BMPR1A/WNT7A/SOX10/FOXC1/SEMA6A/SEMA6D/SEMA3C/EDN3/SEMA5A/BMP4/SOX8/SEMA3A/SEMA3E/CORO1C	31
GO:0070372	regulation of ERK1 and ERK2 cascade	70/1856	308/23328	6.12252e-16	3.47983e-14	1.79524e-14	Htr2c/Pdgfrb/L1cam/Csf1r/Spry2/Dab2/Ednra/Ranbp9/Adcyap1/Acta2/Timp3/Gpr183/Trem2/Fgfbp3/Nrxn1/Cav1/Ndrg2/Fgfr3/Tnfaip8l3/Igf1/Gnai2/Gpnmb/Dcc/Sema6a/Ptpn6/C1ql4/App/Fgf15/Angpt1/Gpr55/Npnt/F2r/Tek/Ezr/Ece1/Ccl12/Icam1/Dusp6/Dusp15/Nrp1/Dusp1/Pdgfra/Epor/Havcr2/Cd36/Nod1/Pdgfb/Apoe/Atf3/Pycard/Bmp4/Camk2n1/Kdr/Jun/Fn1/C5ar1/Il1b/Epha7/Pdgfd/Rasgrp1/Il1a/Fam83d/Cd44/Chrna10/Ptprc/Fgfr2/Klf4/Notch1…	70				GO:0014033	neural crest cell differentiation	32/1807	89/18866	1.29835e-11	7.54166e-10	4.70849e-10	FN1/HES1/EDNRB/ISL1/EDN1/KITLG/EDNRA/JAG1/PHOX2B/SOX9/SEMA3D/GBX2/RET/BMP7/SOX11/NRP1/BMPR1A/SOX10/FOXC1/FRZB/SEMA6A/SFRP1/SEMA6D/SEMA3C/MEF2C/EDN3/SEMA5A/BMP4/SOX8/SEMA3A/SEMA3E/CORO1C	32
GO:0002040	sprouting angiogenesis	41/1856	123/23328	6.55754e-16	3.69158e-14	1.90448e-14	Pgf/Clec14a/Gata2/Fgf1/Sema5a/Adamts9/Vegfc/Lef1/Nr4a1/Plk2/Sema6a/Rhoj/Nr2e1/Angpt1/Hdac7/Tjp1/Itgb1/Tek/Cdh13/Esm1/Mmrn2/Nrp1/Slit2/Efnb2/Sema3e/Anxa1/Flt1/Ramp2/Jak1/Dll1/Klf2/Bmp4/Kdr/Card10/Thbs1/E2f8/Nrarp/Dll4/Klf4/Notch1/Aplnr	41				GO:1901888	regulation of cell junction assembly	52/1807	200/18866	1.39526e-11	8.02739e-10	5.01174e-10	APOD/CLDN5/KDR/CAV1/IL1B/NTN1/S100A10/TEK/SNCA/GJA1/TJP1/RUNX1/CLDN1/EFNA5/CBLN2/AGT/EPHA3/GAP43/THBS1/MDGA1/PDLIM5/ACVRL1/LRRN3/NRP1/ROBO2/GPM6B/WNT7A/SLIT1/LRRTM2/BDNF/F11R/NTRK2/ASIC2/GPC4/SDC4/PTPRD/APP/NRXN1/FLRT3/SFRP1/AGRN/MEF2C/NTRK3/VCL/SLITRK4/WNT5A/FLRT2/CLSTN2/EPHA7/LHFPL4/CORO1C/AMIGO2	52
GO:0048844	artery morphogenesis	32/1856	77/23328	6.87228e-16	3.83227e-14	1.97706e-14	Ptger4/Pdgfrb/Sox4/Adamts9/Col3a1/Prdm1/Foxc1/Smad7/Hey2/Hpgd/Acvrl1/Gja5/Tfap2b/Hes1/Lrp2/Nrp1/Efnb2/Mylk/Prrx1/Eya1/Hoxa1/Bmpr1a/Apoe/Hey1/Bmp4/Notch3/Mdk/Tbx2/Eng/Dll4/Notch1/Jag1	32				GO:0042391	regulation of membrane potential	88/1807	443/18866	2.34053e-11	1.33388e-09	8.32784e-10	CD36/KDR/CAV1/ATP1A2/KCNJ8/RGS4/TREM2/TAC1/PTN/CHRNA6/DCN/EDN1/SLC39A8/GJA1/SLC4A4/PIEZO2/GJC1/GRIN3A/JUN/ATP1B1/SLC8A1/FGF13/RELN/GRIK1/GRM5/KCNE3/KCNJ2/GLRA2/GJA5/P2RX1/SMAD7/CACNA2D1/GABRA1/WNT7A/TRPC5/GABRG1/KCND2/PID1/GABRG2/MLLT11/GABRB2/BDNF/NTRK2/GRM1/ASIC2/SCN9A/JUP/GABRA2/CHRNA4/ANK2/APP/BCL2/NRXN1/ATP1B2/FLNA/GRIN2C/CELF4/GOT1/MEF2C/NTRK3/KCNE4/FGF12/KCNQ3/HTR3A/CHCHD10/ADORA2A/KCNJ10/…	88
GO:0048659	smooth muscle cell proliferation	49/1856	170/23328	7.73223e-16	4.24471e-14	2.18984e-14	Pdgfrb/Egr1/Edn1/Ednra/Prkg1/Apln/C3ar1/Hbegf/Id2/Nampt/Cav1/Ndrg2/Igf1/Gnai2/Adamts1/Mef2c/Hpgd/Cdkn1a/Cnn1/Nos3/Cdh13/Hes5/Vip/Gja1/Apod/Cyba/Tcf7l2/Agt/S1pr1/Itga2/Tnfaip3/Ppargc1a/Pdgfb/Bmpr1a/Bmp4/Notch3/Jun/Thbs1/Pdgfd/Igfbp5/Calcrl/Igfbp3/Pde1a/Rgs5/Fgfr2/Klf4/Gper1/Tgfbr2/Tgm2	49				GO:2000177	regulation of neural precursor cell proliferation	32/1807	91/18866	2.56713e-11	1.44935e-09	9.04871e-10	SLC6A4/CX3CR1/ID2/PTN/PAX6/PTPRZ1/SIX3/GNAI2/NOTCH1/NES/ASCL1/BTG2/DLL4/LHX1/CEND1/ASPM/MDK/VEGFC/NR2E1/SOX10/BDNF/SIRT2/DMRTA2/FLNA/PITX3/TOX/LRP2/SPINT1/ADCYAP1/WNT5A/LIMS2/GATA2	32
GO:0010810	regulation of cell-substrate adhesion	56/1856	214/23328	7.75552e-16	4.24471e-14	2.18984e-14	Has2/L1cam/Lims2/Egflam/Nedd9/Dab2/Onecut2/Vegfc/Angpt2/Vcl/Epha3/Enpp2/Smoc1/Spp1/Emp2/Acvrl1/Flna/Efna5/Plau/Ajap1/Itgb1/Nid1/Ptn/Acer2/Npnt/Postn/Tek/Actn4/Cdh13/Edil3/Rsu1/Coro1c/Nrp1/Apod/Csf1/Rac2/Spock1/Spock2/Sema3e/Cd36/S100a10/Jup/Pik3cb/Gpm6b/Ptprz1/Kdr/Lgals1/Fn1/Thbs1/Mdk/Serpine1/Prex1/Sdc4/Notch1/Bcl2/Jag1	56				GO:0043542	endothelial cell migration	65/1807	286/18866	2.74048e-11	1.53289e-09	9.57032e-10	APOE/SPARC/KDR/SCG2/MYH9/PECAM1/GATA3/PLXND1/CDH5/ANGPT2/PTN/KLF4/SOX18/DCN/ANXA1/MMRN2/EFNA1/LGMN/EDN1/ETS1/ANXA3/TEK/ID1/NR2F2/NOTCH1/NOS3/SLIT2/RHOJ/EMP2/NFE2L2/DLL4/CLEC14A/AGT/PLK2/CD40/ITGB1/THBS1/FGF1/ACVRL1/NRP1/RGCC/PTPRM/WNT7A/VEGFC/AMOTL1/NR2E1/PDGFB/CDH13/ANGPT1/CARD10/SERPINF1/GADD45A/CYP1B1/JUP/EFNB2/ADAMTS9/HDAC7/NR4A1/MEF2C/DPP4/WNT5A/SEMA5A/HSPB1/BMP4/GATA2	65
GO:0001570	vasculogenesis	36/1856	97/23328	7.98888e-16	4.33232e-14	2.23504e-14	Has2/Pdgfrb/Wnt7b/Fgf1/Cav1/Zfp36l1/Tgfbr3/Hey2/Wnt7a/Emp2/Angpt1/Hdac7/Cd34/Tek/Tbx20/Nrp1/Tie1/Sox18/Epor/Adm/Junb/Ramp2/Xdh/Hey1/Ntrk2/Qk/Kdr/Gjc1/Sox17/Rasip1/Eng/Tmem100/Fgfr2/Notch1/Aplnr/Tgfbr2	36				GO:0014706	striated muscle tissue development	80/1807	389/18866	3.23283e-11	1.77978e-09	1.11117e-09	CAV1/CENPF/CCNB1/RGS4/ISL1/CDK1/CYP26B1/ID2/HEYL/DCN/PDGFRB/SHOX2/EDN1/FOS/POU4F1/NR2F2/CAV2/TGFBR2/IGF1/GJA1/DLL1/PHOX2B/NOTCH1/ATF3/GJC1/S1PR1/EGR1/RGS2/BTG2/SLC8A1/PAX7/DLL4/FOXP2/AGT/BMP7/TGFBR3/ITGB1/EGR2/PDLIM5/GJA5/NUPR1/TBX20/TBX2/SOX6/SOX11/BMPR1A/SMAD7/DNER/LEF1/GPCPD1/EYA1/FOXC1/ENG/SIRT2/BCL2/VAMP5/EFNB2/SGCZ/ADAMTS9/DMRTA2/FGFR2/MSTN/SEMA3C/MEF2C/S100B/LRP2/SAV1/HLF/ERBB3/HEY2/WNT5A/…	80
GO:0048660	regulation of smooth muscle cell proliferation	48/1856	165/23328	1.02023e-15	5.47421e-14	2.82413e-14	Pdgfrb/Egr1/Edn1/Prkg1/Apln/C3ar1/Hbegf/Id2/Nampt/Cav1/Ndrg2/Igf1/Gnai2/Adamts1/Mef2c/Hpgd/Cdkn1a/Cnn1/Nos3/Cdh13/Hes5/Vip/Gja1/Apod/Cyba/Tcf7l2/Agt/S1pr1/Itga2/Tnfaip3/Ppargc1a/Pdgfb/Bmpr1a/Bmp4/Notch3/Jun/Thbs1/Pdgfd/Igfbp5/Calcrl/Igfbp3/Pde1a/Rgs5/Fgfr2/Klf4/Gper1/Tgfbr2/Tgm2	48				GO:0050770	regulation of axonogenesis	49/1807	186/18866	3.24079e-11	1.77978e-09	1.11117e-09	APOE/SPP1/FN1/CXCL12/NTN1/PLXND1/NEFL/EFNA1/SHOX2/ISLR2/OLFM1/SEMA3D/EPHA4/SLIT2/FGF13/MAG/POU4F2/CNTN2/RET/EFNA5/EFNB3/NRP1/ROBO2/WNT7A/TRPC5/BDNF/NTRK2/L1CAM/PLXNA4/SEMA6A/PLXNC1/DCC/SEMA6D/SEMA3C/NTRK3/FEZF2/NKX6-1/OMG/WNT5A/LINGO1/SEMA5A/SEMA3A/SEMA3E/MCF2/MAP1B/RNF6/EPHA7/ARHGAP4/PLXNA2	49
GO:0048771	tissue remodeling	53/1856	196/23328	1.02798e-15	5.47421e-14	2.82413e-14	Ptger4/Csf1r/Lipa/Mc4r/Epas1/Erg/Cartpt/Ctss/Cav1/Dlk1/Angpt2/Fgfr3/Tnfrsf11b/Igf1/Foxc1/Gpnmb/Mef2c/Tgfbr3/Spp1/Klf6/Acvrl1/Cspg4/Flna/Gja5/Gpr55/Ptn/F2r/Rab3d/Nos3/Tpp1/Gja1/Trf/Rac2/Agt/S1pr1/Dbh/Sfrp1/Tfrc/Car2/Inpp5d/Sema3c/Mdk/Il1a/Igfbp5/Adam8/Tmbim1/Rassf2/Dll4/Itga4/B4galt1/Itgav/Tgm2/Jag1	53				GO:0060840	artery development	34/1807	102/18866	3.39364e-11	1.8354e-09	1.1459e-09	APOE/HES1/TFAP2B/PLXND1/COL3A1/PDGFRB/JAG1/PRDM1/NOTCH1/HEY1/HOXA1/NOTCH3/DLL4/GJA5/ACVRL1/TBX2/NRP1/BMPR1A/SMAD7/MDK/MYLK/ROBO2/HPGD/EYA1/FOXC1/ENG/EFNB2/ADAMTS9/PRRX1/LRP2/HEY2/SOX4/BMP4/LOX	34
GO:0003007	heart morphogenesis	65/1856	277/23328	1.2964e-15	6.842e-14	3.52977e-14	Has2/Wnt5a/Pou4f1/Sav1/Sox11/Sox4/Flrt2/Sfrp2/Ccdc39/Id2/Erg/Adamts1/Foxc1/Dnah11/Smad7/Mef2c/Zic3/Tgfbr3/Robo2/Hey2/Col2a1/Acvrl1/Angpt1/Flna/Gja5/Insr/Slc8a1/Gata3/Msx1/Hes1/Tek/Sos1/Nos3/Lrp2/Gja1/Tbx20/Nrp1/Slit2/Epor/Cpe/S1pr1/Heyl/Eya1/Shox2/Dll1/Plxnd1/Bmpr1a/Sema3c/Hey1/Isl1/Bmp4/Efna1/Jun/Thbs1/Sox17/Sox9/Tbx2/Bmp7/Eng/Tmem100/Fgfr2/Dll4/Notch1/Tgfbr2/Jag1	65				GO:0061437	renal system vasculature development	17/1807	28/18866	3.43321e-11	1.8354e-09	1.1459e-09	CD34/HES1/PECAM1/ANGPT2/PDGFRB/TEK/NOTCH1/EGR1/ACTA2/NOTCH3/BMP7/NRP1/PDGFB/ANGPT1/BMP4/PDGFRA/PDGFD	17
GO:0007596	blood coagulation	48/1856	166/23328	1.32606e-15	6.87902e-14	3.54888e-14	Prkg1/Dtnbp1/Anxa5/Vwf/Cav1/Tec/F8/Serpine2/Slc7a11/Ptpn6/Entpd1/Pros1/Plau/Cd9/F13a1/Cd34/F2r/Itga2b/F5/Slc4a1/Mmrn1/Fermt3/Procr/Pdgfra/F2rl2/Cd36/P2ry12/F2rl3/Pik3cb/Pdgfb/Apoe/Fzd6/Fn1/Foxa2/Tfpi/Fcer1g/Nfe2l2/Thbs1/Serpine1/F11r/Hpse/Thbd/Sh2b3/Mertk/Entpd2/Pdgfa/Plek/P2rx1	48				GO:0061440	kidney vasculature development	17/1807	28/18866	3.43321e-11	1.8354e-09	1.1459e-09	CD34/HES1/PECAM1/ANGPT2/PDGFRB/TEK/NOTCH1/EGR1/ACTA2/NOTCH3/BMP7/NRP1/PDGFB/ANGPT1/BMP4/PDGFRA/PDGFD	17
GO:0022612	gland morphogenesis	46/1856	154/23328	1.32669e-15	6.87902e-14	3.54888e-14	Slc12a2/Foxa1/Lims2/Wnt5a/Fgf1/Id4/Nr3c1/Lama1/Cav1/Igf1/Sulf1/Pax3/Plau/Etv5/Tnc/Rarg/Ptn/Nfib/Etv4/Nrp1/Slit2/Csf1/Tnfaip3/Sfrp1/Pdgfb/Plxnd1/Sema3c/Ntn1/Bmp4/Mdk/Sema3a/Igfbp5/Sox9/Tbx2/Pax6/Cd44/Bmp7/Sulf2/Fgfr2/Notch1/B4galt1/Bcl2/Pdgfa/Tgfbr2/Tgm2/Duox2	46				GO:0055074	calcium ion homeostasis	91/1807	468/18866	3.57634e-11	1.89514e-09	1.1832e-09	APOE/CX3CR1/CD36/CAV1/CXCL12/ATP1A2/CALB2/EDNRB/TFAP2B/C3AR1/TAC1/CDH5/APLNR/ATP13A5/CALB1/PTPRC/PTPN6/ADM/EDN1/EDNRA/CALCA/SNCA/CAV2/CCL8/GJA1/F2R/S1PR1/CYBA/ATP1B1/SLC8A1/CXCR4/GRM5/AGT/HAP1/CD40/NMB/P2RX1/CACNA2D1/TRPC5/ITPR2/GPR55/PIK3CG/FAM20A/GRM1/LPAR1/STC2/ATP2B2/ANK2/APP/BCL2/PRNP/SLC24A2/CMKLR1/PTGER4/GRIN2C/SLC25A23/HTR2C/GOT1/GNG3/TRPC3/ATP2B1/CNGB1/MICU2/PRKCB/CNR1/RMDN3/F2RL2/F2RL3/…	91
GO:0045860	positive regulation of protein kinase activity	87/1856	440/23328	1.51038e-15	7.76335e-14	4.0051e-14	Pdgfrb/Egr1/Wnt7b/Bora/Csf1r/Wnt5a/Nedd9/Dab2/Edn1/Cacul1/Ezh2/Fgf1/Adcyap1/Gab1/Pik3cg/Clu/Hbegf/Tenm1/Cartpt/Nrxn1/Vegfc/Chrna3/Igf1/Lrp8/Rgcc/Il34/Emp2/Gadd45g/Epha4/App/Edn3/Ccnd1/Cks2/Cspg4/Angpt1/Camkk2/Insr/Gdf15/Cdkn1a/Reln/F2r/Ccnd3/Erbb3/Clspn/Itga1/Ret/Snca/Alk/Hsph1/Trf/Grm5/Stk39/Csf1/Cenpe/Ripk3/Grm1/Ect2/Agt/Kitl/Gadd45a/Flt1/Pdgfb/Cks1b/Ajuba/Bmp4/Efna1/Agrn/Ntrk3/Tpx2/Card10/Gprc…	87				GO:0008217	regulation of blood pressure	49/1807	187/18866	3.98959e-11	2.09575e-09	1.30844e-09	CARTPT/NPY/APLN/ATP1A2/CD34/EDNRB/TAC1/ID2/POSTN/ADM/EDN1/RAMP2/EDNRA/GCH1/CALCA/CRH/NR2F2/COL1A2/GJA1/DLL1/F2R/REN/CYBA/CORIN/NOS3/ACTA2/EMP2/NAMPT/SNX5/AGT/PTGS1/GJA5/ACVRL1/ENPEP/SGK1/P2RX1/NCALD/VEGFC/PDGFB/F11R/ASIC2/ECE1/ATP2B1/ARHGAP42/CNR1/EDN3/ADRA1D/GRIP2/STK39	49
GO:0001933	negative regulation of protein phosphorylation	85/1856	425/23328	1.60185e-15	8.16252e-14	4.21103e-14	Spry2/Dab2/Prkar2b/Pbk/Ranbp9/Ccnb1/Timp3/Sfrp2/Dtnbp1/Prdm15/Cav1/Ndrg2/Sh3bp5/Camk2n2/Igf1/Smad7/Pid1/Sema6a/Ptpn6/Gadd45g/C1ql4/Sfrp5/Samsn1/Gfra2/Angpt1/Insr/Sirt2/Cdkn1a/Nr2f2/Slc8a1/Fabp4/Ezr/Dusp6/Coro1c/Snca/Pkia/Ddit4/Slit2/Hsph1/Dusp1/Stk39/Gpd1l/Agt/Ptprb/Tnfaip3/Gadd45a/Paqr3/Ppargc1a/Sfrp1/Xdh/Apoe/Atf3/Pycard/Bmp4/Efna1/Adora2a/Camk2n1/Ntrk3/Wwtr1/Jun/Il1b/Pecam1/Ptpn5/Plk1/Prkar1b/…	85				GO:0043583	ear development	55/1807	224/18866	4.07004e-11	2.11958e-09	1.32332e-09	SPARC/C1QB/HES1/GATA3/NTN1/SLC17A8/CALB1/NEUROD1/PDGFRB/EDN1/MAF/MSX1/CCNA2/COL2A1/JAG1/DLL1/FZD6/PHOX2B/SOX9/NOTCH1/ZIC1/SALL1/CEBPA/EPHA4/GBX2/LRIG1/MCM2/HES5/HOXA1/LRTOMT/CELSR1/ITGA8/MAFB/SOX2/PAX8/GABRB2/EYA1/BDNF/SPRY2/SDC4/BCL2/PRRX1/FRZB/FGFR2/ECE1/NEUROG1/NTRK3/ADAM10/CHRNA10/HEY2/WNT5A/BMP4/GATA2/CEBPD/BCL2L11	55
GO:0050921	positive regulation of chemotaxis	45/1856	149/23328	1.70806e-15	8.62933e-14	4.45186e-14	Pgf/Pdgfrb/Nckap1l/Csf1r/Wnt5a/Edn1/Ednra/Sema5a/C3ar1/Trem2/Lgmn/Vegfc/Il34/Stx3/App/Edn3/Scg2/Ptn/Pla2g7/Cdh13/Adam10/Cmklr1/Nrp1/Mstn/Slit2/Stk39/Csf1/Rac2/S1pr1/Itga2/P2ry12/Pdgfb/Cxcl12/Ntrk3/Kdr/Cxcr4/Fn1/C5ar1/Il1b/Thbs1/Mdk/Serpine1/Lpar1/Pdgfd/Hspb1	45				GO:0030168	platelet activation	44/1807	158/18866	4.50122e-11	2.32409e-09	1.451e-09	APOE/P2RY12/FN1/MYH9/CD9/MYL9/FCER1G/PLEK/COL3A1/SERPINE2/VWF/PTPN6/COL1A2/FZD6/F2R/FERMT3/NOS3/F8/ITGA2B/CD40/TLN1/TEC/SH2B3/P2RX1/ITPR2/PDGFB/THBD/PIK3CG/F11R/FLNA/TRPC3/PRKG1/CSRP1/PIK3CB/VCL/PDGFA/PRKCB/F2RL2/F2RL3/HSPB1/MERTK/SLC7A11/ENTPD2/PDGFRA	44
GO:0032103	positive regulation of response to external stimulus	84/1856	418/23328	1.76398e-15	8.83636e-14	4.55866e-14	Ptger4/Pgf/Pdgfrb/Nckap1l/Csf1r/Wnt5a/Nfkbia/Edn1/Tlr3/Ednra/Sema5a/C3ar1/Pik3cg/Nfkbiz/Ticam1/Trem2/Hmgb2/Ctss/Lgmn/Vegfc/Il34/Stx3/App/Ets1/Edn3/Scg2/Ly86/Flna/Fkbp1b/Tac1/Ptn/Alox5ap/Fabp4/Ido1/Pla2g7/Cdh13/Lpl/Adam10/Hpx/Klrk1/Snca/Cadm1/Cmklr1/Nrp1/Zc3hav1/Mstn/Slit2/Stk39/Csf1/Clec7a/Cyba/Rac2/Dhx58/Vamp8/Havcr2/S1pr1/Itga2/P2ry12/Nod1/Stat3/Ctsc/Pdgfb/Nupr1/Cxcl12/Pycard/Ntrk3/Kdr/Cxcr4/Fn…	84				GO:0006874	cellular calcium ion homeostasis	89/1807	456/18866	4.79353e-11	2.45405e-09	1.53213e-09	APOE/CX3CR1/CD36/CAV1/CXCL12/ATP1A2/CALB2/EDNRB/C3AR1/TAC1/CDH5/APLNR/ATP13A5/CALB1/PTPRC/PTPN6/ADM/EDN1/EDNRA/CALCA/SNCA/CAV2/CCL8/GJA1/F2R/S1PR1/CYBA/ATP1B1/SLC8A1/CXCR4/GRM5/AGT/HAP1/CD40/NMB/P2RX1/CACNA2D1/TRPC5/ITPR2/GPR55/PIK3CG/GRM1/LPAR1/STC2/ATP2B2/ANK2/APP/BCL2/PRNP/SLC24A2/CMKLR1/PTGER4/GRIN2C/SLC25A23/HTR2C/GOT1/GNG3/TRPC3/ATP2B1/CNGB1/MICU2/PRKCB/CNR1/RMDN3/F2RL2/F2RL3/EDN3/C5AR1/CHR…	89
GO:0015837	amine transport	40/1856	121/23328	2.04168e-15	1.01415e-13	5.23198e-14	Slc12a2/Htr2c/Syt4/Prkg1/Slc18a2/Nr3c1/Dtnbp1/Syt10/Cartpt/Syt12/Chrna3/Grik1/Trh/Entpd1/Rab3b/Syt1/Itgb1/Chrna4/Chrna6/Vip/Snca/Slc18a1/Agt/P2ry12/Crh/Sncg/Plcd1/Grin2b/Cxcl12/Adora2a/Il1b/Cnr1/Arl6ip1/Ptgs1/Prkcb/Ddc/Th/Rgs2/Slc36a2/Rgs4	40				GO:0050818	regulation of coagulation	31/1807	88/18866	4.96955e-11	2.52278e-09	1.57505e-09	APOE/CD36/CAV1/CD34/CD9/FCER1G/PLEK/SERPINE2/ANXA5/EDN1/PLAT/SERPINE1/F2R/NOS3/NFE2L2/THBS1/PROCR/HPSE/TEC/TFPI/SH2B3/PLAU/PDGFB/THBD/PLAUR/F11R/FOXA2/PRKG1/PDGFA/PROS1/PDGFRA	31
GO:0007599	hemostasis	48/1856	168/23328	2.22399e-15	1.0955e-13	5.65168e-14	Prkg1/Dtnbp1/Anxa5/Vwf/Cav1/Tec/F8/Serpine2/Slc7a11/Ptpn6/Entpd1/Pros1/Plau/Cd9/F13a1/Cd34/F2r/Itga2b/F5/Slc4a1/Mmrn1/Fermt3/Procr/Pdgfra/F2rl2/Cd36/P2ry12/F2rl3/Pik3cb/Pdgfb/Apoe/Fzd6/Fn1/Foxa2/Tfpi/Fcer1g/Nfe2l2/Thbs1/Serpine1/F11r/Hpse/Thbd/Sh2b3/Mertk/Entpd2/Pdgfa/Plek/P2rx1	48				GO:0010976	positive regulation of neuron projection development	65/1807	290/18866	5.18078e-11	2.60809e-09	1.62831e-09	APOE/FN1/CXCL12/NTN1/PLXND1/NEFL/PTN/SYT1/SYT4/SHOX2/ISLR2/CNTN1/ARSB/RGS2/EPHA4/ENC1/SLIT2/POU4F2/RET/RELN/NFE2L2/EFNA5/CXCR4/FUT9/AGT/BMP7/EPHA3/NEGR1/NRP1/MDK/ROBO2/TRPC5/STMN2/RIT2/BDNF/CAPRIN2/NTRK2/SERPINF1/SERPINI1/L1CAM/LPAR1/LRP8/CREB3L2/PTPRD/PLXNA4/CPEB3/ATP1B2/PLXNC1/ALK/EZH2/RNF157/TOX/NTRK3/CPNE5/CAMK2B/CNR1/ADCYAP1/WNT5A/SEMA5A/UNC13A/DPYSL3/FKBP1B/MAP1B/C21orf91/PLXNA2	65
GO:0048864	stem cell development	34/1856	90/23328	2.70343e-15	1.32066e-13	6.81325e-14	Wnt7b/Ednrb/Edn1/Ednra/Sema5a/Sox11/Foxc1/Sema6a/Wnt7a/Pax3/Fgf15/Edn3/Hes1/Sox8/Gbx2/Coro1c/Ret/Nrp1/Sema3e/Kitl/Bmpr1a/Sema3c/Isl1/Sema3d/Bmp4/Sox10/Sema3a/Sox9/Pax6/Bmp7/Ptprc/Sema6d/Phox2b/Jag1	34				GO:0010977	negative regulation of neuron projection development	43/1807	154/18866	6.79088e-11	3.39039e-09	2.11672e-09	APOE/SPP1/B2M/LGALS1/NTN1/VIM/EFNA1/ID1/NR2F1/SEMA3D/EPHA4/SLIT2/FGF13/MAG/SPOCK1/PLK2/ITM2C/EFNB3/NRP1/TRPC5/BCL11A/STMN2/RIT2/LPAR1/EFNB2/PAQR3/SEMA6A/DCC/SEMA6D/SEMA3C/DNM3/OMG/WNT5A/LINGO1/SEMA5A/DPYSL3/SEMA3A/SEMA3E/MCF2/RNF6/EPHA7/ARHGAP4/PMP22	43
GO:0050817	coagulation	48/1856	169/23328	2.86994e-15	1.39051e-13	7.17361e-14	Prkg1/Dtnbp1/Anxa5/Vwf/Cav1/Tec/F8/Serpine2/Slc7a11/Ptpn6/Entpd1/Pros1/Plau/Cd9/F13a1/Cd34/F2r/Itga2b/F5/Slc4a1/Mmrn1/Fermt3/Procr/Pdgfra/F2rl2/Cd36/P2ry12/F2rl3/Pik3cb/Pdgfb/Apoe/Fzd6/Fn1/Foxa2/Tfpi/Fcer1g/Nfe2l2/Thbs1/Serpine1/F11r/Hpse/Thbd/Sh2b3/Mertk/Entpd2/Pdgfa/Plek/P2rx1	48				GO:0050803	regulation of synapse structure or activity	57/1807	240/18866	7.39878e-11	3.66361e-09	2.2873e-09	APOE/SPARC/NTN1/SLC17A8/PTN/SRGN/EFNA1/CDC20/SNCA/C1QL3/EPHA4/SLC17A6/RELN/EFNA5/PCDH8/CBLN2/CDH8/ETV5/GAP43/MDGA1/PDLIM5/ARC/LRRN3/ROBO2/WNT7A/SLIT1/LRRTM2/BDNF/CAPRIN2/NTRK2/ASIC2/LRP8/GPC4/PTPRD/APP/PRNP/NRXN1/FLRT3/SHISA7/AGRN/MEF2C/NTRK3/SYBU/DNM3/ABHD17A/CAMK2B/SLITRK4/ADAM10/WNT5A/FLRT2/CLSTN2/KIF1A/SLC7A11/EPHA7/GRIN2B/LHFPL4/AMIGO2	57
GO:0031345	negative regulation of cell projection organization	54/1856	207/23328	2.93195e-15	1.409e-13	7.26902e-14	Rit2/Wnt5a/Spry2/Dab2/Sema5a/Arhgap4/Ntm/Dtnbp1/Dpysl3/Nrxn1/Nr2f1/Epha3/Fgf13/Plk2/Sema6a/Slit1/Epha4/Bcl11a/Cspg4/Flna/Stmn2/Itgb1/Hes1/Id1/Nrp1/Rnf6/Aatk/Slit2/Efnb2/Itm2c/Spock1/Sema3e/Trpc5/B2m/Paqr3/Pmp22/Grin2b/Ptprz1/Sema3c/Apoe/Sema3d/Gfap/Vim/Ntn1/Dnm3/Efna1/Lgals1/Epha7/Lpar1/Sema3a/Efnb3/Sema6d/Prnp/Mag	54				GO:0048167	regulation of synaptic plasticity	49/1807	191/18866	8.99407e-11	4.41733e-09	2.75788e-09	TYROBP/APOE/CX3CR1/CALB2/PTN/CALB1/SYT4/SERPINE2/LGMN/CDC20/CRH/EPHA4/CNTN2/RELN/GRM5/AGT/PLK2/SNAP25/EGR2/ARC/NR2E1/LRRTM2/BDNF/NTRK2/YWHAG/APP/PRNP/CPEB3/SLC24A2/GRIN2C/SHISA7/MEF2C/S100B/CAMK2B/ADORA2A/KCNJ10/STX3/UNC13A/SYT12/SQSTM1/SORCS3/RASGRF1/VGF/MAP1B/GRIA1/FGF14/GRIN2B/SCGN/KAT2A	49
GO:0032102	negative regulation of response to external stimulus	79/1856	384/23328	3.18979e-15	1.52055e-13	7.8445e-14	Slc12a2/Ptger4/Wnt5a/Pbk/Prkg1/Sema5a/Slc6a3/Adcyap1/Cartpt/Anxa5/Nrxn1/Nlrp3/Angpt2/Igf1/Prdm1/Serpine2/Robo2/Sema6a/Pros1/Slit1/Epha4/Ets1/Serpinf1/Plau/Cd9/Ajap1/Sirt2/Cd34/Gata3/Zfp36/Il20rb/Ccl12/Gja1/Nrp1/Slit2/Apod/Dusp1/Fabp7/Pdgfra/Enpp3/Dhx58/Tnfrsf1b/Sema3e/Havcr2/Tnfaip3/Uaca/A2m/Wfdc1/Pdgfb/Nr1d2/Sema3c/Apoe/Isl1/Sema3d/Cdh5/Pycard/Cx3cr1/Adora2a/Tfpi/Dpp4/Hc/Kank2/Thbs1/Fndc4/Mdk/Se…	79				GO:0014032	neural crest cell development	29/1807	80/18866	9.34968e-11	4.55495e-09	2.8438e-09	FN1/HES1/EDNRB/ISL1/EDN1/KITLG/EDNRA/JAG1/PHOX2B/SOX9/SEMA3D/GBX2/RET/BMP7/SOX11/NRP1/BMPR1A/SOX10/FOXC1/SEMA6A/SEMA6D/SEMA3C/EDN3/SEMA5A/BMP4/SOX8/SEMA3A/SEMA3E/CORO1C	29
GO:0055074	calcium ion homeostasis	93/1856	493/23328	3.36074e-15	1.58923e-13	8.19879e-14	Htr2c/Ptger4/Micu2/Wnt5a/Ednrb/Edn1/Ednra/Prkg1/Gata2/Trpv6/Adcyap1/C3ar1/Pik3cg/Scgn/Trpc3/Cav2/Cav1/Gng3/Slc25a23/Ank2/Ptpn6/Calb2/Atp13a5/Got1/App/Edn3/Itpr2/Gpr55/Tfap2b/Fkbp1b/Tac1/Slc8a1/Atp2b2/Ric3/F2r/Hap1/Atp13a3/Gja1/Slc30a1/Snca/Cmklr1/Calca/S100b/Slc24a2/Pdgfra/Cyba/Atp1b1/Epor/Grm1/F2rl2/Agt/Adm/Trpc5/Cd36/S1pr1/Cacna2d1/F2rl3/Pik3cb/Plcd1/Grin2b/Apoe/Nmb/Stc2/Cdh5/Bmp4/Cx3cr1/Camk2n…	93				GO:0050921	positive regulation of chemotaxis	41/1807	144/18866	9.64339e-11	4.66046e-09	2.90966e-09	P2RY12/CSF1R/KDR/SCG2/CXCL12/RAC2/TREM2/C3AR1/PTN/CSF1/PDGFRB/LGMN/EDN1/SERPINE1/S1PR1/PLA2G7/SLIT2/CXCR4/THBS1/NCKAP1L/NRP1/MDK/VEGFC/PDGFB/CDH13/PGF/LPAR1/CMKLR1/MSTN/NTRK3/STX3/ADAM10/EDN3/C5AR1/WNT5A/SEMA5A/ITGA2/IL34/HSPB1/STK39/PDGFD	41
GO:0010977	negative regulation of neuron projection development	49/1856	176/23328	3.52378e-15	1.6531e-13	8.52832e-14	Rit2/Wnt5a/Dab2/Sema5a/Arhgap4/Ntm/Dtnbp1/Dpysl3/Nr2f1/Epha3/Fgf13/Plk2/Sema6a/Slit1/Epha4/Bcl11a/Cspg4/Flna/Stmn2/Hes1/Id1/Nrp1/Rnf6/Aatk/Slit2/Efnb2/Itm2c/Spock1/Sema3e/Trpc5/B2m/Paqr3/Pmp22/Ptprz1/Sema3c/Apoe/Sema3d/Gfap/Vim/Ntn1/Dnm3/Efna1/Lgals1/Epha7/Lpar1/Sema3a/Efnb3/Sema6d/Mag	49				GO:0072012	glomerulus vasculature development	16/1807	26/18866	9.84615e-11	4.72068e-09	2.94726e-09	CD34/HES1/PECAM1/ANGPT2/PDGFRB/TEK/NOTCH1/EGR1/ACTA2/NOTCH3/BMP7/PDGFB/ANGPT1/BMP4/PDGFRA/PDGFD	16
GO:0061448	connective tissue development	64/1856	276/23328	3.93602e-15	1.83196e-13	9.45103e-14	Foxa1/Pdgfrb/Egr1/Wnt7b/Wnt5a/Ift80/Edn1/Id4/Ebf2/Pou4f2/C3ar1/Sfrp2/Id2/Runx1/Ecm1/Fgfr3/Igf1/Smad7/Mef2c/Sulf1/Pgrmc2/Trps1/Rspo2/Lox/Sox5/Col2a1/Wnt7a/Hmga2/Creb5/Dlx2/Rarg/Kat2a/Hoxa5/Msx1/Gdf5/Nfib/Sox8/Hspg2/Hes5/Maf/Csf1/Prrx1/Ppargc1a/Satb2/Chadl/Shox2/Creb3l2/Pdgfb/Bmpr1a/Bmp4/Pax7/Foxa2/Thbs1/Serpinh1/Mdk/Pdgfd/Sox9/Sox6/Bmp7/Sulf2/Frzb/Notch1/Tgfbr2/Otor	64				GO:0060041	retina development in camera-type eye	42/1807	150/18866	1.02406e-10	4.87112e-09	3.04119e-09	COL4A1/MFSD2A/TFAP2B/SLC17A8/PTN/CALB1/PAX6/NEUROD1/PDGFRB/PROM1/SIX3/DLL1/SOX9/RHOJ/POU4F2/RET/DLL4/LAMA1/LHX1/ACVRL1/NEUROD4/NRP1/VSX2/PTPRM/VSX1/NR2E1/FOXN4/NTRK2/SERPINF1/CYP1B1/ZNF513/MAX/CELF4/ATP2B1/DLX2/TBC1D32/RRM1/LAMC3/SOX8/MERTK/PDGFRA/NDP	42
GO:0014033	neural crest cell differentiation	34/1856	91/23328	3.9887e-15	1.84197e-13	9.50268e-14	Ednrb/Edn1/Ednra/Sema5a/Sox11/Foxc1/Mef2c/Sema6a/Pax3/Fgf15/Edn3/Hes1/Sox8/Gbx2/Coro1c/Ret/Nrp1/Sema3e/Kitl/Sfrp1/Bmpr1a/Sema3c/Isl1/Sema3d/Bmp4/Sox10/Sema3a/Sox9/Pax6/Bmp7/Sema6d/Frzb/Phox2b/Jag1	34				GO:0021782	glial cell development	37/1807	122/18866	1.06792e-10	5.04008e-09	3.14667e-09	C1QA/IL1B/CD9/PHGDH/TREM2/ID2/VIM/CLU/DLL1/PLP1/NKX2-2/ASCL1/MAG/CNTN2/HES5/PRDM8/NKX6-2/OLIG1/ID4/NDRG1/SOX11/MDK/SOX10/NTRK2/LPAR1/SIRT2/APP/NCMAP/NTRK3/ADORA2A/KCNJ10/C5AR1/LAMC3/SOX4/FA2H/B4GALT6/POU3F1	37
GO:0043523	regulation of neuron apoptotic process	63/1856	270/23328	4.72309e-15	2.1642e-13	1.11651e-13	Egln3/Egr1/Pou4f1/Nefl/Nr3c1/Ppp2r2b/Lgmn/Fgfr3/Nes/Mef2c/Ncf2/Amigo2/Nqo1/App/Angpt1/Foxq1/Ascl1/En1/Tfap2b/Crlf1/Gata3/Gdf5/Nrbp2/Chl1/F2r/Birc5/Ccl12/Erbb3/Itga1/Snca/Nrp1/Hsph1/Tox3/Epor/Btg2/Barhl1/Agt/Pitx3/Unc5b/Gabrb2/Ppargc1a/Ptprz1/Apoe/Kcnma1/Isl1/Cx3cr1/Adora2a/Ntrk2/Agrn/Kdr/Jun/C5ar1/Il1b/Mdk/Epha7/Bdnf/Adam8/Tyrobp/Bcl2l11/Prnp/Mag/Nr4a2/Bcl2	63				GO:0000280	nuclear division	84/1807	428/18866	1.26285e-10	5.91388e-09	3.69221e-09	UBE2C/TOP2A/IL1B/CENPF/CCNB1/CDK1/CKS2/CYP26B1/PRC1/BIRC5/PDGFRB/EDN1/CDCA8/CDC20/MSX1/DUSP1/CAV2/IGF1/CCNA1/CCNB2/KIF23/AURKA/CENPE/KIF22/IL1A/RACGAP1/ANLN/SMC4/FBXO5/BUB1/TPX2/BMP7/PLCB1/SMC2/CHEK1/NUF2/CCNE2/SPDL1/KNSTRN/ASPM/RGCC/PLK1/NDC80/KIF2C/NCAPH/KIF11/PDGFB/MND1/HSPA2/DLGAP5/ZWINT/CDC25C/CHTF8/SIRT2/NCAPG/FLNA/DSN1/NEUROG1/INSR/HECW2/NEK2/PRKCB/KIF18A/NCAPD2/GEN1/EDN3/WNT5A/MAD2L1/CDC2…	84
GO:0002685	regulation of leukocyte migration	55/1856	217/23328	6.20245e-15	2.82021e-13	1.45494e-13	Ptger4/Pgf/Nckap1l/Csf1r/Wnt5a/Edn1/Ednra/C3ar1/Trem2/Ecm1/Lgmn/Vegfc/Mpp1/Il34/App/Edn3/Cd9/Ptn/Pla2g7/Itga2b/Adam10/Ccl12/Icam1/Cmklr1/Mstn/Slit2/Apod/Dusp1/Stk39/Csf1/Rac2/Ripk3/Kitl/Itga2/P2ry12/Anxa1/Cxcl12/Pycard/Cx3cr1/C5ar1/Il1b/Dpp4/Rhog/Pecam1/Hc/Thbs1/Mdk/Serpine1/Pdgfd/Plcb1/Il1a/Adam8/Ada/Fut9/Itga4	55				GO:0001656	metanephros development	31/1807	91/18866	1.32514e-10	6.15782e-09	3.84451e-09	CD34/HES1/ID3/TFAP2B/FOXJ1/GATA3/WWTR1/ID2/SOX17/CALB1/PDGFRB/CTSH/SOX9/EGR1/SALL1/WNT7B/RET/HES5/BMP7/LHX1/ITGA8/ROBO2/PAX8/PDGFB/EYA1/BCL2/IRX3/PDGFA/BMP4/SOX8/PDGFRA	31
GO:0006836	neurotransmitter transport	59/1856	245/23328	7.77009e-15	3.50603e-13	1.80875e-13	Htr2c/Ptger4/Syt4/Syn3/Slc6a3/Htr7/Slc18a2/Dtnbp1/Nrxn3/Syt10/Nrxn1/Syt12/Nrn1/Slc18a3/Chrna3/Mef2c/Snap91/Slc17a8/Wnt7a/Syngr3/Gabra2/Stx3/Trim9/Edn3/Rab3b/Syt1/Itgb1/Chrna4/Chrna6/Unc13a/Slc6a2/Slc30a1/Snca/Ica1/Slc18a1/Cadps2/Grm8/Slc6a11/Sncg/Gpm6b/Sv2c/Syn1/Stx11/Gfap/Slc6a4/Adora2a/Ntrk2/Fev/Napb/Prkcb/Snap25/P2ry2/Ddc/Kcnj10/Grin3a/Atp1a2/Th/Slc17a6/P2rx1	59				GO:0051271	negative regulation of cellular component movement	80/1807	400/18866	1.35495e-10	6.24829e-09	3.90099e-09	APOD/APOE/CX3CR1/CLDN5/CXCL12/CD9/IGFBP5/GATA3/COL3A1/ARHGDIB/ANGPT2/PTN/KLF4/DCN/MMRN2/SULF1/DUSP1/NR2F2/SERPINE1/GJA1/JAG1/TIE1/NOTCH1/SFRP2/SPOCK3/IGFBP3/SEMA3D/SLIT2/ACTN1/PODN/NFE2L2/KLRK1/DLL4/TGFBR3/KCNE3/THBS1/PLCB1/ACVRL1/ACTN4/NRP1/BMPR1A/RGCC/SMAD7/DACH1/PTPRM/PPARGC1A/CARD10/SERPINF1/GADD45A/CYP1B1/ENG/JUP/BCL2/ADAMTS9/ADA/ATP1B2/SEMA6A/PTGER4/SFRP1/SEMA6D/SEMA3C/MEF2C/PRKG1/STAT3/VCL…	80
GO:0006874	cellular calcium ion homeostasis	90/1856	476/23328	8.19807e-15	3.67112e-13	1.89392e-13	Htr2c/Ptger4/Micu2/Wnt5a/Ednrb/Edn1/Ednra/Prkg1/Gata2/Trpv6/Adcyap1/C3ar1/Pik3cg/Scgn/Trpc3/Cav2/Cav1/Gng3/Slc25a23/Ank2/Ptpn6/Calb2/Atp13a5/Got1/App/Edn3/Itpr2/Gpr55/Fkbp1b/Tac1/Slc8a1/Atp2b2/Ric3/F2r/Hap1/Atp13a3/Gja1/Slc30a1/Snca/Cmklr1/Calca/S100b/Slc24a2/Pdgfra/Cyba/Atp1b1/Epor/Grm1/F2rl2/Agt/Adm/Trpc5/Cd36/S1pr1/Cacna2d1/F2rl3/Pik3cb/Plcd1/Grin2b/Apoe/Nmb/Stc2/Cdh5/Bmp4/Cx3cr1/Kdr/Cxcr4/Atp…	90				GO:0002685	regulation of leukocyte migration	52/1807	212/18866	1.43463e-10	6.5656e-09	4.0991e-09	APOD/CX3CR1/P2RY12/CSF1R/CXCL12/CD9/RAC2/TREM2/C3AR1/PTN/ANXA1/CSF1/LGMN/EDN1/KITLG/DUSP1/SERPINE1/CCL8/ICAM1/PLA2G7/PYCARD/SLIT2/ECM1/KLRK1/FUT9/ITGA2B/THBS1/PLCB1/NCKAP1L/MDK/VEGFC/RHOG/PGF/APP/ADA/CMKLR1/PTGER4/MSTN/ADAM8/ITGA4/MPP1/ADAM10/DPP4/EDN3/C5AR1/WNT5A/ITGA2/IL34/STK39/C5/PDGFD/RIPK3	52
GO:1903034	regulation of response to wounding	50/1856	186/23328	8.56183e-15	3.80519e-13	1.96309e-13	Slc12a2/Ptger4/Prkg1/Acta2/Hbegf/Sytl4/Anxa5/Cav1/Tec/Serpine2/Myh9/Pros1/Epha4/Cldn1/Flna/Plau/Cd9/Fkbp1b/Omg/Ajap1/Cd34/Itgb1/Ptn/F2r/Gja1/Mylk/Clec7a/Pdgfra/Cd36/Anxa1/Wfdc1/Pdgfb/Apoe/Ntrk3/Cxcr4/Foxa2/Tfpi/Fcer1g/Nfe2l2/Thbs1/Mdk/Serpine1/F11r/Hpse/Thbd/Sh2b3/Klf4/Pdgfa/Plek/Duox2	50				GO:0033002	muscle cell proliferation	57/1807	244/18866	1.47159e-10	6.68411e-09	4.17309e-09	APOD/APLN/TCF7L2/CCNB1/CDK1/IGFBP5/ID2/KLF4/PDGFRB/EDN1/ADAMTS1/TGFBR2/IGF1/GJA1/CDKN1A/GNAI2/NOTCH1/S1PR1/VIP/IGFBP3/CYBA/NOS3/JUN/CALCRL/NDRG2/NAMPT/HES5/NOTCH3/AGT/TGFBR3/THBS1/TBX20/TBX2/BMPR1A/HPGD/PDGFB/CDH13/PPARGC1A/ANGPT1/FOXC1/TNFAIP3/HBEGF/CNN1/FGFR2/MSTN/MIR339/MEF2C/PRKG1/STAT3/SAV1/HEY2/ITGA2/TGM2/BMP4/PDE1A/GPER1/PDGFD	57
GO:0019932	second-messenger-mediated signaling	86/1856	445/23328	8.84277e-15	3.90072e-13	2.01237e-13	Htr2c/Ptger4/Adcy2/L1cam/Rit2/Vcam1/Ednrb/Edn1/Pex5l/Prkar2b/Mc4r/Prkg1/Htr7/Adcyap1/Rcan1/Gal/Efhb/Trem2/Calm2/Ncald/Homer2/S1pr3/Igf1/Gnai2/Gpr62/Ank2/App/Edn3/Camkk2/Fkbp1b/Slc8a1/S1pr5/Rnf157/Ramp1/Nos3/Hap1/Ece1/Rapgef4/Cdh13/Erbb3/Vip/Cmklr1/Calca/Calml4/Grm5/Tox3/Atp1b1/Grm1/Tenm2/Adm/Pde7a/Cd36/S1pr1/P2ry12/Crh/Ramp2/Rcan2/Pdgfb/Nmur1/Apoe/Cx3cr1/Adora2a/Ntrk2/Adcy4/Epha5/Kdr/Cxcr4/Neurod…	86				GO:0048568	embryonic organ development	87/1807	451/18866	1.48412e-10	6.69074e-09	4.17723e-09	KDR/TH/HES1/ID3/EPAS1/GATA3/NTN1/ID2/SOX17/SOX18/PAX6/KRT19/EFNA1/NEUROD1/PDGFRB/SHOX2/ADM/ZFP36L1/EDN1/KITLG/MSX1/SIX3/NR2F2/COL2A1/TGFBR2/DLL1/FZD6/SOX9/EN1/PRDM1/NOTCH1/ZIC1/SALL1/CEBPA/JUNB/NES/HEY1/GBX2/WNT7B/PCDH12/ZIC3/FOXF2/LRIG1/HOXA1/PBX1/BMP7/CELSR1/LHX1/GJA5/TBX20/TBX2/SOX11/ITGA8/BMPR1A/MAFB/SH2B3/LEF1/PAX8/FOXN4/PDGFB/CCDC39/EYA1/SPRY2/FOXC1/ENG/HOXA5/PALB2/SATB2/PRRX1/FRZB/ADA/FGFR…	87
GO:0090287	regulation of cellular response to growth factor stimulus	64/1856	281/23328	9.75055e-15	4.2693e-13	2.20252e-13	Fstl1/Wnt5a/Spry2/Dab2/Onecut2/Fgf1/Sox11/Apln/Sfrp2/Hhip/Fgfbp3/Nrxn1/Cav2/Cav1/Chrdl1/Vegfc/Smad7/Sulf1/Tgfbr3/Sema6a/Tcf4/Lox/Sfrp5/Got1/Acvrl1/Angpt1/Myof/Tmem204/Tfap2b/Itga8/Gata3/Msx1/Gdf5/Npnt/Hes1/Tek/Veph1/Lrp2/Hes5/Mmrn2/Cdkn2b/Slit2/Sost/Tcf7l2/Agt/Dcn/Htra3/Adamts3/Pelo/Sfrp1/Xdh/Pdgfb/Dll1/Peg10/Cdh5/Bmp4/Kdr/Thbs1/Htra1/Pmepa1/Prkcb/Sulf2/Eng/Notch1	64				GO:0030193	regulation of blood coagulation	29/1807	82/18866	1.86242e-10	8.33398e-09	5.20315e-09	APOE/CD36/CAV1/CD34/CD9/FCER1G/PLEK/SERPINE2/EDN1/PLAT/SERPINE1/F2R/NOS3/NFE2L2/THBS1/HPSE/TEC/TFPI/SH2B3/PLAU/PDGFB/THBD/PLAUR/F11R/FOXA2/PRKG1/PDGFA/PROS1/PDGFRA	29
GO:0030856	regulation of epithelial cell differentiation	45/1856	156/23328	1.12511e-14	4.89011e-13	2.5228e-13	Rfx3/Spry2/Cldn5/Ezh2/Sox2/Cav1/Vcl/S1pr3/Zfp36l1/Foxc1/Hey2/Sgpp1/Acvrl1/Ascl1/Ajap1/Mir7-1/Gata3/Zfp36/Hes1/Sall1/Prom1/Hes5/Id1/Etv4/Apold1/Xdh/Dll1/Foxj1/Hey1/Cdh5/Bmp4/Wwtr1/Lhx1/Il1b/Serpine1/Il1a/Sox9/Pax6/F11r/Cdkn1c/Pax8/Tmem100/Frzb/Notch1/Jag1	45				GO:0031099	regeneration	50/1807	201/18866	1.89651e-10	8.42414e-09	5.25944e-09	APOD/SPP1/CXCL12/CD9/CCNB1/ISL1/CDK1/NEFL/ANGPT2/PTN/KLF4/ANXA1/POSTN/ADM/CCND1/PCNA/TNC/ANXA3/CCNA2/TGFBR2/IGF1/CDKN1A/NOTCH1/LCP1/EPHA4/AURKA/JUN/PAX7/MAG/TYMS/CLDN1/TGFBR3/GAP43/TEC/SOX2/MDK/SULF2/WNT7A/PGF/BCL2/PRRX1/MSTN/EZH2/NTRK3/C5AR1/OMG/PTPN3/FKBP1B/MAP1B/CSNK2A2	50
GO:0050803	regulation of synapse structure or activity	65/1856	289/23328	1.1422e-14	4.92812e-13	2.54241e-13	Wnt5a/Gap43/Lrrtm2/Srgn/Flrt2/Mdga2/Dtnbp1/Arc/Nrxn1/Sparcl1/Lrrn3/Sorbs1/Gpc4/Lrp8/Mef2c/Slc7a11/Grip2/Snap91/Myo5b/Slc17a8/Amigo2/Wnt7a/Caprin2/Epha4/App/Cbln2/Slitrk4/Efna5/Sybu/Etv5/Pcdh8/Cdh8/Shisa7/Clstn2/Reln/Ptn/Ncan/Lhfpl4/Rapgef4/Adam10/Snca/Asic2/Mdga1/C1ql3/Cdc20/Grin2b/Ptprd/Nptx1/Pdlim5/Apoe/Ntn1/Dnm3/Efna1/Ntrk2/Agrn/Ntrk3/Flrt3/Epha7/Bdnf/Kif1a/Camk2b/Abhd17a/Prnp/Sparc/Slc17a6	65				GO:0048285	organelle fission	90/1807	476/18866	2.12532e-10	9.37157e-09	5.85096e-09	KDR/UBE2C/TOP2A/IL1B/CENPF/CCNB1/CDK1/CKS2/CYP26B1/DCN/PRC1/BIRC5/PDGFRB/EDN1/CDCA8/CDC20/MSX1/DUSP1/CAV2/IGF1/CCNA1/CCNB2/KIF23/AURKA/CENPE/KIF22/IL1A/RACGAP1/ANLN/SMC4/FBXO5/BUB1/TPX2/BMP7/PLCB1/SMC2/CHEK1/NUF2/CCNE2/SPDL1/KNSTRN/ASPM/RGCC/PLK1/NDC80/KIF2C/NCAPH/KIF11/PDGFB/MND1/PPARGC1A/HSPA2/DLGAP5/ZWINT/CDC25C/CHTF8/SIRT2/NCAPG/FLNA/DSN1/NEUROG1/INSR/DNM3/HECW2/NEK2/PRKCB/KIF18A/NCAPD2/GEN1/…	90
GO:1901343	negative regulation of vasculature development	42/1856	139/23328	1.45277e-14	6.22269e-13	3.21027e-13	Slc12a2/Ptger4/Spry2/Cldn5/Hhip/Adamts9/Angpt2/Adamts1/Plk2/Foxc1/Sulf1/Rgcc/Sema6a/Tcf4/Fbln5/Serpinf1/Ptprm/Stab1/Ptn/Hoxa5/Tek/Mmrn2/Tie1/Agt/Dcn/Sema3e/Cd36/Gadd45a/Xdh/Pdgfb/Klf2/Col4a2/Bmp4/Cx3cr1/Card10/Thbs1/Serpine1/Bmp7/Dll4/Klf4/Notch1/Sparc	42				GO:0008038	neuron recognition	22/1807	50/18866	2.15478e-10	9.43263e-09	5.88907e-09	BSG/ROBO3/EPHA4/PCDH12/NTM/CNTN2/CXCR4/ROBO4/EPHA3/GAP43/CRTAC1/EFNB3/NRP1/ROBO2/BDNF/APP/NDN/FEZF2/CNR1/SEMA5A/SEMA3A/OPCML	22
GO:0050770	regulation of axonogenesis	53/1856	208/23328	1.51893e-14	6.45928e-13	3.33233e-13	L1cam/Wnt5a/Fezf2/Sema5a/Map1b/Nefl/Mgll/Arhgap4/Pou4f2/Nkx6-1/Fgf13/Robo2/Sema6a/Snap91/Myo5b/Slit1/Wnt7a/Epha4/Bcl11a/Efna5/Omg/Olfm1/Islr2/Plxnc1/Ret/Nrp1/Rnf6/Aatk/Slit2/Plxna2/Sema3e/Trpc5/Cntn2/Shox2/Plxnd1/Sema3c/Apoe/Sema3d/Vim/Cxcl12/Plxna4/Ntn1/Efna1/Ntrk2/Agrn/Ntrk3/Fn1/Epha7/Sema3a/Bdnf/Efnb3/Sema6d/Mag	53				GO:0042326	negative regulation of phosphorylation	91/1807	484/18866	2.28609e-10	9.93543e-09	6.20299e-09	APOE/CAV1/IL1B/CCNB1/RGS4/PTPRB/WWTR1/KLF4/PTPRC/PAX6/EFNA1/PTPN6/TIMP3/DUSP1/NR2F2/SNCA/CDKN1A/ATF3/SFRP2/CDKN1C/LMO3/DUSP2/PBK/DUSP6/CEBPA/IGFBP3/RGS2/JUN/PYCARD/SLIT2/SLC8A1/EZR/NDRG2/SLC4A1/AGT/BMP7/GADD45B/NUPR1/GMFG/SH2B3/SMAD7/RASIP1/PLK1/CAMK2N2/PID1/XDH/FABP4/PPARGC1A/ANGPT1/SPRY2/GADD45A/SH3BP5/FOXA2/ENG/SIRT2/YWHAG/PMEPA1/TNFAIP3/SAMSN1/PRNP/PAQR3/SEMA6A/PRKAR2B/PRKAR1B/MSTN/SFRP1/C1QL…	91
GO:0051402	neuron apoptotic process	66/1856	298/23328	1.56779e-14	6.61943e-13	3.41495e-13	Egln3/Egr1/Pou4f1/Nefl/Nr3c1/Ppp2r2b/Usp53/Lgmn/Fgfr3/Nes/Mef2c/Ncf2/Amigo2/Nqo1/App/Angpt1/Foxq1/Ascl1/En1/Tfap2b/Crlf1/Gata3/Gdf5/Nrbp2/Chl1/F2r/Birc5/Ccl12/Erbb3/Itga1/Snca/Nrp1/Aatk/Hsph1/Tox3/Epor/Btg2/Barhl1/Agt/Pitx3/Unc5b/Gabrb2/Ppargc1a/Ptprz1/Apoe/Kcnma1/Isl1/Cx3cr1/Adora2a/Ntrk2/Agrn/Kdr/Jun/C5ar1/Il1b/Mdk/Epha7/Bdnf/Adam8/Tyrobp/Bcl2l11/Prnp/Mag/Nr4a2/Bcl2/Bnip3	66				GO:0003014	renal system process	37/1807	125/18866	2.32074e-10	9.94297e-09	6.20769e-09	CD34/EDNRB/TFAP2B/AQP4/TAC1/SULF1/LGMN/ADM/EDN1/MCAM/GJA1/F2R/GNAI2/REN/CYBA/CORIN/EMP2/SLC4A1/SLC15A2/SNX5/AGT/GJA5/SGK1/SULF2/PDGFB/ADCY4/HAS2/BCL2/PRKAR2B/PRKAR1B/ADCY2/ADORA2A/KCNMA1/CHRNA3/BMP4/MYO5B/KLHL3	37
GO:0035296	regulation of tube diameter	48/1856	176/23328	1.60504e-14	6.68128e-13	3.44686e-13	Htr2c/Ednrb/Edn1/Ednra/Prkg1/Apln/Htr7/Mgll/Adcyap1/Acta2/Cav1/Foxc1/Tgfbr3/Arhgap42/Grip2/Edn3/Ptprm/Gja5/Slc8a1/F2r/Nos3/Ece1/Icam1/Vip/Gja1/Tbxas1/Itga1/Gch1/Asic2/Calca/Nts/Agt/Adm/Dbh/Pdgfb/Apoe/Kcnma1/Slc6a4/Adora2a/Kdr/Atp2b1/Adra1d/Ptgs1/P2ry2/Atp1a2/Gper1/Rgs2/P2rx1	48				GO:0035270	endocrine system development	37/1807	125/18866	2.32074e-10	9.94297e-09	6.20769e-09	SLC6A3/HES1/ISL1/GATA3/ONECUT2/PAX6/ANXA1/NEUROD1/PDGFRB/ETS1/MSX1/SIX3/CRH/DLL1/SOX9/NKX2-2/SALL1/ASCL1/PBX1/NKX6-2/BMPR1A/SOX2/MDK/RFX3/PAX8/FOXA2/HOXA5/SOX3/DKK3/INSR/NKX6-1/ADCYAP1/WNT5A/SOX4/BMP4/GATA2/PDGFRA	37
GO:0097746	regulation of blood vessel diameter	48/1856	176/23328	1.60504e-14	6.68128e-13	3.44686e-13	Htr2c/Ednrb/Edn1/Ednra/Prkg1/Apln/Htr7/Mgll/Adcyap1/Acta2/Cav1/Foxc1/Tgfbr3/Arhgap42/Grip2/Edn3/Ptprm/Gja5/Slc8a1/F2r/Nos3/Ece1/Icam1/Vip/Gja1/Tbxas1/Itga1/Gch1/Asic2/Calca/Nts/Agt/Adm/Dbh/Pdgfb/Apoe/Kcnma1/Slc6a4/Adora2a/Kdr/Atp2b1/Adra1d/Ptgs1/P2ry2/Atp1a2/Gper1/Rgs2/P2rx1	48				GO:0072503	cellular divalent inorganic cation homeostasis	92/1807	492/18866	2.45045e-10	1.04248e-08	6.50849e-09	APOE/CX3CR1/CD36/CAV1/CXCL12/ATP1A2/CALB2/EDNRB/C3AR1/TAC1/CDH5/APLNR/ATP13A5/CALB1/PTPRC/PTPN6/ADM/EDN1/EDNRA/CALCA/SLC39A8/SNCA/CAV2/CCL8/GJA1/F2R/S1PR1/CYBA/ATP1B1/SLC8A1/CXCR4/GRM5/AGT/HAP1/CD40/NMB/P2RX1/CACNA2D1/TRPC5/ITPR2/GPR55/PIK3CG/GRM1/LPAR1/STC2/ATP2B2/ANK2/SLC39A10/APP/BCL2/PRNP/SLC24A2/CMKLR1/PTGER4/GRIN2C/SLC25A23/HTR2C/GOT1/GNG3/TRPC3/SLC30A3/ATP2B1/CNGB1/MICU2/PRKCB/CNR1/RMDN3/F…	92
GO:0035150	regulation of tube size	48/1856	177/23328	2.03475e-14	8.41079e-13	4.33911e-13	Htr2c/Ednrb/Edn1/Ednra/Prkg1/Apln/Htr7/Mgll/Adcyap1/Acta2/Cav1/Foxc1/Tgfbr3/Arhgap42/Grip2/Edn3/Ptprm/Gja5/Slc8a1/F2r/Nos3/Ece1/Icam1/Vip/Gja1/Tbxas1/Itga1/Gch1/Asic2/Calca/Nts/Agt/Adm/Dbh/Pdgfb/Apoe/Kcnma1/Slc6a4/Adora2a/Kdr/Atp2b1/Adra1d/Ptgs1/P2ry2/Atp1a2/Gper1/Rgs2/P2rx1	48				GO:0003231	cardiac ventricle development	38/1807	131/18866	2.55832e-10	1.07685e-08	6.72309e-09	HES1/ISL1/GATA3/ID2/HEYL/POU4F1/TGFBR2/JAG1/PRDM1/NOTCH1/SFRP2/SALL1/HEY1/LMO4/NOS3/SLIT2/DLL4/TGFBR3/GJA5/TBX20/SOX11/BMPR1A/SMAD7/ROBO2/CPE/PAX8/FOXC1/ENG/FGFR2/SEMA3C/MEF2C/LRP2/SAV1/HEY2/WNT5A/SOX4/BMP4/TMEM65	38
GO:0001505	regulation of neurotransmitter levels	60/1856	257/23328	2.05654e-14	8.44183e-13	4.35512e-13	Htr2c/Ptger4/Syt4/Syn3/Slc6a3/Htr7/Slc5a7/Dtnbp1/Nrxn3/Syt10/Nrxn1/Syt12/Nrn1/Chrna3/Mef2c/Snap91/Wnt7a/Syngr3/Gabra2/Stx3/Trim9/Edn3/Rab3b/Syt1/Itgb1/Chrna4/Chrna6/Unc13a/Maob/Slc6a2/Slc30a1/Snca/Ica1/Moxd1/Slc18a1/Cadps2/Gad1/Grm8/Slc6a11/Sncg/Dbh/Gpm6b/Syn1/Stx11/Gfap/Slc6a4/Adora2a/Ntrk2/Fev/Gad2/Napb/Prkcb/Snap25/P2ry2/Kcnj10/Grin3a/Atp1a2/Th/Slc17a6/P2rx1	60				GO:1901214	regulation of neuron death	68/1807	321/18866	2.57804e-10	1.07685e-08	6.72309e-09	TYROBP/SNCG/APOE/CX3CR1/C1QA/CD34/ISL1/TFAP2B/UNC5B/GATA3/NEFL/NR4A2/PTPRZ1/CSF1/LGMN/CLU/FOS/ITGA1/POU4F1/SNCA/FOXQ1/F2R/EN1/EGR1/TNFRSF1B/NES/NQO1/ASCL1/BARHL1/JUN/BTG2/MAG/NUPR1/NRP1/MDK/GABRB2/PPARGC1A/ANGPT1/BDNF/NTRK2/SERPINF1/EGLN3/BCL2/PRNP/EFNB2/GPNMB/NRBP2/GDF5/CHL1/PITX3/TOX3/ADAM8/DCC/MEF2C/STAT3/DDIT4/RRAS2/ADORA2A/ERBB3/C5AR1/WNT5A/PPP1R13B/SLC7A11/NCOA7/EPHA7/GRIN2B/BCL2L11/CRLF1	68
GO:0030902	hindbrain development	47/1856	171/23328	2.18531e-14	8.90852e-13	4.59589e-13	Pou4f1/Ezh2/Gata2/Rfx4/Nrxn1/Nfix/Lef1/Cntn1/Igf1/Foxc1/Serpine2/Klhl1/Otx2/Wls/Wnt7a/Egr2/Foxp2/Flna/Ascl1/En1/Kat2a/Itgb1/Atp2b2/Nfib/Hes1/Hap1/Gbx2/Plxna2/Sez6l/Dll1/Hoxa1/Gas1/Slc6a4/Neurod1/Lhx1/Foxa2/C5ar1/Lmx1a/Mdk/Mafb/Cend1/Pax6/Bmp7/Phox2a/Atp1b2/Bcl2/Phox2b	47				GO:0048708	astrocyte differentiation	29/1807	83/18866	2.60255e-10	1.07685e-08	6.72309e-09	C1QA/IL1B/HES1/TREM2/ID2/VIM/SERPINE2/PAX6/DLL1/PLP1/SOX9/NKX2-2/NOTCH1/EPHA4/MAG/CNTN2/HES5/ID4/SOX6/NR2E1/APP/TAL1/NTRK3/STAT3/S100B/ADORA2A/C5AR1/LAMC3/SOX8	29
GO:1901215	negative regulation of neuron death	59/1856	251/23328	2.45756e-14	9.94975e-13	5.13306e-13	Pou4f1/Nefl/Dtnbp1/Lgmn/Igf1/Nes/Gpnmb/Mef2c/Slc7a11/Ncoa7/Amigo2/App/Serpinf1/Angpt1/Foxq1/Hdac7/En1/Tfap2b/Tac1/Cd34/Crlf1/Gdf5/Nrbp2/Chl1/F2r/Birc5/Ccl12/Erbb3/Snca/Nrp1/Hsph1/Csf1/Tox3/Epor/Tnfrsf1b/Btg2/Barhl1/Agt/Unc5b/Gabrb2/Ppargc1a/Sncg/Stat3/Ptprz1/Apoe/Isl1/Cx3cr1/Adora2a/Ntrk2/Kdr/Jun/C5ar1/Mdk/Bdnf/Adam8/Slc23a2/Mag/Nr4a2/Bcl2	59				GO:1900046	regulation of hemostasis	29/1807	83/18866	2.60255e-10	1.07685e-08	6.72309e-09	APOE/CD36/CAV1/CD34/CD9/FCER1G/PLEK/SERPINE2/EDN1/PLAT/SERPINE1/F2R/NOS3/NFE2L2/THBS1/HPSE/TEC/TFPI/SH2B3/PLAU/PDGFB/THBD/PLAUR/F11R/FOXA2/PRKG1/PDGFA/PROS1/PDGFRA	29
GO:0048639	positive regulation of developmental growth	54/1856	217/23328	2.49473e-14	1.00315e-12	5.17524e-13	Ptger4/L1cam/Syt4/Edn1/Sema5a/Map1b/Slc6a3/Ccnb1/Pou4f2/Nr3c1/Cdk1/Igf1/Smad7/Mef2c/Tgfbr3/Myo5b/Hey2/Hmga2/Cacna2d2/Bcl11a/Efna5/Insr/Syt1/Arx/Rnf157/Unc13a/Foxs1/Islr2/Ezr/Tbx20/Nrp1/Csf1/Agt/Trpc5/Cpne5/Hopx/Dll1/Bmpr1a/Apoe/Cxcl12/Ntn1/Agrn/Ntrk3/Cxcr4/Fn1/Serpine1/Plcb1/Bdnf/Tbx2/Ikzf1/Slc23a2/Fgfr2/Notch1/Bcl2	54				GO:0010632	regulation of epithelial cell migration	65/1807	301/18866	2.75446e-10	1.13195e-08	7.06713e-09	APOE/SPARC/KDR/GATA3/TAC1/ANGPT2/PTN/KLF4/DCN/ANXA1/MMRN2/EFNA1/LGMN/EDN1/ETS1/ANXA3/TEK/NR2F2/TGFBR2/CTSH/SOX9/NOTCH1/ARSB/NOS3/ENPP2/JUN/SLIT2/RHOJ/EMP2/NFE2L2/DLL4/AGT/PLK2/CD40/THBS1/FGF1/ACVRL1/PFN1/NRP1/RGCC/PTPRM/WNT7A/VEGFC/AMOTL1/NR2E1/PDGFB/ANGPT1/CARD10/SERPINF1/GADD45A/JUP/HAS2/HBEGF/ADAMTS9/HDAC7/MEF2C/WNT5A/SEMA5A/ITGA2/HSPB1/BMP4/SEMA3A/GATA2/MCC/CORO1C	65
GO:2000177	regulation of neural precursor cell proliferation	38/1856	118/23328	2.66214e-14	1.06324e-12	5.48521e-13	Lims2/Wnt5a/Gata2/Prdm4/Sox2/Adcyap1/Id2/Vegfc/Tox/Igf1/Gnai2/Nr2e1/Flna/Ascl1/Sirt2/Six3/Ptn/Sall1/Lrp2/Rsu1/Trf/Btg2/Pitx3/Dmrta2/Ptprz1/Slc6a4/Cx3cr1/Sox10/Lhx1/Il1b/Mdk/Bdnf/Cend1/Pax6/Dll4/Notch1/Spint1/Aspm	38				GO:0071695	anatomical structure maturation	55/1807	235/18866	2.86239e-10	1.16836e-08	7.29441e-09	CX3CR1/C1QA/HES1/CCNB1/EDNRB/EPAS1/GATA3/CDH5/ID2/NR4A2/KLF2/SOX18/FEV/C1QL1/SIX3/IGF1/CDKN1A/CLEC7A/S1PR1/CEBPA/REN/ASCL1/AURKA/GAL/TYMS/CNTN2/RET/FOXA1/FGFR3/HES5/FBXO5/ACVRL1/CEND1/RFX3/BCL11A/VSX1/SOX10/HBZ/HOXA5/SIRT2/POU2F2/APP/BCL2/TAL1/AGRN/BFSP1/NKX6-1/WNT5A/CDC25B/SRRM4/RND1/SOX8/GATA2/B4GALT6/IFT80	55
GO:0014015	positive regulation of gliogenesis	33/1856	91/23328	2.76773e-14	1.09799e-12	5.66451e-13	Id2/Trem2/Atxn1/Nkx6-1/Igf1/Enpp2/Serpine2/Il34/Egr2/Etv5/E2f1/Ptn/Hes1/Sox8/Lrp2/Trf/Csf1/Tnfrsf1b/P2ry12/Ptprz1/Gfap/Vim/Cx3cr1/Sox10/Qk/Cxcr4/Il1b/Mdk/Nkx6-2/Mag/Notch1/Nkx2-2/Spint1	33				GO:0048839	inner ear development	49/1807	197/18866	2.88612e-10	1.17014e-08	7.30553e-09	SPARC/C1QB/HES1/GATA3/NTN1/SLC17A8/CALB1/NEUROD1/PDGFRB/MAF/CCNA2/COL2A1/JAG1/DLL1/FZD6/PHOX2B/SOX9/NOTCH1/ZIC1/CEBPA/EPHA4/GBX2/LRIG1/MCM2/HES5/HOXA1/LRTOMT/CELSR1/ITGA8/MAFB/SOX2/PAX8/GABRB2/EYA1/BDNF/SPRY2/SDC4/PRRX1/FRZB/FGFR2/NEUROG1/NTRK3/ADAM10/CHRNA10/HEY2/WNT5A/BMP4/GATA2/CEBPD	49
GO:0032835	glomerulus development	27/1856	62/23328	3.12381e-14	1.23099e-12	6.35065e-13	Pdgfrb/Egr1/C3ar1/Angpt2/Foxc1/Mef2c/Sulf1/Angpt1/Enpep/Nid1/Hes1/Tek/Prom1/Ret/Pdgfra/Heyl/Pdgfb/Bmp4/Notch3/Wwtr1/Hc/Pdgfd/Bmp7/Sulf2/Notch1/Bcl2/Jag1	27				GO:0035296	regulation of tube diameter	40/1807	143/18866	2.93352e-10	1.1736e-08	7.32716e-09	APOE/SLC6A4/CAV1/APLN/ATP1A2/EDNRB/ADM/EDN1/ITGA1/EDNRA/GCH1/CALCA/GJA1/F2R/ICAM1/VIP/RGS2/DBH/NOS3/SLC8A1/ACTA2/AGT/GJA5/P2RX1/PTPRM/ASIC2/FOXC1/ECE1/HTR7/ATP2B1/PRKG1/ADORA2A/ARHGAP42/KCNMA1/EDN3/ADCYAP1/GPER1/ADRA1D/GRIP2/P2RY2	40
GO:0060840	artery development	36/1856	108/23328	3.82766e-14	1.49836e-12	7.73004e-13	Ptger4/Pdgfrb/Sox4/Adamts9/Col3a1/Prdm1/Foxc1/Smad7/Robo2/Lox/Hey2/Hpgd/Acvrl1/Gja5/Tfap2b/Hes1/Lrp2/Nrp1/Efnb2/Mylk/Prrx1/Eya1/Hoxa1/Plxnd1/Bmpr1a/Apoe/Hey1/Bmp4/Notch3/Cxcr4/Mdk/Tbx2/Eng/Dll4/Notch1/Jag1	36				GO:0097746	regulation of blood vessel diameter	40/1807	143/18866	2.93352e-10	1.1736e-08	7.32716e-09	APOE/SLC6A4/CAV1/APLN/ATP1A2/EDNRB/ADM/EDN1/ITGA1/EDNRA/GCH1/CALCA/GJA1/F2R/ICAM1/VIP/RGS2/DBH/NOS3/SLC8A1/ACTA2/AGT/GJA5/P2RX1/PTPRM/ASIC2/FOXC1/ECE1/HTR7/ATP2B1/PRKG1/ADORA2A/ARHGAP42/KCNMA1/EDN3/ADCYAP1/GPER1/ADRA1D/GRIP2/P2RY2	40
GO:0001503	ossification	78/1856	394/23328	4.18557e-14	1.62769e-12	8.39724e-13	Nfe2/Ptger4/Wnt7b/Wnt5a/Ift80/Cebpd/Sox2/Sox11/Id4/Srgn/Col1a2/Sfrp2/Id2/Runx1/Ecm1/Chrdl1/Vegfc/Dlk1/Fgfr3/Igf1/Foxc1/Smad7/Mef2c/Smoc1/Rspo2/Tgfbr3/Lox/Col2a1/Spp1/Klf10/Egr2/Hdac7/Lrrc17/Gdf10/Tac1/Slc8a1/Ptn/Npnt/Sox8/Gdpd2/Hspg2/Id1/Id3/Gja1/Pdlim7/Calca/Csf1/Sost/Tcf7l2/Junb/S1pr1/Fbxo5/Alpl/Satb2/Sfrp1/Shox2/Gpm6b/Bmpr1a/Hey1/Bmp4/Igsf10/Wwtr1/Atp2b1/Mdk/Igfbp5/Sox9/Igfbp3/Cebpa/Nell1/Bmp7…	78				GO:0045785	positive regulation of cell adhesion	83/1807	428/18866	3.01323e-10	1.19756e-08	7.47672e-09	SLC7A1/CD36/P2RY12/FN1/KDR/CAV1/CXCL12/IL1B/HES1/LGALS1/GATA3/PTN/NID1/PTPRC/ANXA1/CSF1/PTPN6/S100A10/ETS1/VCAM1/CD83/TFRC/TEK/TGFBR2/IGF1/TJP1/SFRP2/ICAM1/PYCARD/MYO10/IL1A/RSU1/RUNX1/RASGRP1/RET/FOXA1/EMP2/KLRK1/BMP7/HAVCR2/NCKAP1L/EFNB3/NRP1/SOX2/SMAD7/MDK/NFKBIZ/ZFHX3/NPNT/PREX1/LEF1/NEDD9/PLAUR/CDH13/ANGPT1/F11R/FOXA2/JUP/HAS2/SDC4/EFNB2/ADA/FLNA/HSPH1/ADAM8/ITGA4/SFRP1/APBB1IP/STX3/JAK1/DPP…	83
GO:0007613	memory	43/1856	149/23328	4.28954e-14	1.65722e-12	8.54957e-13	Egr1/Syt4/Htr7/Rcan1/Arc/Atxn1/Lgmn/Igf1/Fgf13/Plk2/Brinp1/App/Serpinf1/Shisa7/Itga8/Reln/Tac1/Kat2a/Ptn/S100b/Slc24a2/Sgk1/Dbh/Rcan2/Sorcs3/Cpeb3/Grin2b/Apoe/Slc6a4/Cx3cr1/Ntrk2/Il1b/Lmx1a/Mdk/Calb1/Plcb1/Bdnf/Cnr1/Ptgs1/Slc2a4/Snap25/Gria1/Th	43				GO:0050807	regulation of synapse organization	54/1807	229/18866	3.08712e-10	1.21891e-08	7.61e-09	APOE/SPARC/NTN1/PTN/SRGN/EFNA1/CDC20/SNCA/C1QL3/EPHA4/RELN/EFNA5/PCDH8/CBLN2/CDH8/ETV5/GAP43/MDGA1/PDLIM5/ARC/LRRN3/ROBO2/WNT7A/SLIT1/LRRTM2/BDNF/CAPRIN2/NTRK2/ASIC2/LRP8/GPC4/PTPRD/APP/PRNP/NRXN1/FLRT3/SHISA7/AGRN/MEF2C/NTRK3/DNM3/ABHD17A/CAMK2B/SLITRK4/ADAM10/WNT5A/FLRT2/CLSTN2/KIF1A/SLC7A11/EPHA7/GRIN2B/LHFPL4/AMIGO2	54
GO:0007162	negative regulation of cell adhesion	64/1856	290/23328	4.67585e-14	1.79474e-12	9.25902e-13	Prkg1/Sema5a/Runx1/Lef1/Mbp/Angpt2/Enpp2/Serpine2/Smad7/Gpnmb/Rgcc/Rnd1/Sema6a/Ptpn6/Acvrl1/Angpt1/Efna5/Tnc/Cd9/Lamb1/Ajap1/Acer2/Il20rb/Postn/Ido1/Plxnc1/Actn4/Cdh13/Adam10/Erbb3/Coro1c/Cyp1b1/Plxna2/Apod/Dusp1/Spock1/Sema3e/Havcr2/Anxa1/Tnfaip3/Pag1/Plxnd1/Ptprz1/Foxj1/Cxcl12/Plxna4/Bmp4/Adora2a/Epha5/Lgals1/Thbs1/Mdk/Serpine1/Adam8/Sdc4/Cd44/Nrarp/Ptprc/Prnp/Sh2b3/Klf4/Lrrc32/Notch1/Jag1	64				GO:0048608	reproductive structure development	85/1807	443/18866	3.19399e-10	1.25127e-08	7.81209e-09	SPP1/BSG/HMGB2/HES1/EPAS1/GATA3/CTSB/PTN/SERPINE2/DCN/ANXA1/KRT19/SULF1/PDGFRB/PTPN6/ADM/ZFP36L1/CCND1/KITLG/TNC/NR2F2/ADAMTS1/GJA1/TPPP3/SOX9/PRDM1/NOTCH1/SFRP2/ICAM1/SALL1/CEBPA/REN/JUNB/HEY1/NOS3/HTRA1/SLIT2/WNT7B/PCDH12/MGST1/FOXA1/FOXF2/BMP7/LHX1/ID4/NUPR1/ASPM/EPOR/ROBO2/WNT7A/PTX3/LEF1/PDGFB/SERPINF1/FOXC1/STC2/BCL2/PTPRN/ADA/FLNA/FGFR2/NEUROG1/SFRP1/INSR/TLR3/PLCD1/RRM1/KIF18A/LRP2/SPINT1…	85
GO:2000181	negative regulation of blood vessel morphogenesis	39/1856	126/23328	5.26107e-14	2.00633e-12	1.03506e-12	Slc12a2/Ptger4/Spry2/Cldn5/Hhip/Adamts9/Angpt2/Adamts1/Plk2/Foxc1/Sulf1/Rgcc/Sema6a/Tcf4/Fbln5/Serpinf1/Ptprm/Stab1/Ptn/Hoxa5/Tek/Mmrn2/Tie1/Agt/Dcn/Sema3e/Cd36/Gadd45a/Xdh/Klf2/Col4a2/Cx3cr1/Card10/Thbs1/Serpine1/Dll4/Klf4/Notch1/Sparc	39				GO:0048660	regulation of smooth muscle cell proliferation	45/1807	173/18866	3.21052e-10	1.25127e-08	7.81209e-09	APOD/APLN/TCF7L2/IGFBP5/ID2/KLF4/PDGFRB/EDN1/ADAMTS1/TGFBR2/IGF1/GJA1/CDKN1A/GNAI2/S1PR1/VIP/IGFBP3/CYBA/NOS3/JUN/CALCRL/NDRG2/NAMPT/HES5/NOTCH3/AGT/THBS1/BMPR1A/HPGD/PDGFB/CDH13/PPARGC1A/TNFAIP3/HBEGF/CNN1/FGFR2/MIR339/MEF2C/PRKG1/ITGA2/TGM2/BMP4/PDE1A/GPER1/PDGFD	45
[truncated: 5,886 more rows]

## Sheet: Table S4-Manno et al. (1405)
GO terms enriched by 1405 homologous genes from Manno dataset
			Mouse 1405 homologous genes												Human 1405 homologous genes
ID	Description	GeneRatio	BgRatio	pvalue	p.adjust	qvalue	geneID	Count				ID	Description	GeneRatio	BgRatio	pvalue	p.adjust	qvalue	geneID	Count
[truncated: 5,746 more rows]

[truncated: 11 more sheets: Table S4-HE vs Pre-HE, Table S4-EC vs Pre-HE, Table S4-C7 vs C6, Table S4-GJA5+ AEC vs C6, Table S5-ChEA3 of HE vs Pre-HE, Table S5-ChEA3 of C7 vs C6, Table S6-By ligands module, Table S6-By CXCL12, Table S7, Table S8-Mouse metadata, Table S8-Human metadata]
